# Supplementary material for: Dataset from dynamic shake-table testing of five full-scale single leaf and cavity URM walls subjected to out-of-plane two-way bending
Source: Data Brief. 2019 Mar 20;24:103854. doi: 10.1016/j.dib.2019.103854 (PMC6480314; doi:10.1016/j.dib.2019.103854)
Supplement: Multimedia component 2 [file mmc2.zip › DATA/CSW-000-RF/Test8.txt]

0 -0.0024404 -0.00022386 -0.00068393 -0.0015608 0 -0.0012383 -0.0065091 -7.0779e-05 -0.0071959 0.0093682 0.00576 -0.096166 -0.018019 -0.0074013 0.02399 -0.01807 -0.00042343 -0.017857 -0.087112 -0.0042858 -0.027903 -0.045947 -0.0029532 -0.045241 -7.1968e-05 -0.00031253 0.0010517 0.00019656 0.00040885 0.0061718 -0.00016686 -0.0054906 -0.0044965 0.018295 -0.0017533 -0.013771 -0.00059029 0.0097974
0.003906 -0.0031969 -0.00069732 0.00084161 0.00083925 0 -0.00020346 -0.010165 0.0016494 -0.0094439 0.0097167 0.0068032 -0.10545 -0.026968 -0.0037281 0.023981 -0.016564 0.0030276 -0.014983 -0.085333 -0.0029733 -0.02864 -0.067193 -0.0049175 -0.049606 -0.00047849 0.00040583 0.0013643 0.0002836 -0.01013 0.0079228 0.0024498 -0.0033345 -0.0005134 0.020561 0.0023473 -0.010675 0.0015945 0.0074662
0.007813 -0.0037695 -0.0016097 0.00095425 0.0017677 0 5.678e-05 -0.011154 0.0019972 -0.012357 0.0079233 0.0071388 -0.14229 -0.037335 -0.00084207 0.0257 -0.016534 0.0042026 -0.012276 -0.078466 -0.0006898 -0.027907 -0.083885 -0.0068086 -0.055085 -0.00095535 0.00065895 0.00098245 0.00026734 -0.0093903 0.0075003 0.0042973 -0.0015897 0.0018167 0.022186 0.0041372 -0.0044907 0.004632 0.0078239
0.011719 -0.0039009 -0.0019459 -0.00090496 -2.2432e-05 0 -0.00071031 -0.0074049 0.002106 -0.014947 0.0026711 0.0076841 -0.17201 -0.044304 0.00010532 0.028437 -0.01657 0.0021615 -0.010425 -0.069051 0.0011413 -0.025072 -0.090053 -0.0063622 -0.05968 -0.00097044 0.00028716 0.00050779 9.6355e-05 -0.0042769 0.0052143 0.003751 4.7722e-05 0.0020426 0.022532 0.0043497 0.0034734 0.010237 0.011376
0.015625 -0.0032454 -0.0011409 -0.0029833 -0.002903 0 -0.0020826 -0.00089652 0.002767 -0.014893 -0.0043261 0.0080638 -0.17173 -0.0463 -0.00084614 0.030962 -0.015783 -0.0011055 -0.0097643 -0.060617 0.0013273 -0.020952 -0.086638 -0.0043185 -0.062437 -0.00033488 -0.00033186 0.00043028 -0.00011721 -0.004357 0.00239 0.0010875 0.0023794 0.0017211 0.021476 0.0040087 0.011568 0.018325 0.017284
0.019531 -0.0017866 0.00028717 -0.0025331 -0.0037637 0 -0.0029604 0.004337 0.0036196 -0.011031 -0.009381 0.0067869 -0.14987 -0.042536 -0.0027081 0.032405 -0.01368 -0.0028786 -0.010394 -0.055699 -9.8043e-05 -0.01622 -0.075155 -0.0034548 -0.062823 0.00067276 -0.00064785 0.00064726 -0.00016321 -0.010887 0.00011422 -0.0019422 0.0052039 0.0023339 0.019154 0.0034889 0.018632 0.028556 0.024884
0.023438 -2.8898e-05 0.0012306 0.00098005 -0.0012531 0 -0.0021971 0.0062306 0.0037198 -0.0046818 -0.010307 0.0028502 -0.13113 -0.032607 -0.0041351 0.031802 -0.0098517 -0.0025466 -0.012268 -0.057127 -0.0018286 -0.011761 -0.058399 -0.0052489 -0.060426 0.0015288 -0.00043541 0.00068386 1.7104e-05 -0.016011 -0.0015005 -0.0036157 0.0070789 0.0038352 0.015962 0.0026236 0.023366 0.040205 0.033283
0.027344 0.0012998 0.0010852 0.0044958 0.0026287 0 0.0003267 0.0062009 0.0026524 0.0015789 -0.0084854 -0.0026567 -0.12817 -0.017352 -0.0040341 0.028407 -0.0046048 -0.0018589 -0.014362 -0.067447 -0.0024176 -0.0086055 -0.0435 -0.0079068 -0.055545 0.0018079 4.1717e-05 0.00030201 0.00019063 -0.012984 -0.0028383 -0.0033195 0.0067898 0.005165 0.013911 0.0014605 0.02426 0.050826 0.04075
0.03125 0.0018088 0.00026929 0.0040375 0.0043863 0 0.0031584 0.0066884 0.00084939 0.0062505 -0.0071185 -0.006716 -0.13267 -0.0011569 -0.0020409 0.024271 0.00025345 -0.0024084 -0.015356 -0.080733 -0.0016055 -0.0059559 -0.03439 -0.0079925 -0.050525 0.0014033 0.00033937 -0.00022739 3.4409e-05 -0.0051176 -0.0038631 -0.0014505 0.0048051 0.005639 0.014403 0.00072002 0.023177 0.058657 0.046506
0.035156 0.0017475 -0.00033637 -0.00096258 0.002418 0 0.0041303 0.0079047 -0.001073 0.0098 -0.00757 -0.0066099 -0.13243 0.014109 0.0012359 0.020674 0.003803 -0.0034352 -0.014829 -0.093299 -0.00053915 -0.0031038 -0.031608 -0.0039808 -0.046503 0.00054223 0.00028877 -0.00047276 -0.00048755 -0.0025044 -0.0039638 0.0012782 0.0028798 0.0054009 0.017827 0.0013973 0.021159 0.062911 0.050183
0.039063 0.0017333 -0.00032765 -0.0064975 -0.0015734 0 0.0022062 0.007706 -0.0029028 0.013293 -0.0078964 -0.0024191 -0.13019 0.026775 0.0044033 0.018838 0.0053143 -0.002711 -0.012622 -0.10155 -0.00060267 0.00062561 -0.034867 0.0020318 -0.044463 -0.00034849 0.00013827 -0.00034898 -0.0010095 -0.010027 -0.0027188 0.0041627 0.0021339 0.0046822 0.024172 0.0037866 0.019233 0.063079 0.051514
0.042969 0.0021268 -3.9582e-05 -0.0076842 -0.0044287 0 -0.0013419 0.0045888 -0.0045423 0.016447 -0.0051999 0.0026152 -0.13971 0.034337 0.0060182 0.020757 0.0039033 0.00040941 -0.009053 -0.099536 -0.0019724 0.0062581 -0.042406 0.0062571 -0.045803 -0.0008383 0.00025409 -0.00016101 -0.0011048 -0.020725 -0.00055489 0.0063351 0.0018193 0.0032309 0.032666 0.0068036 0.018887 0.058406 0.049895
0.046875 0.0026409 5.8909e-05 -0.0036089 -0.0044784 0 -0.0037684 -5.7946e-06 -0.0053902 0.01734 0.00089677 0.004555 -0.16423 0.036386 0.0055549 0.026474 0.00086248 0.0034641 -0.0062314 -0.086225 -0.0033335 0.013266 -0.048868 0.0067654 -0.049923 -0.00068578 0.00070757 -0.0001549 -0.00074578 -0.02274 0.0015719 0.0068063 0.00029217 0.00086271 0.03988 0.0083596 0.020494 0.050541 0.045832
0.050781 0.0025789 1.0373e-05 0.0018919 -0.0025777 0 -0.0031665 -0.0030233 -0.0045352 0.014113 0.0075445 0.0020962 -0.1855 0.034548 0.0038711 0.034133 -0.0019784 0.0030832 -0.0054733 -0.066133 -0.0030688 0.020105 -0.051868 0.0050459 -0.055062 3.5751e-05 0.0011775 -0.00016031 -0.00035396 -0.01239 0.0030949 0.0051641 -0.0028527 -0.0016759 0.043831 0.006751 0.023094 0.041447 0.040433
0.054688 0.0015131 0.00025153 0.0043479 -0.00062168 0 -0.00015038 -0.0032421 -0.001845 0.0069308 0.011387 -0.0022206 -0.1799 0.029801 0.0026335 0.042353 -0.0035436 -0.0011986 -0.0074163 -0.042433 -0.00078343 0.025595 -0.050523 0.0041737 -0.060028 0.00095431 0.0012522 0.0002054 -0.00033913 0.0013779 0.0042097 0.0022954 -0.0059583 -0.0030118 0.043578 0.0020985 0.025978 0.032171 0.034457
0.058594 -0.00022708 0.00092493 0.0031125 0.00039773 0 0.0027241 -0.0026581 0.0013491 -0.0017517 0.011537 -0.0041587 -0.14565 0.023323 0.0030164 0.049547 -0.0028581 -0.0058396 -0.012434 -0.018819 0.0022834 0.028485 -0.04455 0.0056657 -0.063557 0.0015835 0.0008112 0.0010016 -0.00062369 0.0063277 0.0052456 7.615e-05 -0.0068274 -0.0026331 0.0386 -0.0033949 0.02834 0.023701 0.028761
0.0625 -0.0017368 0.0015395 0.0013676 0.00074389 0 0.0032635 -0.0040076 0.0031057 -0.0087958 0.0096235 -0.0014887 -0.10971 0.017295 0.0047465 0.052144 0.00087858 -0.0065581 -0.020236 -0.0024243 0.0042939 0.026154 -0.034825 0.0082082 -0.063192 0.0015928 0.00011803 0.0017603 -0.00071179 -0.00029328 0.0058782 -7.9202e-05 -0.004933 -0.0017991 0.0294 -0.006791 0.028758 0.017415 0.025427
0.066406 -0.002253 0.0014703 0.0020441 0.00089666 0 0.0014692 -0.0072398 0.0026453 -0.012358 0.0073197 0.0040496 -0.10394 0.013036 0.0063796 0.050374 0.0047728 -0.0027823 -0.027806 0.0068647 0.0042468 0.020383 -0.025186 0.0092544 -0.059922 0.00099713 -0.00041492 0.0019041 -0.00026899 -0.0096264 0.0052831 0.0014417 -0.0018494 -0.0024313 0.020575 -0.0064247 0.02782 0.012529 0.024708
0.070313 -0.0017611 0.00072954 0.0045546 0.00084772 0 -0.0007399 -0.0091106 0.0011479 -0.012647 0.0045838 0.0082791 -0.13427 0.01062 0.0065962 0.044819 0.0068842 0.0015246 -0.03383 0.010411 0.0024998 0.012326 -0.016894 0.007574 -0.054564 0.000135 -0.00052154 0.0013387 0.0004264 -0.011634 0.0031662 0.0026352 0.00053452 -0.0048893 0.014095 -0.0029387 0.026116 0.0085071 0.026436
0.074219 -0.0009397 5.1006e-05 0.005953 0.00054716 0 -0.0014332 -0.0065311 0.00055849 -0.01117 0.00061472 0.0081865 -0.17528 0.0098313 0.0053312 0.036331 0.0055145 0.0018028 -0.037341 0.0099262 0.00010265 0.0031625 -0.010801 0.0042109 -0.047998 -0.00055362 -0.00019012 0.00054808 0.00070543 -0.0059936 0.00041735 0.0016069 0.0019234 -0.0071427 0.011375 0.0015174 0.024267 0.0048565 0.030243
0.078125 -0.00050562 0.0001155 0.0047475 0.00047828 0 -0.00026902 5.8243e-06 0.0015728 -0.0093435 -0.0040468 0.0043359 -0.19543 0.0098934 0.0037102 0.02648 -0.0018672 -0.0023965 -0.037308 0.0083343 -0.0021473 -0.0053598 -0.0075816 0.0012537 -0.041579 -0.00079627 0.00040354 8.9275e-05 0.00021844 -0.0013691 -0.0015598 -0.0017107 0.0034712 -0.0065873 0.013827 0.005119 0.023283 0.00095704 0.03536
0.082031 -0.00057386 0.00077989 0.0025916 0.0011443 0 0.0015579 0.0067019 0.0029644 -0.0075604 -0.007287 4.2794e-05 -0.18589 0.0085945 0.0029195 0.018603 -0.015343 -0.0069065 -0.034704 0.0096338 -0.0039227 -0.011362 -0.006208 -4.1038e-06 -0.036778 -0.00062182 0.00097971 6.8135e-05 -0.00062164 -0.0045581 -0.0022283 -0.005436 0.0058651 -0.0027984 0.0194 0.0074942 0.024221 -0.0032828 0.039969
0.085938 -0.00061275 0.0012135 0.0019242 0.0019642 0 0.002611 0.010052 0.0029777 -0.0051708 -0.0076253 -0.0017112 -0.16378 0.0050206 0.0031323 0.014156 -0.0311 -0.0072157 -0.031615 0.013968 -0.0048766 -0.015048 -0.0051615 0.00026424 -0.033261 -0.00028241 0.0012112 0.00016927 -0.00097328 -0.012413 -0.0024244 -0.0072613 0.0080278 0.0017768 0.024378 0.0092045 0.02687 -0.0070698 0.043394
0.089844 2.0174e-06 0.00081513 0.0026965 0.0013073 0 0.0023322 0.0098076 0.0012316 -0.0012273 -0.0061587 -0.00069403 -0.14989 -0.00099969 0.0034684 0.013808 -0.046552 -0.0030311 -0.028973 0.02075 -0.0043914 -0.016593 -0.0038579 0.001135 -0.03052 -4.2699e-05 0.0008579 0.00013311 -0.00037398 -0.015743 -0.003277 -0.0061736 0.0080912 0.004123 0.02675 0.010387 0.031114 -0.0096287 0.045621
0.09375 0.0013766 -0.00012217 0.0023893 -0.0017602 0 0.0011406 0.0083418 -0.00094653 0.0044847 -0.0055819 0.00088737 -0.14795 -0.0092912 0.0029107 0.017896 -0.058957 0.0015941 -0.027532 0.028978 -0.0022351 -0.016302 -0.0018636 0.0018879 -0.027872 -4.0566e-06 -3.4395e-06 5.2113e-05 0.00078948 -0.010342 -0.0046667 -0.0029458 0.0055711 0.0036154 0.024765 0.01021 0.036746 -0.010117 0.046882
0.097656 0.0029794 -0.00074468 -0.0006473 -0.0057763 0 -0.00017053 0.0075863 -0.002017 0.010773 -0.0070774 0.00080424 -0.14719 -0.018318 0.0012491 0.026678 -0.062923 0.0024895 -0.02758 0.036283 0.00045874 -0.014249 0.00087855 0.0022123 -0.023749 -8.8918e-05 -0.00087808 0.00012601 0.001615 -0.0021727 -0.0050342 0.00069336 0.0021606 0.0024581 0.016287 0.0078066 0.043527 -0.0064712 0.048338
0.10156 0.0040615 -0.00057376 -0.0047221 -0.0075162 0 -0.00098624 0.0071684 -0.0017756 0.015309 -0.0086272 -0.0011242 -0.14109 -0.025021 -0.00075146 0.036821 -0.059635 -0.00067107 -0.027329 0.0416 0.0012662 -0.010794 0.0033927 0.001827 -0.017963 -0.00017129 -0.001131 0.0002349 0.001476 -0.00065345 -0.0029529 0.0032031 7.7163e-05 0.0030896 0.0051469 0.0035892 0.050513 0.00053744 0.051144
0.10547 0.0041866 2.4108e-05 -0.006417 -0.0048868 0 -0.0010955 0.005516 -0.0012456 0.015919 -0.0069322 -0.0031243 -0.13735 -0.028173 -0.0019641 0.046371 -0.051727 -0.0046907 -0.025778 0.045533 -0.0018025 -0.0057737 0.00517 0.00032935 -0.01126 -0.0002169 -0.00053412 -4.5463e-05 0.00050436 -0.007744 0.0011351 0.0038335 -0.0002652 0.0053454 -0.00577 -0.00065815 0.05708 0.0097202 0.055196
0.10938 0.0034225 0.00032861 -0.0044986 0.00072009 0 -0.00076086 0.0021308 -0.0012185 0.012106 -0.0010603 -0.0033181 -0.14682 -0.02715 -0.0017052 0.053804 -0.041723 -0.0065952 -0.022403 0.048834 -0.0081431 0.0009552 0.0059036 -0.0023618 -0.0045098 -0.00029761 0.0004217 -0.00090988 -0.00062767 -0.01528 0.0049743 0.0027029 -0.00062367 0.0064784 -0.014257 -0.0031754 0.0626 0.019896 0.06005
0.11328 0.0021383 9.5073e-05 -0.0014238 0.0052717 0 -0.00065936 -0.0018098 -0.0012837 0.0055595 0.0061476 -0.0013959 -0.16654 -0.02162 -0.00019306 0.057191 -0.033449 -0.006384 -0.016905 0.052857 -0.014149 0.0096279 0.0053302 -0.005468 0.00076728 -0.00047481 0.00086867 -0.001906 -0.0013112 -0.013605 0.006469 0.00074181 -0.0028519 0.0040787 -0.017587 -0.0036818 0.066047 0.029219 0.064606
0.11719 0.00070373 -0.00025267 -0.00053874 0.0056004 0 -0.0014608 -0.0049494 -0.00048808 -0.00093837 0.010521 0.0013255 -0.17937 -0.014076 0.0015186 0.054857 -0.032562 -0.0059667 -0.011204 0.059442 -0.015537 0.019462 0.0039534 -0.0074682 0.0019946 -0.00068704 0.00035392 -0.0022377 -0.0013893 -0.0018622 0.0056016 -0.00053919 -0.0066507 -0.0011806 -0.014297 -0.003358 0.065537 0.034366 0.065937
0.12109 -0.00063645 -0.0002392 -0.0022422 0.0021858 0 -0.0031251 -0.0071645 0.0012508 -0.0054232 0.010297 0.0031677 -0.17228 -0.0083029 0.0020832 0.049002 -0.037942 -0.0061115 -0.0078865 0.06771 -0.010825 0.028542 0.0029586 -0.0070451 -0.00028074 -0.00078171 -0.00066567 -0.0015777 -0.0010729 0.011377 0.0042765 0.00017093 -0.0096373 -0.00587 -0.008091 -0.0034618 0.061431 0.035159 0.063413
0.125 -0.0017174 3.6704e-05 -0.0036498 -0.0015131 0 -0.0046087 -0.0090785 0.0027492 -0.0078632 0.0072876 0.0032941 -0.15159 -0.0060478 0.00072116 0.040962 -0.047834 -0.0054015 -0.0082661 0.076633 -0.0028918 0.035641 0.0030584 -0.0042335 -0.0053092 -0.00067749 -0.0011879 -0.00050712 -0.0006296 0.017515 0.0042013 0.0028274 -0.0096731 -0.0068937 -0.0011125 -0.0041639 0.053996 0.031835 0.057101
0.12891 -0.0024191 5.1612e-05 -0.0021076 -0.0023893 0 -0.0045837 -0.010503 0.0027085 -0.0095216 0.0045508 0.0019064 -0.13622 -0.0086114 -0.0020217 0.032251 -0.059787 -0.0024642 -0.01327 0.084973 0.0030967 0.039629 0.0049177 -0.00081434 -0.011981 -0.00048412 -0.00061398 -1.0408e-05 -0.0002109 0.016744 0.0049989 0.0055385 -0.0069324 -0.0042453 0.0045081 -0.0048069 0.043779 0.025033 0.047507
0.13281 -0.0027216 -0.00040388 0.0016759 -0.00030856 0 -0.0027272 -0.01006 0.0010991 -0.011233 0.0033238 -0.00031215 -0.13605 -0.017124 -0.004298 0.025768 -0.067833 0.0014918 -0.023612 0.089982 0.0038385 0.038458 0.0098106 0.00060361 -0.017495 -0.00042426 0.0006412 -0.00048057 0.00011026 0.016652 0.0045401 0.0056626 -0.0035501 -0.00081104 0.0055513 -0.0050194 0.032221 0.016525 0.036469
0.13672 -0.002737 -0.00083097 0.0045546 0.0023549 0 -0.00024961 -0.0066728 -0.00079576 -0.012264 0.0024438 -0.0026816 -0.14132 -0.027346 -0.0041335 0.023335 -0.067006 0.0033403 -0.035052 0.090673 0.00047427 0.03343 0.01725 -0.0015576 -0.01886 -0.00060792 0.0015219 -0.0012897 0.00027724 0.022556 0.0011938 0.0019844 -0.0013738 0.00036492 0.0027561 -0.0051288 0.022382 0.0099021 0.027731
0.14063 -0.0026029 -0.00052163 0.004659 0.0033472 0 0.0011267 -0.0011356 -0.0016864 -0.010826 0.00039974 -0.0045816 -0.13637 -0.035834 -0.0011171 0.02454 -0.057633 0.0015185 -0.044173 0.087915 -0.0027843 0.026553 0.026157 -0.0063252 -0.01574 -0.00089484 0.0013435 -0.0014275 0.00028829 0.030476 -0.0042844 -0.0038962 -0.00031844 -0.0013846 -0.0014595 -0.0053287 0.015499 0.0065377 0.02255
0.14453 -0.0023135 0.00057484 0.0033423 0.0024553 0 0.00086794 0.0042506 -0.0014567 -0.0057222 -0.0026581 -0.005426 -0.12192 -0.040394 0.0028612 0.028767 -0.040811 -0.001758 -0.048644 0.082447 -0.0026792 0.019309 0.035609 -0.010415 -0.0083246 -0.0010199 0.0004217 -0.00056621 0.00024123 0.030502 -0.0091301 -0.0084614 0.0010236 -0.00419 -0.0052053 -0.0048309 0.012146 0.0070712 0.021339
0.14844 -0.0016936 0.0016353 0.0031233 0.0010702 0 0.00019389 0.007671 -0.0010226 0.0023591 -0.0051563 -0.0049231 -0.1181 -0.038836 0.0048254 0.034907 -0.018857 -0.0025318 -0.046001 0.075337 0.00025321 0.013482 0.044369 -0.010523 0.0026271 -0.00087986 -0.00032153 0.00057594 0.0002576 0.016967 -0.010831 -0.0089123 0.0034306 -0.0055501 -0.0061449 -0.0024627 0.012591 0.011807 0.024002
0.15234 -0.0005882 0.0017218 0.0043709 0.00041028 0 0.00075033 0.0091487 -0.0012363 0.010971 -0.0059373 -0.0034194 -0.14218 -0.030365 0.0031455 0.039761 0.00068624 0.00050704 -0.034129 0.068268 0.0026709 0.011772 0.04951 -0.0061221 0.013741 -0.0006739 -0.00034454 0.00096943 0.00035308 -0.0052241 -0.0090876 -0.005287 0.0060182 -0.0042972 -0.001226 0.0016267 0.015428 0.019364 0.028001
0.15625 0.00090598 0.00074081 0.0049347 0.00049441 0 0.002716 0.0098187 -0.0021469 0.017203 -0.0053267 -0.0018116 -0.18501 -0.020889 -0.00094751 0.041431 0.012745 0.0042208 -0.018582 0.06162 0.002058 0.01312 0.05057 -0.00025799 0.021681 -0.00071154 -7.2555e-06 0.00033277 0.00044 -0.024263 -0.0057204 -0.00023103 0.0071522 -0.0011068 0.006841 0.005212 0.017297 0.026049 0.029762
0.16016 0.002413 -0.00042797 0.0031102 0.00062954 0 0.0044358 0.01021 -0.0032569 0.01909 -0.0043003 -0.00092983 -0.21463 -0.013778 -0.0043307 0.039426 0.015913 0.0041667 -0.0023061 0.054931 -0.00079457 0.016662 0.047345 0.0028111 0.025282 -0.0010574 -7.901e-05 -0.00059664 0.00048682 -0.030915 -0.0028744 0.0032004 0.0061039 0.002316 0.015987 0.0055959 0.016832 0.030129 0.028039
0.16406 0.0034874 -0.00078145 5.5447e-05 0.00038022 0 0.0040948 0.0096794 -0.0041593 0.016267 -0.0030331 -0.00094094 -0.2059 -0.01209 -0.0047153 0.033676 0.0098327 -0.00050822 0.011891 0.047635 -0.002927 0.02138 0.039943 0.0013992 0.023922 -0.0013978 -0.0007902 -0.00084085 0.00061668 -0.024495 -0.0013647 0.0036266 0.0035795 0.0043319 0.024019 0.0023364 0.013076 0.030165 0.022142
0.16797 0.0038524 -0.00013915 -0.0015561 -0.00017795 0 0.0016779 0.0075141 -0.0046844 0.0097787 -0.00073589 -0.0013525 -0.16541 -0.020471 -0.0025947 0.024674 -0.0045412 -0.0058247 0.019843 0.038462 -0.0025469 0.02552 0.028668 -0.001922 0.017415 -0.0013164 -0.0014887 -0.0001624 0.00095928 -0.010803 -0.00058036 0.0016814 0.00074354 0.0040717 0.027041 -0.0018156 0.0052844 0.024087 0.012005
0.17188 0.0034616 0.00075754 -0.001031 -0.00086444 0 -0.00094109 0.0040559 -0.0045837 0.0014427 0.0030493 -0.0015458 -0.12473 -0.0374 -0.0005264 0.015491 -0.019838 -0.006952 0.021277 0.027233 -0.00082824 0.027566 0.016282 -0.002691 0.0095084 -0.00072898 -0.0013055 0.00077232 0.0013939 0.0040542 0.00036414 -0.0011042 -0.00191 0.0017499 0.023489 -0.0031769 -0.003646 0.013096 0.0014819
0.17578 0.0024121 0.0010131 -0.00076534 -0.0015857 0 -0.0019174 0.0003208 -0.003488 -0.0068431 0.0073422 -0.0012192 -0.10898 -0.057367 -0.00048204 0.0080289 -0.031499 -0.0032231 0.01958 0.015242 -0.00021101 0.027818 0.0048543 0.00097187 0.0032099 -1.6965e-05 -0.00012608 0.001157 0.0015366 0.017113 0.0016363 -0.0033927 -0.0045107 -0.0013592 0.015703 -0.0006207 -0.010744 -0.00018277 -0.0065298
0.17969 0.0008951 0.00037718 -0.0032514 -0.0020359 0 -0.0012895 -0.0032788 -0.0014111 -0.013623 0.010185 -0.00034558 -0.11463 -0.076493 -0.0019456 0.003197 -0.037551 0.0012358 0.017214 0.0035953 -0.0012076 0.026655 -0.004461 0.0061754 0.00011102 0.00031896 0.0011877 0.00086937 0.0010975 0.02712 0.0027624 -0.0042635 -0.006865 -0.0034982 0.0055986 0.0032653 -0.014162 -0.014164 -0.010536
0.18359 -0.00075144 -0.00066755 -0.0074892 -0.0015877 0 -0.00077591 -0.0071835 0.00088433 -0.01811 0.010197 0.0010645 -0.11951 -0.090596 -0.0026514 0.0015945 -0.03684 0.0019116 0.016947 -0.0064243 -0.0015103 0.02467 -0.010693 0.0078231 0.0014717 0.00015382 0.0015858 0.00048879 0.00027 0.032053 0.0033764 -0.0031111 -0.0080273 -0.0035355 -0.0044415 0.0047127 -0.012246 -0.027204 -0.0094471
0.1875 -0.0020477 -0.0014529 -0.0094114 0.00011033 0 -0.0018056 -0.011344 0.0023778 -0.020078 0.0076017 0.0028678 -0.11199 -0.091602 -0.0011031 0.0034358 -0.030436 -0.0014874 0.023903 -0.011946 0.0013143 0.02303 -0.01234 0.0036581 0.0083517 -0.00013635 0.00081796 0.00056039 -0.00032653 0.029801 0.0036221 -3.6789e-05 -0.0071252 -0.0018545 -0.0093258 0.0025058 -0.0025554 -0.036493 -0.002794
0.19141 -0.0025916 -0.0016494 -0.0062572 0.0024311 0 -0.0039661 -0.014058 0.0027745 -0.019579 0.0038607 0.0044049 -0.1052 -0.083491 0.0017981 0.0059588 -0.025359 -0.0051494 0.035923 -0.014056 0.0064222 0.022088 -0.011626 -0.0032523 0.016571 -7.1096e-05 -0.00038726 0.00096522 -0.00019849 0.0213 0.003793 0.003558 -0.0045287 -6.7204e-05 -0.0092111 -0.00093627 0.010414 -0.042743 0.0046159
0.19531 -0.00237 -0.0013204 9.7034e-05 0.0040204 0 -0.00548 -0.012945 0.0028006 -0.016795 0.00055438 0.0044956 -0.12019 -0.069511 0.003673 0.0081514 -0.024492 -0.0055963 0.05078 -0.013716 0.0096218 0.021609 -0.0094945 -0.0072632 0.024075 0.0004182 -0.0010865 0.0010851 0.00050001 0.011622 0.0037634 0.0053366 -0.0018744 0.00044444 -0.0054072 -0.0022531 0.024282 -0.046544 0.010659
0.19922 -0.0018195 -0.00066894 0.004908 0.0040173 0 -0.0050302 -0.0074703 0.0032853 -0.012139 -0.001403 0.0022478 -0.15786 -0.053155 0.0030615 0.0093176 -0.029789 -0.0033212 0.066054 -0.011984 0.0072878 0.021298 -0.0067626 -0.005484 0.029143 0.00089929 -0.0009883 0.0005463 0.0010499 0.0065228 0.0029676 0.0037265 -0.00067728 -0.00014066 0.00036144 -0.00074415 0.036883 -0.048519 0.013712
0.20313 -0.001469 0.0001133 0.0055637 0.0029242 0 -0.0029014 -0.00021004 0.0039993 -0.0063519 -0.0019304 -0.001889 -0.19273 -0.040016 0.00074071 0.0089869 -0.042929 -0.0016655 0.077615 -0.010527 0.00042903 0.020578 -0.0043173 -0.0003332 0.029573 0.00088077 -0.0005523 -0.00030338 0.00083176 0.0073875 0.00098552 -0.00041023 -0.00090013 -0.00028744 0.0047441 0.00094742 0.045215 -0.049453 0.01205
0.20703 -0.0014458 0.00079081 0.0040389 0.0019925 0 -0.00040933 0.0049691 0.003691 -0.00025301 -0.0017235 -0.0059885 -0.19758 -0.035579 -0.0013196 0.0084811 -0.059618 -0.0025356 0.081462 -0.01101 -0.0055619 0.019065 -0.0023878 0.0031724 0.025436 0.00032089 -0.00033561 -0.00072353 -7.8173e-05 0.009922 -0.0019132 -0.004034 -0.0010154 0.0012153 0.0030828 -0.00023148 0.047891 -0.049966 0.0071719
0.21094 -0.0013463 0.0010773 0.0039854 0.0017108 0 0.0014276 0.0062335 0.00147 0.0057107 -0.0020629 -0.0078948 -0.17266 -0.037689 -0.0020823 0.0094176 -0.073689 -0.0040973 0.079377 -0.012861 -0.005726 0.017273 -0.00030109 0.0024037 0.01952 -0.00033474 -0.00039364 -0.00037124 -0.00098801 0.008312 -0.0048366 -0.0043367 0.00043449 0.0037686 -0.0043768 -0.0043508 0.047255 -0.049713 0.0025149
0.21484 -0.00065086 0.00084243 0.0060302 0.0012055 0 0.0024192 0.0051725 -0.0019517 0.011575 -0.0040801 -0.006891 -0.14729 -0.043975 -0.0023162 0.012704 -0.081603 -0.0031145 0.073033 -0.015363 -0.00034774 0.015653 0.0024836 -0.00081513 0.013458 -0.00061723 -0.00037956 0.00028836 -0.0012621 0.00078642 -0.0068246 -0.0012256 0.0033314 0.0052896 -0.016735 -0.0082455 0.044768 -0.048061 1.6733e-05
0.21875 0.00070454 0.00032082 0.0070204 -0.00056295 0 0.002681 0.0047878 -0.0046452 0.017276 -0.0075414 -0.0042233 -0.15093 -0.051285 -0.003392 0.019067 -0.080244 0.00090813 0.064672 -0.017594 0.0051245 0.014705 0.0065264 -0.0028638 0.0088848 -0.00049039 -0.00012269 0.00039955 -0.00089343 -0.0090519 -0.0073084 0.002552 0.0060084 0.0041595 -0.032406 -0.0086295 0.042038 -0.044277 0.0014312
0.22266 0.002183 -1.3271e-06 0.0041736 -0.0030997 0 0.0021599 0.0063046 -0.0051773 0.021866 -0.010276 -0.001917 -0.18364 -0.052175 -0.0054741 0.029293 -0.064838 0.0047467 0.059279 -0.017522 0.0051725 0.015352 0.012928 -0.0023609 0.0082534 -0.00031014 7.7878e-05 -0.0004408 -0.00041788 -0.016331 -0.0061485 0.0038745 0.0067236 0.00087766 -0.046731 -0.0052896 0.041523 -0.036359 0.0090821
0.22656 0.0030848 0.00019951 -0.00095884 -0.0042992 0 0.00099489 0.0082077 -0.0038263 0.023503 -0.0093876 -0.00098696 -0.21632 -0.044037 -0.007144 0.04068 -0.041837 0.0049198 0.059259 -0.015096 -0.00057696 0.016998 0.020991 -0.0010566 0.010191 -0.00035922 -0.00017664 -0.0017447 -0.00031933 -0.019942 -0.0034816 0.0019654 0.0051215 -0.0022753 -0.055156 -0.0011414 0.042902 -0.025158 0.01956
0.23047 0.0031209 0.0007838 -0.0037628 -0.0024372 0 4.9003e-05 0.0082661 -0.0020196 0.020606 -0.0037235 -0.0007331 -0.21981 -0.028194 -0.0068313 0.051342 -0.015948 0.0016659 0.063918 -0.011104 -0.007054 0.018865 0.029975 -0.0010007 0.012987 -0.00050467 -0.00080519 -0.0025287 -0.00057707 -0.023135 0.00025331 -0.0011833 0.0023819 -0.0032794 -0.056529 0.00068612 0.044842 -0.011872 0.030086
0.23438 0.0025466 0.0012958 -0.0018391 0.0017596 0 0.00045422 0.0059707 -0.00072997 0.013337 0.0046411 0.00031005 -0.19253 -0.0065098 -0.0044704 0.059738 0.009169 -0.0011741 0.072078 -0.0063333 -0.0085313 0.020248 0.03919 -0.0017715 0.015144 -0.00038128 -0.0011993 -0.0021711 -0.000787 -0.029141 0.0041606 -0.0028853 0.00011278 -0.0021287 -0.050406 -0.00038816 0.04604 0.0022853 0.038367
0.23828 0.0017776 0.001402 0.0019664 0.005319 0 0.0022992 0.0026479 0.00030648 0.0039744 0.011656 0.0028241 -0.15976 0.017508 -0.0016556 0.063784 0.028986 -0.00034503 0.081332 -0.0020172 -0.0037602 0.020109 0.047609 -0.0012598 0.01453 0.00010323 -0.00084392 -0.0009411 -0.00064209 -0.036642 0.0070294 -0.002121 -0.00086882 -0.00062977 -0.036797 -0.0024152 0.044437 0.015384 0.041304
0.24219 0.00096027 0.0011475 0.0026343 0.0055646 0 0.0040505 -0.0004766 0.0017598 -0.0043647 0.014424 0.0060614 -0.14788 0.036359 -0.00022998 0.061425 0.039971 0.0032183 0.086246 0.0003006 0.0033354 0.017363 0.053379 0.0010175 0.0089651 0.00053638 5.7712e-05 0.00025741 -0.00022076 -0.040069 0.0079562 1.0863e-05 -0.00086447 -0.00054658 -0.01898 -0.0032448 0.037446 0.023844 0.035938
0.24609 -3.2143e-05 0.00078714 -0.0011985 0.0025506 0 0.0038221 -0.0035556 0.0034394 -0.0096875 0.013278 0.0085306 -0.16088 0.048012 -0.00079916 0.054527 0.04598 0.0053819 0.085336 0.0012275 0.0076149 0.012891 0.056124 0.0024026 0.00020154 0.0003604 0.00068569 0.0006611 0.00017019 -0.034593 0.0069993 0.0017551 -0.00070605 -0.0019654 -0.001702 -0.0025066 0.026392 0.027227 0.024942
0.25 -0.001242 0.00045358 -0.0054636 -0.0010177 0 0.0014374 -0.0071069 0.0042538 -0.012107 0.010817 0.0091306 -0.18074 0.052488 -0.0025291 0.043928 0.049456 0.0032625 0.078469 0.0014152 0.0071406 0.00725 0.055406 -0.0002733 -0.010491 -0.00051491 0.00038417 0.00023779 0.00032957 -0.020796 0.0051633 0.0022307 -0.00096505 -0.0033974 0.012968 -0.0014383 0.012172 0.025378 0.0097385
0.25391 -0.0023931 7.8921e-05 -0.0052049 -0.0022471 0 -0.0010659 -0.0102 0.0034942 -0.013094 0.0090184 0.0076793 -0.18734 0.05065 -0.0041356 0.030602 0.052975 -0.0017748 0.066138 0.0016231 0.0039727 0.0010647 0.05091 -0.0066325 -0.021643 -0.0014989 -0.0006789 -0.00039279 0.00027233 -0.0043921 0.0035712 0.0015846 -0.0015969 -0.0033531 0.0233 -0.0012899 -0.0040833 0.018501 -0.0080585
0.25781 -0.0030866 -0.00036942 -0.00031908 -0.00047484 0 -0.0013982 -0.010545 0.001842 -0.013823 0.007476 0.004695 -0.17615 0.045408 -0.0049073 0.015836 0.060538 -0.0057019 0.050145 0.0032167 0.0012738 -0.0046914 0.041644 -0.012116 -0.030426 -0.0017764 -0.0016657 -0.00057255 6.7406e-05 0.0084871 0.0025273 0.0001795 -0.0021099 -0.0017639 0.026734 -0.0022679 -0.020341 0.0070339 -0.026029
0.26172 -0.0031818 -0.00069798 0.0041631 0.002504 0 0.0004656 -0.0068445 0.00076584 -0.014105 0.0044782 0.0010257 -0.1584 0.042299 -0.0049002 0.0014088 0.07221 -0.006001 0.035099 0.0060921 0.00019114 -0.0096594 0.029317 -0.012061 -0.035439 -0.0010202 -0.0018708 -0.00016817 -0.00029866 0.015613 0.0013756 -0.0017825 -0.0019656 5.1676e-05 0.024732 -0.0038472 -0.034654 -0.0057819 -0.042156
0.26563 -0.0028752 -0.00064468 0.0036791 0.0042337 0 0.0020603 -0.00076835 0.0009095 -0.012693 -0.00053167 -0.0023071 -0.14831 0.04268 -0.0044867 -0.01209 0.085657 -0.0037969 0.022706 0.0091171 -0.00042213 -0.014133 0.015807 -0.0064016 -0.037284 0.00031885 -0.0013375 0.00039832 -0.00082127 0.018652 -0.00068378 -0.0037362 -0.00092101 0.00069999 0.018971 -0.0055191 -0.046751 -0.018245 -0.056228
0.26953 -0.0023665 -0.00022476 -0.00075459 0.0034937 0 0.0010189 0.0040507 0.0013464 -0.0084625 -0.0059286 -0.0043369 -0.15195 0.046686 -0.0039511 -0.024291 0.098942 -0.0019737 0.013698 0.011279 -0.0017945 -0.018316 0.0026729 0.00010402 -0.036596 0.0013998 -0.00069082 0.00061465 -0.0013036 0.019721 -0.0036172 -0.0043558 0.00081402 -7.5323e-06 0.010393 -0.006864 -0.0565 -0.029415 -0.068113
0.27344 -0.0015379 0.00018066 -0.0037501 0.0007894 0 -0.0021865 0.005272 0.00062697 -0.0014541 -0.0093418 -0.004732 -0.16592 0.053569 -0.0034445 -0.034844 0.10956 -0.0018954 0.008357 0.011227 -0.0034144 -0.022448 -0.0080641 0.0024778 -0.034393 0.001665 -0.00043844 0.00036 -0.001419 0.018799 -0.0063799 -0.0023492 0.0026373 -0.00092328 -5.0958e-05 -0.0071733 -0.063888 -0.038497 -0.077742
0.27734 -0.0001007 0.00016899 -0.0016425 -0.002405 0 -0.0044214 0.0039353 -0.0015332 0.0068711 -0.0097895 -0.0042686 -0.18237 0.059255 -0.0030548 -0.043106 0.1142 -0.0025536 0.0054002 0.0071584 -0.0036226 -0.026149 -0.012181 0.000104 -0.032791 0.0011838 -0.00051515 -4.5269e-05 -0.0010249 0.014665 -0.0076945 0.0020427 0.0038153 -0.00059084 -0.011299 -0.0056973 -0.06862 -0.045231 -0.084381
0.28125 0.0018934 -0.00025475 0.0034881 -0.0045903 0 -0.0030168 0.0031105 -0.0038245 0.014134 -0.0081722 -0.0043715 -0.19354 0.060846 -0.0027542 -0.049757 0.11553 -0.0026717 0.0021835 0.001234 -0.0017071 -0.028415 -0.010281 -0.0034201 -0.03261 0.00044521 -0.00050681 -0.00022114 -0.00037858 0.0076625 -0.0070108 0.0065408 0.0038268 0.0014909 -0.022377 -0.0026819 -0.071302 -0.05126 -0.088335
0.28516 0.0037797 -0.00065648 0.0062907 -0.0048102 0 0.0013661 0.0045853 -0.0046307 0.018007 -0.0058826 -0.0057195 -0.19432 0.057653 -0.0023561 -0.055037 0.11555 -0.0026828 -0.0020258 -0.0047693 0.0010498 -0.028326 -0.0030334 -0.0045782 -0.03374 -9.6151e-05 -0.00021619 -0.00012118 5.1436e-05 0.00053671 -0.0047778 0.0082641 0.0025977 0.0043475 -0.032898 0.00012055 -0.071763 -0.057287 -0.089322
0.28906 0.0046568 -0.00061677 0.0040513 -0.0030237 0 0.0051843 0.0071345 -0.0035717 0.017307 -0.0034145 -0.0071838 -0.18487 0.049607 -0.0016906 -0.05925 0.11634 -0.0039279 -0.0076374 -0.008923 0.0026115 -0.025049 0.0083918 -0.003384 -0.03585 -0.00027539 0.00010225 -3.3921e-05 2.703e-05 -0.0038946 -0.0019293 0.006015 0.0005036 0.0060905 -0.042514 0.00066715 -0.069871 -0.063907 -0.087183
0.29297 0.0041108 -0.00017293 -0.00073151 -0.00033315 0 0.0053467 0.0080046 -0.0016753 0.012716 -0.00053613 -0.0064701 -0.17204 0.037626 -0.00083244 -0.062877 0.12121 -0.0061846 -0.014486 -0.0074023 0.0023253 -0.016989 0.021379 -0.0023877 -0.037948 -0.00014826 7.7821e-05 -0.00021367 -0.00023482 -0.0054313 0.00076395 0.0012781 -0.0018032 0.0051566 -0.050568 -0.0012126 -0.065111 -0.071761 -0.081471
0.29688 0.0025602 0.00021675 -0.0036842 0.0014256 0 0.0020088 0.0056989 -0.00020719 0.0064998 0.0025527 -0.0022557 -0.16562 0.025906 -1.0909e-05 -0.066725 0.13037 -0.0069923 -0.020797 0.0017069 0.0015612 -0.0049358 0.030967 -0.002982 -0.03854 0.00018255 -0.00029637 -0.00055382 -0.0003122 -0.0061731 0.0028837 -0.0030095 -0.0036129 0.0014242 -0.056986 -0.0030725 -0.058389 -0.080319 -0.073716
0.30078 0.00085661 0.00014565 -0.0034979 0.00097137 0 -0.0018982 0.0010549 0.0003836 0.0010858 0.0048641 0.0041296 -0.16953 0.016615 0.00078005 -0.070853 0.14068 -0.0041541 -0.025617 0.01653 0.0020959 0.0090163 0.035546 -0.0037245 -0.037336 0.00061677 -0.00060608 -0.00066559 -3.0895e-05 -0.007434 0.0041735 -0.004706 -0.0043762 -0.0035202 -0.062307 -0.0018756 -0.050955 -0.088628 -0.065565
0.30469 -0.00043579 -0.00033207 -0.0026558 -0.0011462 0 -0.0036244 -0.0040531 0.0003697 -0.0025965 0.0056533 0.0093187 -0.17618 0.010642 0.001921 -0.074954 0.14954 0.0012958 -0.028562 0.035524 0.0039568 0.023523 0.034713 -0.0026276 -0.034232 0.0010036 -0.00044344 -0.00028555 0.0003794 -0.0076853 0.0044709 -0.0037051 -0.0039389 -0.0072166 -0.066885 0.0028044 -0.043497 -0.095983 -0.0579
0.30859 -0.0013468 -0.00076004 -0.0035062 -0.002721 0 -0.0028493 -0.0083365 2.0061e-05 -0.0055567 0.0054671 0.010512 -0.17227 0.0084131 0.0036534 -0.078512 0.15397 0.0054208 -0.029484 0.056623 0.0050894 0.037155 0.028769 -0.00034489 -0.029284 0.0011596 0.00016506 0.0004248 0.00057655 -0.0043802 0.0039411 -0.0013902 -0.0026956 -0.0078262 -0.071145 0.0077131 -0.036671 -0.10166 -0.051502
0.3125 -0.0021512 -0.00070607 -0.0048403 -0.0017892 0 -0.0011872 -0.011141 -0.0005946 -0.0093404 0.0056677 0.0077155 -0.15271 0.0095821 0.0053639 -0.079014 0.14778 0.0051997 -0.028755 0.075066 0.0033639 0.047604 0.020844 4.2963e-06 -0.022353 0.0010018 0.00079274 0.0010134 0.00047955 0.0021434 0.003194 0.00070698 -0.0014347 -0.0053199 -0.075613 0.0085361 -0.030956 -0.10388 -0.046973
0.31641 -0.0028598 -0.00012045 -0.0033095 0.0013917 0 -4.2921e-05 -0.011527 -0.0011067 -0.013932 0.0067902 0.003508 -0.12855 0.01126 0.0056497 -0.075506 0.13468 0.0018187 -0.027951 0.088954 -0.0010246 0.056061 0.016714 -0.0034784 -0.014168 0.00063993 0.0010445 0.0011652 0.00028453 0.007444 0.0028585 0.0016889 -0.0007963 -0.0014839 -0.079873 0.0040302 -0.025122 -0.10336 -0.042638
0.32031 -0.0031724 0.00065858 0.0020458 0.0043675 0 0.00058838 -0.0083853 -0.00069227 -0.017049 0.0076624 0.00065445 -0.11836 0.012796 0.0034917 -0.067475 0.11775 -0.0004036 -0.027318 0.098326 -0.0052637 0.063637 0.018789 -0.0085996 -0.0045893 0.00028554 0.00090496 0.00096951 0.00013679 0.0066643 0.0028685 0.0012738 -0.00070097 0.0013346 -0.083079 -0.0023853 -0.018304 -0.10016 -0.037503
0.32422 -0.0029118 0.0011557 0.0077703 0.0047196 0 0.0013491 -0.0020563 0.00107 -0.015796 0.0064475 -7.0717e-05 -0.13006 0.013895 -0.00046474 -0.054764 0.10032 0.0013762 -0.026834 0.10373 -0.0062749 0.071462 0.028685 -0.010716 0.0065558 5.7763e-05 0.0006609 0.00075445 -9.7927e-05 -0.00025364 0.0022895 -0.00030521 -0.00033128 0.0018456 -0.084276 -0.0054292 -0.0097793 -0.094335 -0.030736
0.32813 -0.0023494 0.001011 0.0091723 0.0023465 0 0.0021953 0.0046396 0.0031728 -0.0093154 0.0025306 0.00011198 -0.15197 0.014926 -0.0039806 -0.037308 0.087987 0.0052864 -0.025827 0.10663 -0.0035991 0.081334 0.048063 -0.0074197 0.019832 -8.9557e-05 0.00054672 0.00069557 -0.00064096 -0.0075406 0.00013294 -0.0021207 0.0011385 0.00057154 -0.081447 -0.0027284 0.0014489 -0.08554 -0.021229
0.33203 -0.0019533 0.00013277 0.0052245 -0.00055257 0 0.0023448 0.0079642 0.0035121 4.9994e-05 -0.0028146 -0.00023686 -0.16404 0.01762 -0.0049189 -0.017741 0.085766 0.0065275 -0.022451 0.11065 9.5346e-06 0.094121 0.073179 -0.0011041 0.035185 -0.0002372 0.00052935 0.00064016 -0.0014025 -0.0085132 -0.0034625 -0.002677 0.0036343 -0.00080479 -0.072749 0.0029473 0.014766 -0.073483 -0.0093497
0.33594 -0.0018089 -0.0012057 -0.00036279 -0.0017711 0 0.0014467 0.0065202 0.00076165 0.008317 -0.0075748 -0.0013153 -0.1586 0.022547 -0.0030879 0.0010051 0.090746 0.0024756 -0.016239 0.1172 0.0010742 0.10805 0.098187 0.0035262 0.051363 -0.0003417 0.0004322 0.00033069 -0.0018939 -0.0018962 -0.0069001 -0.00091339 0.0059931 -0.0008881 -0.059497 0.0061722 0.028118 -0.058689 0.0031217
0.33984 -0.0014139 -0.002362 -0.0030492 -0.0012236 0 0.00029391 0.0028606 -0.0039805 0.012751 -0.010483 -0.0023483 -0.1482 0.029742 -0.00038274 0.017361 0.10009 -0.004271 -0.0071658 0.12643 -0.0012316 0.12155 0.11989 0.0042601 0.067402 -0.00027044 0.00019514 -0.0002463 -0.0016414 0.0067527 -0.008178 0.0025597 0.0067956 0.00042205 -0.042698 0.0037767 0.040129 -0.04132 0.015099
0.34375 -0.00017995 -0.002579 -0.0018998 -0.00068037 0 4.6446e-05 0.0013561 -0.0077027 0.013462 -0.011208 -0.0028889 -0.15095 0.038937 0.0010223 0.029956 0.11012 -0.0081711 0.0044671 0.13804 -0.0041009 0.13278 0.13536 0.0031584 0.082221 -7.2131e-06 -4.7682e-05 -0.00079115 -0.00069458 0.0099976 -0.0064835 0.0054713 0.0055112 0.0021306 -0.023731 -0.0023749 0.049428 -0.021669 0.025505
0.34766 0.0018347 -0.001509 0.0002151 -0.0015248 0 0.00090757 0.0041088 -0.0079599 0.012415 -0.0095104 -0.0033836 -0.16838 0.048752 0.00068309 0.036561 0.11213 -0.0060127 0.017034 0.14981 -0.0036835 0.13735 0.14003 0.0034955 0.093153 0.00023806 -0.00012952 -0.0009761 0.00034102 0.00501 -0.0028526 0.0056729 0.0028713 0.0032077 -0.005958 -0.0071998 0.05343 -0.00062305 0.032514
0.35156 0.003756 0.00036297 0.00034759 -0.0031048 0 0.0019232 0.0089352 -0.0049793 0.011088 -0.0050112 -0.0043158 -0.18052 0.056921 9.6162e-05 0.039343 0.10346 0.00021528 0.027356 0.15841 0.0010319 0.13531 0.13779 0.0056058 0.099906 0.00020298 -2.5166e-05 -0.00075761 0.00082758 -0.0044545 0.0007243 0.003214 0.00012463 0.0034408 0.0078153 -0.0069423 0.053696 0.019153 0.037
0.35547 0.004535 0.0018923 -0.0014834 -0.003516 0 0.0021295 0.011413 -0.0013154 0.0091632 0.0017184 -0.0050822 -0.16553 0.062693 0.00094987 0.039728 0.085832 0.0055632 0.034037 0.16237 0.0068227 0.12782 0.13157 0.0065375 0.10285 -0.00012395 0.00016346 -0.00038035 0.00064637 -0.011768 0.0028697 0.000504 -0.0020457 0.0033197 0.017102 -0.0022298 0.051756 0.035995 0.039774
0.35938 0.0038096 0.0020931 -0.0031837 -0.0018873 0 0.0015472 0.0088647 0.0005418 0.0053612 0.0082069 -0.0041509 -0.12479 0.065666 0.0032645 0.038737 0.061657 0.0068263 0.03618 0.16066 0.008925 0.11604 0.12359 0.0038532 0.1024 -0.00042514 0.00035051 -0.00010841 0.00021416 -0.012659 0.0035891 8.6113e-05 -0.0038509 0.0032042 0.021899 0.0029085 0.04889 0.048505 0.041421
0.36328 0.0021777 0.00097837 -0.003678 0.00046509 0 0.0007752 0.0023992 0.000205 -0.00067924 0.011152 -0.00056582 -0.086211 0.065565 0.0053239 0.037441 0.0355 0.0048243 0.032881 0.15206 0.0054173 0.10178 0.11638 -0.0010041 0.09915 -0.00034659 0.00053207 -1.7325e-05 -1.3552e-05 -0.0074194 0.003698 0.0021125 -0.0057177 0.0027431 0.022701 0.0047675 0.046776 0.054674 0.04255
0.36719 0.00067438 -0.0003715 -0.0040346 0.0013924 0 -0.00013222 -0.0045475 -0.00074017 -0.0074793 0.0091834 0.0047513 -0.080498 0.063164 0.0053804 0.036364 0.016996 0.0023903 0.025238 0.13663 -0.00095972 0.088328 0.11157 -0.0038913 0.094538 0.00011096 0.00070705 -5.7785e-05 1.4031e-05 0.00037262 0.0037502 0.0041541 -0.0074381 0.001243 0.02236 0.0028622 0.046916 0.053022 0.043263
0.37109 -1.3903e-06 -0.00066924 -0.0053197 0.0003535 0 -0.0017603 -0.0091331 -0.00050072 -0.012611 0.0045884 0.0093384 -0.11265 0.05994 0.0033126 0.034884 0.008332 0.00088846 0.016704 0.11762 -0.0054367 0.076719 0.10741 -0.0024863 0.089739 0.00052678 0.0008 -0.00023626 1.6895e-05 0.0059812 0.0036646 0.0036688 -0.0081318 -0.0013146 0.023378 -0.00037858 0.048159 0.046616 0.043089
0.375 0.00015906 0.00051147 -0.0062543 -0.00073987 0 -0.0040088 -0.010541 0.001481 -0.014451 0.0017568 0.010938 -0.15713 0.056285 0.0006124 0.032437 0.0091513 -0.00072981 0.0089099 0.09636 -0.0057187 0.066761 0.10256 0.0010188 0.084937 0.00043018 0.00072685 -0.0006187 -0.00017212 0.0048681 0.0032658 0.00063362 -0.0070735 -0.0036858 0.026411 -0.0023194 0.049413 0.03707 0.041595
0.37891 0.00069374 0.0024084 -0.0041052 0.00068048 0 -0.0051233 -0.009261 0.004522 -0.013166 0.0033469 0.0090633 -0.1815 0.052483 -0.001079 0.028487 0.017891 -0.0036208 0.0033078 0.074187 -0.0037762 0.057902 0.095668 0.0022152 0.080167 -0.00024477 0.00052677 -0.0011284 -0.00035083 -0.0056888 0.0028341 -0.0024037 -0.0044666 -0.0040218 0.031676 -0.002392 0.049459 0.026174 0.038414
0.38281 0.0010959 0.0037442 0.0018674 0.0051052 0 -0.0029178 -0.0059585 0.0074913 -0.010191 0.0077576 0.0051228 -0.17522 0.048557 -0.0012524 0.02215 0.029317 -0.0066202 0.0018645 0.053026 -0.0030947 0.048304 0.084644 -0.00074004 0.075009 -0.0010736 0.00035715 -0.001434 -0.00018457 -0.023918 0.0028277 -0.0029027 -0.0013163 -0.0014366 0.038137 -0.0019453 0.045801 0.017068 0.03304
0.38672 0.0010737 0.0037432 0.0085604 0.0099849 0 0.002546 -0.001438 0.0092747 -0.0068221 0.010442 0.001304 -0.15578 0.04462 -0.00046763 0.014387 0.03471 -0.0068708 0.003311 0.034295 -0.0044005 0.036302 0.071041 -0.0051559 0.069164 -0.0015058 0.00031088 -0.0011699 0.00035494 -0.042186 0.003076 -0.00082031 0.0014565 0.002861 0.042591 -0.0022444 0.038347 0.011868 0.026757
0.39063 0.00061284 0.0025962 0.011416 0.011563 0 0.0078504 0.0028748 0.0088418 -0.0031591 0.0078756 -0.00069097 -0.14809 0.041075 0.00060174 0.0062958 0.031796 -0.0030433 0.0059309 0.018297 -0.0046509 0.02214 0.057137 -0.0067342 0.062862 -0.0013124 0.00027511 -0.00032478 0.00088102 -0.050476 0.0025553 0.0015526 0.0037101 0.0060819 0.043665 -0.0028948 0.028438 0.010436 0.020635
0.39453 -1.0847e-05 0.0010993 0.0088201 0.0079459 0 0.008661 0.0054131 0.0056869 0.0017545 0.00049693 -0.00030585 -0.15939 0.038354 0.0017171 -0.0013527 0.020088 0.0024616 0.0085147 0.0052594 -0.00063233 0.0064057 0.044668 -0.004004 0.056409 -0.00069934 5.2593e-05 0.00063242 0.0009587 -0.044059 0.00030135 0.0020864 0.0058861 0.0058825 0.040771 -0.0022991 0.017221 0.012452 0.01533
0.39844 -0.00028849 -3.1951e-05 0.0037789 0.00080537 0 0.0039111 0.0058989 0.00071641 0.0087101 -0.0078393 0.0017631 -0.17475 0.037079 0.0027061 -0.0076786 0.00039186 0.0050769 0.0096642 -0.0046154 0.0066596 -0.0097645 0.035727 0.00057632 0.050301 -4.2676e-05 -0.00034696 0.0010917 0.00053967 -0.028872 -0.0033443 0.00088358 0.0082021 0.0023309 0.033709 0.00042118 0.0062688 0.017226 0.011486
0.40234 0.00024382 -0.00052377 0.00099224 -0.0056208 0 -0.0025032 0.0059161 -0.0035878 0.016922 -0.012936 0.0038087 -0.17582 0.03808 0.0029678 -0.011762 -0.02091 0.0021889 0.0078465 -0.011364 0.011909 -0.023151 0.032804 0.0036729 0.045635 0.00043053 -0.00060304 0.00080119 -1.4642e-05 -0.018018 -0.0065484 -0.0002039 0.010128 -0.0019412 0.02478 0.004082 -0.0017128 0.022796 0.009136
0.40625 0.0015681 -0.00043633 0.0023863 -0.0074211 0 -0.0047696 0.0073798 -0.0046931 0.023618 -0.012916 0.0038598 -0.16169 0.039905 0.001808 -0.014654 -0.03672 -0.0041932 0.0045131 -0.016936 0.0103 -0.032787 0.033194 0.0044508 0.042256 0.00071299 -0.00037434 3.1847e-05 -0.00032396 -0.020671 -0.0072935 0.00015715 0.010681 -0.0037411 0.018115 0.0061227 -0.0070266 0.027318 0.0067419
0.41016 0.002997 5.8394e-05 0.0056703 -0.0036809 0 -0.00046091 0.010195 -0.0022869 0.025325 -0.008654 0.00099964 -0.15023 0.041305 -0.00059822 -0.016883 -0.044629 -0.0089401 0.0007382 -0.022145 0.0024769 -0.038571 0.035301 0.0044904 0.039902 0.00086439 0.00027084 -0.00073269 -0.00033416 -0.033126 -0.0050603 0.0013687 0.0092125 -0.0019224 0.015599 0.0047685 -0.010274 0.030291 0.0035433
0.41406 0.0035826 0.00070516 0.0070242 0.0028515 0 0.0069777 0.011801 0.0010465 0.020293 -0.0025599 -0.0035217 -0.15926 0.040936 -0.0028433 -0.018928 -0.0433 -0.0081791 -0.0023489 -0.02772 -0.0056844 -0.040769 0.037514 0.0048872 0.038213 0.00088904 0.00078227 -0.001212 -0.00024365 -0.041162 -0.001297 0.0018334 0.0059162 0.0016126 0.018618 0.00066856 -0.01225 0.031446 -0.0010486
0.41797 0.0028902 0.0011055 0.0047219 0.0075102 0 0.011123 0.0095161 0.0019128 0.010267 0.0027485 -0.0066604 -0.18733 0.036046 -0.0032738 -0.021236 -0.032344 -0.0025407 -0.0027369 -0.034566 -0.0084929 -0.040238 0.037453 0.0045168 0.036478 0.00078415 0.00059625 -0.0014134 -0.00015382 -0.032428 0.0017662 0.00096558 0.0016827 0.0034445 0.028717 -0.003514 -0.014458 0.030715 -0.007567
0.42188 0.0014116 0.00086002 5.7471e-05 0.0067756 0 0.0082143 0.0034212 -0.0007544 -0.00019925 0.0052845 -0.0057622 -0.21377 0.025694 -0.0015417 -0.023354 -0.018639 0.0035826 0.00025661 -0.042442 -0.0055457 -0.039634 0.034609 0.0017633 0.034068 0.00063382 -0.00026843 -0.00138 8.86e-05 -0.0073944 0.0028261 -0.00014967 -0.0024492 0.0014638 0.042387 -0.0051921 -0.018145 0.029187 -0.014566
0.42578 0.00012744 -8.6814e-05 -0.004637 0.00070555 0 0.00028891 -0.0033393 -0.0046325 -0.0068641 0.0044198 -0.0010067 -0.2175 0.011754 0.00089038 -0.024549 -0.0072241 0.0059087 0.005379 -0.050367 -0.0012946 -0.040039 0.030494 -0.0025273 0.03127 0.0005624 -0.0011204 -0.0010058 0.00063935 0.02153 0.0022188 -0.000198 -0.0057325 -0.0033858 0.055645 -0.0037614 -0.022784 0.027528 -0.020494
0.42969 -0.00041965 -0.0012681 -0.0080732 -0.0069659 0 -0.0068946 -0.0073157 -0.0062445 -0.0089832 0.0014597 0.0042238 -0.19631 -0.0041503 0.0019595 -0.024308 -0.00058077 0.0037269 0.011537 -0.057586 0.00017808 -0.041703 0.026206 -0.0048811 0.028495 0.00057458 -0.0011833 -0.00020014 0.0013012 0.0414 0.0012124 0.00059141 -0.0078225 -0.0078782 0.066037 -0.00075579 -0.027662 0.025943 -0.024417
0.43359 -0.00060926 -0.0019836 -0.010041 -0.011323 0 -0.0088547 -0.007739 -0.0043035 -0.0096288 -0.00084776 0.005823 -0.16837 -0.019955 0.00081774 -0.02217 -0.00053592 3.65e-05 0.017359 -0.06328 -0.000671 -0.04454 0.022969 -0.002579 0.026307 0.00050357 -0.00032968 0.00080312 0.0015441 0.049026 0.00078503 0.00052627 -0.00869 -0.0090581 0.071263 0.0016316 -0.0318 0.024512 -0.025528
0.4375 -0.0012599 -0.0018659 -0.010222 -0.0097406 0 -0.0056288 -0.0066842 -0.0007857 -0.012512 -0.00030233 0.002364 -0.15563 -0.030548 -0.0015285 -0.01777 -0.0080764 -0.0014597 0.019343 -0.065807 -0.00019422 -0.04719 0.022309 0.0030915 0.026231 0.00018792 0.00076719 0.0014479 0.00097343 0.050489 0.001027 -0.0015844 -0.008516 -0.0064103 0.067813 0.0021562 -0.032622 0.022764 -0.023168
0.44141 -0.0026652 -0.001187 -0.0080098 -0.0037801 0 -0.00081638 -0.0064632 0.0012424 -0.018031 0.0026068 -0.0036128 -0.16497 -0.035464 -0.0033324 -0.013215 -0.0173 0.00031232 0.017128 -0.066389 0.0034416 -0.048346 0.022178 0.0076313 0.027847 -0.00029702 0.0012358 0.001289 -0.0002123 0.052004 0.0014236 -0.0047857 -0.0075868 -0.0019869 0.06014 0.00094755 -0.030583 0.020325 -0.020265
0.44531 -0.0041749 -0.00059305 -0.0037878 0.0020013 0 0.0019046 -0.0072244 0.0006191 -0.022334 0.0046465 -0.0076758 -0.18393 -0.035282 -0.0037407 -0.0097338 -0.026028 0.0030008 0.010897 -0.065799 0.0075832 -0.047837 0.020869 0.0076248 0.030572 -0.00064284 0.00078367 0.00043999 -0.0012859 0.052965 0.00141 -0.0065989 -0.0061563 0.0013417 0.05059 -0.001179 -0.026415 0.017143 -0.018308
0.44922 -0.0047841 -0.00053353 0.00024031 0.0034702 0 0.0013281 -0.0072428 -0.0012046 -0.020595 0.0024895 -0.0071117 -0.19339 -0.031056 -0.0032514 -0.0084096 -0.032651 0.0030969 0.0011744 -0.064833 0.0079745 -0.045811 0.016778 0.0039323 0.033668 -0.00059521 -9.6601e-05 -0.00046745 -0.0015737 0.048384 0.00062978 -0.0053786 -0.0043472 0.0019222 0.04136 -0.0034435 -0.021076 0.013284 -0.018522
0.45313 -0.0041155 -0.00094457 0.0014219 -0.00010605 0 -0.0013503 -0.0052242 -0.0021754 -0.011594 -0.0041067 -0.0028945 -0.18456 -0.024926 -0.0026608 -0.010835 -0.035881 -0.00079203 -0.010937 -0.064671 0.003901 -0.043064 0.0073278 0.00031165 0.035703 -0.0002324 -0.00064995 -0.00081297 -0.0010152 0.036727 -0.0010452 -0.001954 -0.0022 0.00016368 0.035426 -0.0051344 -0.01639 0.0090428 -0.022405
0.45703 -0.0027646 -0.0014434 -0.00073843 -0.0057863 0 -0.004137 -0.0018209 -0.0018706 0.00068539 -0.011663 0.0015034 -0.16518 -0.020777 -0.0018402 -0.016941 -0.03763 -0.0064797 -0.022444 -0.066061 -0.00048668 -0.041945 -0.0077696 -0.00087834 0.034906 8.5253e-05 -0.00054619 -0.0004783 -0.00017164 0.023202 -0.0033967 0.0011443 0.0001695 -0.0020846 0.033816 -0.0053579 -0.014801 0.0053181 -0.029
0.46094 -0.0016771 -0.0017509 -0.0036094 -0.0093949 0 -0.0054821 0.0012305 -0.0015174 0.010038 -0.015666 0.0030793 -0.15064 -0.019326 0.00016548 -0.024492 -0.040414 -0.0097885 -0.031734 -0.068214 -0.00048983 -0.043422 -0.025115 -0.00099267 0.031576 6.7436e-05 -6.524e-05 0.00017138 0.00030195 0.014549 -0.0056857 0.0020131 0.0024872 -0.0028624 0.03394 -0.0033464 -0.016197 0.002521 -0.03552
0.46484 -0.0012636 -0.0018803 -0.0036139 -0.0086046 0 -0.0046199 0.0030456 -0.0021211 0.012845 -0.014146 0.0013689 -0.1495 -0.02015 0.0037557 -0.031996 -0.045291 -0.0078826 -0.038136 -0.070424 0.0038736 -0.04776 -0.042286 -0.0029021 0.026155 -0.00022284 0.00031199 0.00071733 0.00020208 0.011746 -0.0068489 0.00086631 0.0043963 -0.0012581 0.033868 0.00064483 -0.020144 0.00080203 -0.040208
0.46875 -0.001179 -0.0019626 0.00025555 -0.0043819 0 -0.0017304 0.0041966 -0.0031538 0.010371 -0.0089204 -0.0017846 -0.15696 -0.02228 0.0076782 -0.037862 -0.052961 -0.0015943 -0.041284 -0.071872 0.0076435 -0.054892 -0.056655 -0.0070127 0.019353 -0.0004614 0.00039543 0.0010158 -0.00015075 0.009638 -0.0061988 -0.0006424 0.0055583 0.0020513 0.031492 0.0048818 -0.025871 0.00020023 -0.041377
0.47266 -0.00089993 -0.0019997 0.0050626 -4.4414e-05 0 0.0017436 0.0054123 -0.0033487 0.0067873 -0.0036672 -0.0039604 -0.16166 -0.022351 0.0096251 -0.038957 -0.062976 0.0051593 -0.041027 -0.070885 0.0061687 -0.063719 -0.062904 -0.010293 0.012963 -0.00042322 0.00035133 0.0011195 -0.00030644 0.004094 -0.0040572 -0.0012548 0.0056366 0.0050245 0.022833 0.0070456 -0.031271 0.00056378 -0.036389
0.47656 -0.00035168 -0.0018565 0.00628 0.0011184 0 0.0034096 0.0061882 -0.0024733 0.0052296 -0.00094734 -0.0037063 -0.15862 -0.01838 0.0081736 -0.035889 -0.071938 0.0083489 -0.039803 -0.067964 0.00011215 -0.071319 -0.06223 -0.0095605 0.00832 -0.00020607 0.00037315 0.0010213 -0.00011077 -0.0019459 -0.0015808 -0.0010718 0.0042741 0.0053082 0.0094571 0.0060069 -0.03448 0.00098408 -0.028167
0.48047 0.00012766 -0.0014592 0.0018852 -0.0019449 0 0.0015234 0.0051627 -0.0017805 0.0056025 -0.0007776 -0.0010569 -0.15515 -0.010876 0.0042204 -0.029885 -0.078337 0.0067211 -0.038717 -0.064065 -0.0052755 -0.076457 -0.057029 -0.0052524 0.0053302 -7.5022e-05 0.0004188 0.00063782 0.00023168 -0.0012927 0.0002072 -0.00087792 0.0013224 0.0018392 -0.0062542 0.0028632 -0.035283 0.0011073 -0.019257
0.48438 0.0003424 -0.00091343 -0.0054857 -0.0072258 0 -0.0030897 0.0018618 -0.0025075 0.0056319 -0.0013796 0.0026761 -0.16361 -0.00092316 0.00039927 -0.022159 -0.081345 0.0023236 -0.03849 -0.060125 -0.0057183 -0.078369 -0.049711 -0.0012085 0.003614 -0.00012517 0.00032242 6.8062e-05 0.00044085 0.0084865 0.0012497 -0.00096162 -0.0027144 -0.0039541 -0.021989 0.00010366 -0.033786 0.00072439 -0.011827
0.48828 0.00053534 -0.00039089 -0.010314 -0.010698 0 -0.0068785 -0.002331 -0.0042179 0.0034343 -0.00076351 0.0054146 -0.18745 0.0090384 -0.0011127 -0.014574 -0.080459 -0.0014918 -0.039787 -0.057612 -0.0021264 -0.076364 -0.044068 -0.00054848 0.002216 -0.00016993 8.5462e-05 -0.00028172 0.00044413 0.020405 0.0022572 -0.00093234 -0.0065221 -0.0085584 -0.034148 -0.00045394 -0.03052 -0.00031891 -0.0088658
0.49219 0.00099766 4.7344e-05 -0.0085029 -0.0088627 0 -0.0060852 -0.0052519 -0.0050287 -0.0010188 0.0021854 0.0052149 -0.21481 0.01321 -0.00039138 -0.010111 -0.077858 -0.0026534 -0.04229 -0.058311 0.00099302 -0.071517 -0.045885 -0.0022743 -0.0011511 4.4485e-06 -7.5278e-05 -1.0321e-05 0.0003723 0.024023 0.0036623 -0.00059904 -0.0085748 -0.008663 -0.037946 0.0009234 -0.027438 -0.001776 -0.012737
0.49609 0.0014727 0.00044262 -0.00074342 -0.0014722 0 -0.0001695 -0.0059504 -0.0035676 -0.0063562 0.0072156 0.0015977 -0.22712 0.010221 0.00052307 -0.0089972 -0.076437 -0.0014064 -0.044683 -0.061323 0.00073809 -0.066453 -0.054692 -0.0025346 -0.0069513 0.00031827 -2.0378e-05 0.00079206 0.00031894 0.016343 0.0048764 -0.00058968 -0.0082212 -0.0038805 -0.034914 0.0023627 -0.025751 -0.003167 -0.020341
0.5 0.0011847 0.00075922 0.0077426 0.0075584 0 0.0070284 -0.005402 -0.00049162 -0.010957 0.012459 -0.0035192 -0.21592 5.2686e-05 -0.00025948 -0.011082 -0.077133 0.00065171 -0.046231 -0.065807 -0.001415 -0.062407 -0.069413 0.00077659 -0.014973 0.00041288 5.1104e-05 0.0014741 0.00016266 0.0056848 0.0047281 -0.0017203 -0.0062654 0.0024394 -0.02642 0.0021638 -0.025777 -0.0042721 -0.029462
0.50391 -0.00035838 0.00080278 0.010975 0.012334 0 0.0098927 -0.0052143 0.0020931 -0.013497 0.014806 -0.0065506 -0.19162 -0.016533 -0.0025152 -0.015937 -0.080398 0.0022026 -0.046272 -0.070712 -0.0021078 -0.060439 -0.088281 0.0052934 -0.02466 3.1502e-05 -0.00023606 0.0013741 -0.00032655 0.0036003 0.002685 -0.0037431 -0.0042837 0.0054552 -0.014353 0.0001727 -0.027591 -0.004909 -0.037645
0.50781 -0.0026041 0.00040726 0.0067494 0.0092806 0 0.0055249 -0.0058272 0.0026238 -0.012987 0.01159 -0.0047808 -0.17438 -0.036632 -0.0039362 -0.022643 -0.08519 0.0029562 -0.043773 -0.073767 -0.00041817 -0.061879 -0.10685 0.006544 -0.034104 -0.00063464 -0.00095533 0.00048295 -0.0011825 0.012769 -0.00042658 -0.0050382 -0.003135 0.0026847 -0.002697 -0.0023083 -0.030809 -0.0048345 -0.040135
0.51172 -0.0041531 -0.00029052 -0.0015081 0.00033624 0 -0.0036333 -0.0061281 0.0013556 -0.009129 0.0030073 0.0010899 -0.17477 -0.053624 -0.0021687 -0.029346 -0.087419 0.0032386 -0.03948 -0.073758 0.0013516 -0.065276 -0.11964 0.002928 -0.040707 -0.0010392 -0.0016352 -0.00048998 -0.0020529 0.023488 -0.0029934 -0.0038968 -0.0021101 -0.0036943 0.0045136 -0.0036381 -0.033896 -0.0042836 -0.035963
0.51563 -0.0038733 -0.00083423 -0.0071735 -0.0079869 0 -0.011354 -0.0047039 -0.00021973 -0.0029828 -0.0069506 0.0068499 -0.18292 -0.064855 0.0029411 -0.035565 -0.085114 0.0033147 -0.034297 -0.07117 0.0011765 -0.069073 -0.1253 -0.002216 -0.043863 -0.0007683 -0.0016242 -0.00075949 -0.0023665 0.022595 -0.0039218 -0.00025348 0.00027396 -0.0082582 0.0067556 -0.0028537 -0.036255 -0.003483 -0.027129
0.51953 -0.0018832 -0.00077805 -0.0055368 -0.0094905 0 -0.012175 -0.0012282 -0.00088183 0.0031351 -0.012726 0.0077966 -0.17832 -0.068931 0.0088634 -0.041195 -0.07731 0.003236 -0.028853 -0.066609 0.00044681 -0.072136 -0.12329 -0.0038876 -0.043453 4.5134e-05 -0.00077272 -0.00016783 -0.0017789 0.0058633 -0.0033924 0.0039187 0.0044656 -0.0065556 0.0040392 -4.4734e-05 -0.037644 -0.0025918 -0.015582
0.52344 0.00057882 -5.3898e-05 0.0023679 -0.0032922 0 -0.0053877 0.0033723 -0.00046919 0.0070756 -0.011389 0.0026557 -0.15167 -0.064916 0.01209 -0.046366 -0.063467 0.0030506 -0.02387 -0.061101 0.0024692 -0.073139 -0.11364 -0.00061254 -0.039749 0.00079493 0.00028775 0.00075447 -0.00053401 -0.018367 -0.0024208 0.0060827 0.0088807 0.0012541 -0.0031045 0.0036621 -0.037997 -0.001796 -0.0042072
0.52734 0.0022759 0.0010016 0.01049 0.0054168 0 0.0045218 0.0077761 0.00051765 0.0085341 -0.0051462 -0.0049892 -0.11727 -0.054025 0.010619 -0.051812 -0.046098 0.0027704 -0.020188 -0.056992 0.0078706 -0.070453 -0.098832 0.0040473 -0.034803 0.00090719 0.0006441 0.0013658 0.00061447 -0.037232 -0.001814 0.0051821 0.010912 0.01034 -0.012617 0.0063111 -0.037967 -0.0014397 0.0010167
0.53125 0.0029801 0.0019777 0.012698 0.0096857 0 0.011122 0.010984 0.0015851 0.0091796 0.00045123 -0.0092398 -0.1021 -0.041644 0.0052633 -0.057768 -0.030674 0.0020599 -0.017321 -0.054955 0.012637 -0.06551 -0.084229 0.0053016 -0.03116 0.00031669 -4.5377e-05 0.0014615 0.00092891 -0.044439 -0.0015929 0.0024357 0.0091726 0.014778 -0.021983 0.0058456 -0.038468 -0.0015567 -0.00047825
0.53516 0.0034251 0.0027141 0.007836 0.0065168 0 0.010504 0.012335 0.0023699 0.010842 0.0012642 -0.0064615 -0.12088 -0.02962 -0.0010917 -0.06399 -0.019534 0.00028606 -0.014894 -0.054817 0.011791 -0.05918 -0.071946 0.0021467 -0.029553 -0.00049527 -0.0011925 0.0012517 0.00026154 -0.043932 -0.0012589 0.00029475 0.0048647 0.011899 -0.030669 0.0015064 -0.039816 -0.0021255 -0.0082005
0.53906 0.0043602 0.0032923 0.00046417 -0.00091913 0 0.003852 0.01137 0.0025128 0.013492 -0.001995 0.0018525 -0.16111 -0.019371 -0.0055197 -0.070072 -0.014385 -0.0027389 -0.012496 -0.056121 0.0049938 -0.052408 -0.063679 -0.0017877 -0.030312 -0.000896 -0.0018099 0.00094363 -0.00082058 -0.044196 -0.0003622 0.00059538 0.00089853 0.0040773 -0.038378 -0.0050075 -0.042205 -0.0030551 -0.021033
0.54297 0.0057224 0.0037698 -0.003353 -0.0062418 0 -0.003521 0.0081735 0.0019718 0.015125 -0.0047366 0.010259 -0.1935 -0.011969 -0.0067529 -0.074768 -0.016846 -0.0060154 -0.0094158 -0.057532 -0.0024006 -0.046766 -0.061538 -0.0023835 -0.033045 -0.00056957 -0.0014313 0.00052883 -0.001503 -0.05026 0.0012819 0.0033967 -0.0004776 -0.0031927 -0.045126 -0.01006 -0.045727 -0.0040141 -0.036283
0.54688 0.00671 0.00402 -0.0013223 -0.0051324 0 -0.00596 0.0038296 0.0015498 0.013673 -0.0027607 0.013551 -0.19791 -0.0058328 -0.0054597 -0.07655 -0.022621 -0.0076827 -0.0052863 -0.056937 -0.0045138 -0.043242 -0.06394 0.0004001 -0.034914 0.00029948 -0.00051409 1.358e-05 -0.0013951 -0.060777 0.0037036 0.0071195 0.00062139 -0.0052657 -0.051061 -0.010528 -0.049642 -0.0040768 -0.048734
0.55078 0.0065677 0.0038824 0.0035689 0.0015781 0 -0.0015227 0.00011072 0.0026025 0.008951 0.0042127 0.010572 -0.17968 0.00042713 -0.0032293 -0.075161 -0.027428 -0.0064624 -0.00036261 -0.053904 -0.00091538 -0.041321 -0.068232 0.0025007 -0.034202 0.0012052 7.2241e-05 -0.00031533 -0.00080127 -0.070766 0.0067297 0.009546 0.0021361 -0.0014174 -0.055521 -0.0063091 -0.053371 -0.0026158 -0.056592
0.55469 0.0052383 0.0034207 0.0063975 0.0090903 0 0.0065117 -0.0017232 0.0056287 0.0027032 0.012636 0.0047572 -0.16088 0.007285 -0.0012858 -0.070436 -0.028871 -0.0028872 0.00515 -0.048411 0.0032086 -0.040446 -0.07275 0.0002718 -0.030024 0.0016787 -5.8899e-05 -8.2667e-05 -0.00034229 -0.075292 0.0096582 0.0089639 0.0020294 0.0049717 -0.057512 -0.00044618 -0.056589 0.00084802 -0.059187
0.55859 0.003315 0.002938 0.00495 0.01245 0 0.011925 -0.00191 0.0090936 -0.003032 0.018108 0.0012346 -0.15669 0.014942 0.00010224 -0.062416 -0.024877 0.0010567 0.010976 -0.04074 0.002932 -0.039842 -0.075768 -0.0053589 -0.021817 0.0015752 -0.00044295 0.00065734 -0.00030363 -0.070923 0.011208 0.0050608 -6.4373e-05 0.0089929 -0.055806 0.0035187 -0.059018 0.006733 -0.05645
0.5625 0.0015002 0.0026901 0.0012075 0.0097778 0 0.01023 -0.0018257 0.010189 -0.0072876 0.018241 0.0028606 -0.16171 0.021895 0.0012949 -0.051247 -0.013714 0.0036545 0.016595 -0.032209 -0.0010501 -0.037454 -0.074052 -0.0095937 -0.0096649 0.0011315 -0.00028662 0.0012503 -0.00037166 -0.056337 0.010239 -0.00065869 -0.0028029 0.0076769 -0.046543 0.004471 -0.06015 0.015748 -0.049534
0.56641 0.00018242 0.00262 -0.0012281 0.0029924 0 0.002316 -0.002523 0.0073667 -0.0099701 0.013454 0.0081611 -0.15948 0.026369 0.0025486 -0.03936 -0.0010179 0.0048087 0.02182 -0.024835 -0.0035746 -0.032792 -0.068542 -0.008623 0.0026474 0.00077449 0.0006635 0.00099542 -3.4562e-05 -0.034209 0.0068379 -0.0053275 -0.0043808 0.002043 -0.03187 0.004012 -0.060414 0.025768 -0.042841
0.57031 -0.00056273 0.0024426 -0.00061591 -0.0036868 0 -0.0059171 -0.0036442 0.0022441 -0.010844 0.0060485 0.012555 -0.14367 0.027714 0.0035822 -0.027667 0.0104 0.0056146 0.026637 -0.019307 -0.0012914 -0.025934 -0.059911 -0.0035315 0.013435 0.0007977 0.0017911 -7.0763e-05 0.00077202 -0.012662 0.0026546 -0.0062647 -0.0037714 -0.0036433 -0.013351 0.0039765 -0.0599 0.035531 -0.03787
0.57422 -0.00076035 0.0020055 0.0020182 -0.006198 0 -0.0080096 -0.0038092 -0.0013757 -0.009338 -0.0010461 0.011842 -0.12716 0.025712 0.0037712 -0.016954 0.018163 0.0067339 0.031046 -0.016078 0.0031484 -0.017207 -0.049037 0.00082091 0.021313 0.0011295 0.0021499 -0.0010654 0.0014837 -0.0022132 -0.00014274 -0.0029528 -0.0011116 -0.0049906 0.0070564 0.0041306 -0.058704 0.043781 -0.035709
0.57813 -0.00045681 0.0015151 0.0047417 -0.002942 0 -0.0021325 -0.001995 -0.00083214 -0.0055028 -0.0053435 0.0053737 -0.12918 0.020599 0.0027429 -0.0082304 0.019274 0.0075009 0.035024 -0.015591 0.0038482 -0.0074405 -0.037381 0.00073598 0.024514 0.0013948 0.0013374 -0.0010805 0.0014366 -0.0080487 -0.00055544 0.0021144 0.0026138 -0.00087876 0.025723 0.0028122 -0.056874 0.048392 -0.037374
0.58203 0.00019724 0.0013494 0.0066311 0.0039864 0 0.0072393 0.0015577 0.0028714 -0.00073339 -0.0058984 -0.0033626 -0.1546 0.015351 0.00082164 -0.0017234 0.014677 0.0068296 0.038485 -0.016962 -0.0016956 0.0012128 -0.027386 -0.0026958 0.023532 0.0012613 -0.00013794 -0.00013967 0.00058492 -0.024063 0.00046706 0.0048937 0.0060306 0.0054338 0.037559 -0.00023894 -0.054675 0.047936 -0.0415
0.58594 0.00093944 0.0016463 0.0076793 0.0096239 0 0.012768 0.0056954 0.0059518 0.0030481 -0.0040457 -0.009209 -0.18776 0.012338 -0.0010846 0.0034628 0.0086494 0.0048191 0.04135 -0.018914 -0.0095644 0.0077114 -0.019761 -0.0049394 0.02081 0.00077812 -0.0013171 0.00075305 -0.00036581 -0.035918 0.00096984 0.0029024 0.0077966 0.0086312 0.042285 -0.0024827 -0.052421 0.043802 -0.045823
0.58984 0.0015751 0.0021209 0.0075625 0.0092544 0 0.010156 0.0093189 0.0053741 0.0050846 -0.0026558 -0.0090659 -0.20719 0.01269 -0.0020902 0.0078467 0.0037375 0.0030232 0.043464 -0.020873 -0.013429 0.011592 -0.014717 -0.0028113 0.017677 0.00035416 -0.0016029 0.00059493 -0.00060934 -0.032529 -0.00017281 -0.0024672 0.0071483 0.005593 0.040187 -0.00088947 -0.05027 0.036972 -0.049132
0.59375 0.002141 0.0023188 0.0055034 0.0021451 0 0.0016627 0.011834 0.0015734 0.0063674 -0.0037167 -0.0041331 -0.20517 0.017189 -0.0019292 0.011997 0.0024218 0.0028499 0.044668 -0.022346 -0.01113 0.012627 -0.012209 0.0022549 0.015439 0.00033654 -0.0011692 -0.00060329 -3.7158e-05 -0.01608 -0.0022427 -0.006663 0.0044552 -0.0017785 0.032206 0.0041797 -0.048368 0.028698 -0.050323
0.59766 0.0028038 0.0020343 0.0016521 -0.0071812 0 -0.0057351 0.012842 -0.0022294 0.0082207 -0.0061803 0.0010752 -0.1918 0.026343 -0.0010324 0.016845 0.0083332 0.0038361 0.044431 -0.022846 -0.0065648 0.010781 -0.01189 0.005739 0.015894 0.00058712 -0.00065902 -0.0018367 0.00064877 -0.00048994 -0.0033956 -0.005518 0.0012109 -0.0077396 0.020931 0.0081182 -0.046865 0.021623 -0.047773
0.60156 0.0035602 0.0014495 -0.0020654 -0.011958 0 -0.0060465 0.011857 -0.0032476 0.010391 -0.0065873 0.0022566 -0.18117 0.036557 -4.6544e-05 0.022465 0.018236 0.0039024 0.043075 -0.022953 -0.0049963 0.0082326 -0.01211 0.0046751 0.018046 0.00054133 -0.00054071 -0.0021241 0.00065436 0.0012639 -0.0023592 0.0011856 -0.00089508 -0.0072889 0.010991 0.0060567 -0.04546 0.017255 -0.043017
0.60547 0.0040882 0.0008814 -0.0033836 -0.0086232 0 0.00085092 0.0086733 -0.0015868 0.010955 -0.0025224 -0.0012968 -0.17648 0.045798 0.00070248 0.028454 0.029223 0.0015517 0.040763 -0.023171 -0.0072471 0.005974 -0.012532 0.00065291 0.020764 -0.00021695 -0.00074604 -0.0014357 -8.6554e-05 -0.010697 0.00049881 0.0092261 -0.0012688 -0.00047645 0.0035281 -0.00193 -0.043922 0.015462 -0.037291
0.60938 0.0039665 0.00045619 -0.0022317 -7.9922e-05 0 0.0091289 0.0039915 0.0003214 0.0083992 0.0043508 -0.0061136 -0.17056 0.052456 0.0012429 0.034318 0.038812 -0.0023204 0.037608 -0.023953 -0.0092585 0.0046718 -0.013152 -0.001765 0.023052 -0.0014121 -0.00085923 -0.00058705 -0.00084676 -0.023331 0.0036073 0.013098 -0.0008983 0.0073282 -0.0010629 -0.010025 -0.042088 0.015809 -0.031678
0.61328 0.0030589 7.8643e-05 -0.0012768 0.0065074 0 0.011716 -0.00065735 0.00039148 0.0036562 0.0091544 -0.0072743 -0.15914 0.054462 0.001494 0.039131 0.043572 -0.0050922 0.033681 -0.025973 -0.0072314 0.0049696 -0.014441 0.00047074 0.023478 -0.0021821 -0.00058904 -0.00031084 -0.00087121 -0.023231 0.0055419 0.010246 -0.0014285 0.0096843 -0.0030875 -0.011766 -0.039773 0.017245 -0.027704
0.61719 0.001648 -0.00031604 -0.0032531 0.0058422 0 0.0059437 -0.003899 -0.0011747 -0.00035369 0.0082635 -0.002383 -0.1496 0.050179 0.00093936 0.041255 0.040653 -0.0049982 0.029127 -0.029944 -0.002288 0.006639 -0.017944 0.0059412 0.020733 -0.0018374 -4.8467e-05 -0.00057161 -0.00017559 -0.009419 0.0059715 0.0029072 -0.0035642 0.0043826 -0.0051946 -0.0062656 -0.037159 0.017086 -0.027132
0.62109 0.00017261 -0.00058389 -0.0076435 -0.00083354 0 -0.0043316 -0.0055238 -0.0024092 -0.0014624 0.003038 0.0062934 -0.15356 0.041466 -0.00097709 0.040798 0.032957 -0.0029006 0.024305 -0.035244 0.00067271 0.008512 -0.023774 0.010087 0.015968 -0.00056155 0.00037942 -0.00081541 0.00045996 0.0060585 0.0054922 -0.0038266 -0.0062873 -0.0046912 -0.0091074 0.00081677 -0.034786 0.014355 -0.029222
0.625 -0.0011279 -0.00051976 -0.010519 -0.0068377 0 -0.011689 -0.0064628 -0.0016862 -0.0004855 -0.0012369 0.013221 -0.17142 0.029095 -0.0039675 0.037987 0.022336 -0.0013191 0.019459 -0.041333 -0.0014461 0.010059 -0.031611 0.0093891 0.010035 0.00068861 0.00040966 -0.00073902 0.00029822 0.010142 0.0047695 -0.005941 -0.0076708 -0.010717 -0.015043 0.0027548 -0.032978 0.0089776 -0.033345
0.62891 -0.0022602 -0.00015977 -0.008195 -0.0060063 0 -0.010782 -0.0077215 0.00078181 -0.00050821 -0.00048202 0.013564 -0.18742 0.013993 -0.0065266 0.033292 0.010856 -0.0017431 0.01488 -0.04751 -0.0062597 0.010852 -0.040785 0.0044367 0.0039394 0.0010568 0.00010666 -0.00061951 -0.00058579 0.0014786 0.0039278 -0.0032102 -0.0065499 -0.009416 -0.022773 -0.0017851 -0.032002 0.0012513 -0.038647
0.63281 -0.0031901 0.00016178 -0.001123 0.0018382 0 -0.0023254 -0.0093 0.0032719 -0.0038052 0.0040491 0.0067991 -0.1823 -0.0023851 -0.0068057 0.028084 0.0020562 -0.0031189 0.011409 -0.051873 -0.0082199 0.010628 -0.048843 -0.00074762 -0.00021853 0.00058759 -0.00017718 -0.00085469 -0.0013625 -0.0085004 0.0026606 0.0011936 -0.0035086 -0.0022553 -0.030434 -0.0078097 -0.032123 -0.0073506 -0.043135
0.63672 -0.0036116 0.00014065 0.0061072 0.01072 0 0.0075051 -0.010071 0.004062 -0.009425 0.0069072 -0.0027213 -0.15113 -0.017208 -0.0042249 0.02482 -0.0027257 -0.0031204 0.0097447 -0.052685 -0.0043643 0.010452 -0.052409 -0.0022184 -0.0012451 0.0001278 -9.3093e-05 -0.0013481 -0.0012576 -0.0069539 0.00076709 0.0034422 -0.00032686 0.0050821 -0.035081 -0.009336 -0.032366 -0.013893 -0.044761
0.64063 -0.0031154 -0.00011405 0.0088345 0.013593 0 0.011714 -0.0086194 0.0026906 -0.013778 0.003792 -0.0087926 -0.10774 -0.028667 -0.00030675 0.024527 -0.0042293 -0.00078636 0.010088 -0.049501 0.0026685 0.011155 -0.050331 0.00077083 0.00074802 0.00040522 0.00042319 -0.0015449 -0.00028316 0.0076716 -0.001484 0.0017855 0.0015193 0.0073794 -0.036068 -0.0052994 -0.03178 -0.01727 -0.043107
0.64453 -0.0016333 -9.9985e-05 0.0064272 0.0081081 0 0.0076604 -0.0042824 0.0001448 -0.013584 -0.0042032 -0.0078501 -0.071783 -0.035178 0.0023276 0.027816 -0.0030718 0.0023453 0.012559 -0.042106 0.0073298 0.013265 -0.042062 0.0054956 0.0055804 0.0012301 0.0010821 -0.0011032 0.00081716 0.023611 -0.0034574 -0.0025914 0.0019338 0.0037346 -0.03341 -3.4524e-05 -0.029589 -0.016937 -0.038077
0.64844 0.0003288 0.00059349 0.0024312 -0.001687 0 -0.0010601 0.0022734 -0.001873 -0.0084043 -0.011532 -0.0016041 -0.052734 -0.034684 0.0021338 0.035192 -0.0001296 0.0038092 0.017229 -0.030455 0.0064439 0.017307 -0.027399 0.0081467 0.01287 0.0016706 0.0014256 -0.00037556 0.0012884 0.025992 -0.0045553 -0.0067465 0.002015 -0.0022972 -0.027708 0.0016965 -0.024822 -0.012607 -0.029853
0.65234 0.0019762 0.0017905 0.0009103 -0.0086941 0 -0.0074128 0.0091409 -0.0020372 -0.00073069 -0.013149 0.0042922 -0.04671 -0.02392 1.3164e-05 0.046187 0.0037203 0.0027843 0.023568 -0.015884 0.001679 0.02305 -0.0086251 0.0066997 0.021343 0.0010465 0.0011473 -7.4068e-05 0.00099412 0.0096842 -0.0045781 -0.0080187 0.002937 -0.0058875 -0.02219 -0.00049183 -0.01629 -0.0054816 -0.020132
0.65625 0.0028005 0.0027477 0.0027915 -0.0081325 0 -0.0063044 0.013862 -0.00030187 0.0060015 -0.0085874 0.0047103 -0.046099 -0.0066443 -0.0015192 0.057871 0.0084103 0.00095616 0.029939 -0.0016542 -0.0027058 0.028566 0.0091414 0.0021778 0.029268 -0.00028793 0.00033756 -0.00046316 0.00038431 -0.016476 -0.0038099 -0.0055796 0.0049089 -0.0046004 -0.019555 -0.0029287 -0.0056733 0.0013924 -0.011512
0.66016 0.0029003 0.0027301 0.0055367 -0.00084631 0 0.0014783 0.014592 0.0019112 0.0095343 -0.0016464 -0.00075943 -0.048243 0.01491 -0.00067653 0.068919 0.014443 0.00082159 0.035575 0.010776 -0.0038521 0.03275 0.023652 -0.0022623 0.035921 -0.0012131 -0.00053058 -0.0010181 -4.3493e-05 -0.036865 -0.002797 -0.00078035 0.0069597 0.0001728 -0.020423 -0.0024216 0.0060346 0.0067601 -0.0050341
0.66406 0.0027592 0.0016381 0.0058389 0.0074923 0 0.0097846 0.011295 0.0025864 0.0096294 0.0032762 -0.007342 -0.053257 0.038122 0.0019646 0.078167 0.022294 0.0032154 0.039818 0.020209 -0.0020134 0.034623 0.033122 -0.0035458 0.040712 -0.00092281 -0.00090086 -0.0009754 -0.0001682 -0.040663 -0.0019542 0.0037163 0.007579 0.0046436 -0.024828 0.00029991 0.017768 0.0096364 -0.0014199
0.66797 0.0027355 0.00011512 0.0024011 0.010397 0 0.011768 0.0060424 0.00069377 0.007633 0.0044359 -0.0089445 -0.056639 0.057862 0.0040913 0.084006 0.032857 0.0064822 0.041721 0.025094 0.00083988 0.032667 0.035364 -0.00075183 0.042739 0.00027477 -0.0005321 -0.00017384 -0.00017414 -0.028374 -0.0012542 0.0055319 0.0057141 0.0054913 -0.031486 0.001835 0.027665 0.0089167 -0.0012586
0.67188 0.0027703 -0.00095615 -0.0034204 0.0050858 0 0.0052195 0.0017722 -0.0027414 0.0054582 0.0031091 -0.0033107 -0.049456 0.069053 0.0038533 0.086973 0.045 0.0079384 0.041763 0.026918 0.0031323 0.027779 0.033023 0.0041899 0.042482 0.0012485 0.00030422 0.0007614 -0.00019434 -0.0095134 -0.00026871 0.0040528 0.0015362 0.0020995 -0.035926 0.00019226 0.034683 0.0060385 -0.0021813
0.67578 0.0025462 -0.0011178 -0.0088358 -0.0053441 0 -0.0055358 0.00010972 -0.0052297 0.0044678 0.0017932 0.0058958 -0.028516 0.071735 0.0014176 0.088594 0.056951 0.0061013 0.040999 0.027895 0.0042869 0.021893 0.029473 0.0076972 0.040955 0.0011303 0.0010051 0.0010937 -0.00013936 0.0049129 0.0013898 0.00085265 -0.0034584 -0.0031426 -0.035984 -0.003085 0.039481 0.0027916 -0.0018479
0.67969 0.0018506 -0.00060855 -0.011204 -0.013666 0 -0.012743 8.1628e-05 -0.0048375 0.0045723 0.002381 0.012003 -0.004021 0.06651 -0.0015532 0.08986 0.06748 0.0017318 0.04012 0.029374 0.0041064 0.016365 0.026642 0.0070619 0.038823 0.00010618 0.0010782 0.00073949 0.00011993 0.008842 0.0035496 -0.001391 -0.0071494 -0.0064928 -0.030664 -0.0048997 0.04268 0.00026387 0.0012722
0.68359 0.00074739 -7.8187e-05 -0.0092045 -0.013442 0 -0.011083 -0.00086994 -0.0018882 0.0041402 0.0053394 0.010855 0.0074881 0.054861 -0.0037105 0.091838 0.07533 -0.0029012 0.039867 0.032684 0.0025529 0.012662 0.026342 0.0026523 0.036822 -0.00084168 0.00049942 0.00027455 0.00049828 0.0030627 0.0053839 -0.00087722 -0.0079928 -0.005402 -0.019502 -0.0040638 0.045148 -0.00049086 0.0086275
0.6875 -0.00055587 -4.4748e-05 -0.0036773 -0.0039909 0 -0.001831 -0.004254 0.0013242 0.001231 0.0095082 0.0042017 0.00027008 0.041764 -0.0050805 0.096257 0.078596 -0.005625 0.041539 0.039382 0.00032406 0.013512 0.030337 -0.0020424 0.036489 -0.00092069 -0.0002988 0.00022311 0.00071953 -0.0067465 0.0059333 0.0019095 -0.0059862 -0.00036976 -0.0033422 -0.0022416 0.048941 0.0021225 0.022465
0.69141 -0.001898 -0.00054208 0.0022355 0.0084502 0 0.0079466 -0.0087446 0.0026149 -0.0044256 0.012273 -0.0019506 -0.011931 0.033262 -0.0063631 0.10238 0.079853 -0.0055976 0.044657 0.047257 -0.0010277 0.01746 0.035614 -0.0029519 0.037933 -0.00022634 -0.00078158 0.00048233 0.00060866 -0.013551 0.0048625 0.0045678 -0.0026526 0.0052 0.012755 -0.0016379 0.054732 0.006739 0.039236
0.69531 -0.0031527 -0.0011737 0.0045837 0.014939 0 0.010693 -0.011117 0.001769 -0.010471 0.010709 -0.0025265 -0.0071558 0.031379 -0.0075153 0.10959 0.080689 -0.0035807 0.04891 0.054883 -0.00027984 0.023467 0.040514 0.0012533 0.041095 0.00048939 -0.00069527 0.00053904 0.00030938 -0.012481 0.0027779 0.0047216 4.1596e-05 0.0072906 0.026976 -0.0024563 0.062466 0.012768 0.056974
0.69922 -0.0040674 -0.0014591 0.0016033 0.010709 0 0.0041817 -0.0091426 0.00040418 -0.013349 0.0038231 0.0024562 0.023673 0.037318 -0.0074282 0.11722 0.082636 -0.0013233 0.053953 0.060933 0.00207 0.030367 0.043625 0.0079046 0.045783 0.00064158 -0.00017428 0.00018578 0.00016415 -0.0034045 0.0007909 0.0019402 0.0010333 0.0042835 0.03801 -0.0030512 0.071869 0.019663 0.073724
0.70313 -0.0042453 -0.0011911 -0.0041148 -0.00074737 0 -0.0066443 -0.0036438 0.00012993 -0.011311 -0.005727 0.0081863 0.067731 0.052004 -0.0051386 0.12413 0.08803 -0.00041594 0.059321 0.063438 0.0040278 0.036247 0.043224 0.012462 0.051634 0.00034003 0.00045714 -0.00014119 0.00037291 0.0087827 -0.00030002 -0.0019887 0.00068611 -0.0015822 0.04471 -0.0022169 0.08222 0.026885 0.086424
0.70703 -0.0034179 -0.00057276 -0.0070061 -0.010184 0 -0.013361 0.0022577 0.00099428 -0.0062318 -0.012662 0.0092321 0.10277 0.071381 -0.0011619 0.1291 0.09767 -0.0011832 0.064557 0.062186 0.004019 0.039184 0.040175 0.012283 0.057586 0.00013584 0.00094786 0.00017285 0.00078578 0.0172 -0.00050338 -0.0046025 0.00011643 -0.0056938 0.048828 -0.00059727 0.091784 0.034323 0.093048
0.71094 -0.0017818 -6.5767e-05 -0.0032449 -0.010041 0 -0.01057 0.0058472 0.0017049 -0.0021898 -0.012917 0.0038288 0.11722 0.090784 0.0026494 0.13216 0.10939 -0.0023901 0.069653 0.05936 0.0024227 0.03962 0.037101 0.0086239 0.063027 0.00035082 0.0012063 0.0011723 0.0010303 0.018152 -0.00044944 -0.0046916 3.261e-05 -0.0046226 0.052641 0.00038317 0.099763 0.042252 0.095239
0.71484 -7.476e-06 -4.8104e-05 0.0052224 -0.00071479 0 -0.00020085 0.006742 0.0011147 -0.0017979 -0.0071993 -0.0050904 0.11656 0.10793 0.0046337 0.13325 0.12152 -0.0022334 0.074617 0.056382 0.00090999 0.038066 0.035519 0.0050513 0.067713 0.00073606 0.0012044 0.0021605 0.00082865 0.014449 -0.00079794 -0.0029477 0.00019183 0.00099452 0.05693 0.00042656 0.10576 0.050852 0.09413
0.71875 0.0011917 -0.00050744 0.011609 0.0097667 0 0.0098494 0.0063741 -0.00073349 -0.0037128 -0.00069249 -0.012386 0.11132 0.12086 0.0045789 0.13244 0.13217 -2.8105e-05 0.079451 0.054747 0.00035221 0.035281 0.036809 0.0039479 0.071496 0.00077897 0.00089261 0.0023264 0.00020536 0.013213 -0.0017746 -0.00097981 -0.00011009 0.0067193 0.062153 0.00053561 0.10953 0.060241 0.09115
0.72266 0.0015828 -0.0010078 0.010071 0.012481 0 0.011826 0.0060409 -0.0028971 -0.0038755 0.0013188 -0.014284 0.10367 0.12694 0.00343 0.12933 0.13718 0.0029491 0.083756 0.056795 -0.0001339 0.032934 0.042313 0.0046603 0.074249 0.00027378 0.00027327 0.0015104 -0.00055892 0.018994 -0.0030925 0.00015603 -0.0011459 0.0077262 0.067124 0.0013313 0.11047 0.070096 0.088906
0.72656 0.0015364 -0.0010058 0.0012292 0.0050355 0 0.0042456 0.005801 -0.0044418 0.00052891 -0.001938 -0.010419 0.089607 0.12884 0.0020002 0.12468 0.13656 0.0045343 0.086858 0.060989 -0.0017529 0.032045 0.048613 0.0050342 0.076525 -0.00045575 -0.00045337 0.00032065 -0.0011229 0.028086 -0.0041223 0.00053156 -0.0024136 0.0026992 0.069409 0.0019447 0.10961 0.078916 0.088659
0.73047 0.0016093 -0.00030974 -0.0079437 -0.0065517 0 -0.0068531 0.0051187 -0.004831 0.0081102 -0.0061732 -0.0034921 0.072907 0.12798 0.00032751 0.11886 0.13132 0.0038798 0.08818 0.06554 -0.0039429 0.032523 0.053252 0.0044076 0.078489 -0.00086793 -0.00089156 -0.00047101 -0.0012581 0.030072 -0.0041228 0.000756 -0.0031283 -0.0049786 0.068113 0.0011985 0.10726 0.085622 0.090015
0.73438 0.0019766 0.00070591 -0.010053 -0.012879 0 -0.012643 0.0039839 -0.0037277 0.014136 -0.0060222 0.0026152 0.070143 0.12535 -0.0016297 0.11225 0.12254 0.0025497 0.087231 0.068828 -0.0043823 0.034118 0.054327 0.0045462 0.080225 -0.0006829 -0.00069924 -0.00058742 -0.00093397 0.016521 -0.0025449 0.0011302 -0.0029624 -0.0097668 0.062974 -0.00034827 0.10365 0.089308 0.092333
0.73828 0.0022652 0.0013654 -0.0036223 -0.0086986 0 -0.0084892 0.0028943 -0.001045 0.014429 0.00023145 0.0050577 0.095695 0.12178 -0.0030619 0.10555 0.11198 0.0030817 0.083251 0.068452 -0.0014603 0.036233 0.049434 0.0073361 0.081736 -6.5216e-05 9.1485e-05 -0.00032787 -0.00034018 -0.010427 0.00055729 0.0014901 -0.0022838 -0.0082243 0.054323 -0.00039776 0.098912 0.088629 0.094266
0.74219 0.0019558 0.0012571 0.0059297 0.0031502 0 0.0024141 0.0018319 0.0024666 0.0087743 0.0094219 0.0035996 0.14142 0.11766 -0.0026391 0.10064 0.10308 0.0062057 0.076179 0.062634 0.0035066 0.037684 0.03872 0.011836 0.082987 0.0005814 0.00099058 -0.00011803 0.00016469 -0.037836 0.0042579 0.0017053 -0.0017475 -0.0016035 0.046177 0.0024862 0.09357 0.083073 0.093368
0.74609 0.0009545 0.00059979 0.011254 0.014198 0 0.01168 -0.00013161 0.0050233 0.00094115 0.016395 0.00080112 0.17677 0.11311 -1.0842e-05 0.098535 0.097135 0.0096213 0.067768 0.054029 0.0070808 0.038284 0.026882 0.014296 0.084178 0.00092207 0.0013437 -8.6917e-05 0.0002267 -0.051323 0.0070541 0.0020117 -0.0017209 0.0051935 0.042228 0.0065969 0.088515 0.07503 0.089598
0.75 -0.00024373 4.2282e-05 0.0091651 0.016827 0 0.012429 -0.0036999 0.0049134 -0.0043964 0.017954 0.0003708 0.17516 0.10834 0.0032878 0.099836 0.094514 0.0099242 0.058999 0.044601 0.0070095 0.038191 0.016808 0.011628 0.085513 0.0008239 0.0008124 -6.8516e-05 -0.00025171 -0.046256 0.007768 0.0026521 -0.0020385 0.0073702 0.044216 0.0082076 0.084356 0.065893 0.083327
0.75391 -0.00098516 4.9762e-05 0.0025395 0.009716 0 0.0045949 -0.007876 0.0022199 -0.0050724 0.014499 0.0043098 0.14173 0.10368 0.0049039 0.1049 0.095252 0.0059846 0.050867 0.03651 0.0045462 0.037697 0.011299 0.0048373 0.087221 0.00031933 -0.00033804 0.00010878 -0.0009785 -0.030887 0.0064174 0.0032505 -0.0021474 0.0037579 0.053301 0.0053867 0.081694 0.057146 0.075255
0.75781 -0.0010706 0.00044993 -0.0029176 -0.0015443 0 -0.0053541 -0.010126 -0.00077037 -0.0025491 0.008775 0.010847 0.11177 0.10037 0.0038839 0.11404 0.099067 0.00029109 0.045051 0.033965 0.0031577 0.037579 0.015015 -0.00144 0.089829 -0.00042964 -0.001391 0.00043266 -0.0014406 -0.018665 0.0042154 0.0028003 -0.0014185 -0.0024941 0.070301 0.00035118 0.08183 0.051565 0.067357
0.76172 -0.00094137 0.00059401 -0.0034749 -0.0087391 0 -0.0098059 -0.0084579 -0.0014113 -0.00029248 0.0036291 0.015244 0.11804 0.099411 0.0017078 0.12423 0.10358 -0.0033532 0.041431 0.037158 0.0048546 0.038279 0.025481 -0.0031953 0.093181 -0.0011176 -0.0016703 0.00076373 -0.0013018 -0.016776 0.0025537 0.00052391 0.00052081 -0.0064179 0.089374 -0.0025708 0.084407 0.049921 0.062146
0.76563 -0.0012298 -3.6461e-07 0.00034081 -0.0070028 0 -0.0059525 -0.0034001 0.00074649 -0.00095018 0.00062547 0.013434 0.15885 0.10067 0.00087769 0.1332 0.10746 -0.0035889 0.03904 0.043888 0.0080081 0.039512 0.038754 -0.00087029 0.096742 -0.0013654 -0.0010045 0.0009566 -0.00069562 -0.021194 0.0018289 -0.003152 0.0034533 -0.0049442 0.10657 -0.0014331 0.088598 0.051402 0.060311
0.76953 -0.0020895 -0.001144 0.0050347 0.0016945 0 0.0024209 0.0022848 0.0033613 -0.0043612 -0.00023017 0.0056812 0.2002 0.10375 0.0024195 0.13933 0.10982 -0.002808 0.036997 0.052086 0.0089708 0.040917 0.051689 0.0013019 0.099965 -0.00095373 0.0001774 0.0008739 -0.00011841 -0.022 0.0012294 -0.0065377 0.0064102 0.00089687 0.11928 0.0013215 0.093715 0.055167 0.062145
0.77344 -0.002956 -0.0021122 0.0070529 0.009989 0 0.0083844 0.0059562 0.0035014 -0.0076175 -0.00025531 -0.0031454 0.21015 0.10783 0.0049048 0.1407 0.10966 -0.004506 0.034054 0.05874 0.005788 0.041891 0.06024 -0.00010511 0.10203 -5.2684e-05 0.00117 0.00037937 7.1296e-06 -0.013182 -0.00028908 -0.0077563 0.008008 0.0068236 0.12479 0.0017137 0.098827 0.059898 0.067706
0.77734 -0.0029928 -0.0023001 0.0049254 0.010589 0 0.0074345 0.0071271 0.00047607 -0.0071346 -0.0014301 -0.0073742 0.19004 0.11019 0.0059985 0.13536 0.10575 -0.0093173 0.028006 0.058453 0.0001613 0.041322 0.058906 -0.0039059 0.10134 0.00082788 0.0014761 -0.000529 -0.00030533 0.0024322 -0.0027896 -0.0061029 0.0073152 0.0085128 0.12155 -0.0011549 0.10227 0.062584 0.075774
0.78125 -0.0018324 -0.0017604 -0.00026498 0.0019018 0 0.00071698 0.0071965 -0.0036324 -0.001496 -0.0050225 -0.0052621 0.17059 0.1095 0.0048172 0.12646 0.099467 -0.013889 0.019268 0.052057 -0.0042122 0.039592 0.050859 -0.0053122 0.098393 0.001209 0.0010933 -0.0015334 -0.00066009 0.016915 -0.0051109 -0.0025582 0.0046337 0.0048019 0.1148 -0.0039564 0.10395 0.062188 0.083636
0.78516 6.1307e-05 -0.0011053 -0.0057212 -0.010465 0 -0.0063215 0.0074564 -0.0061938 0.0068967 -0.010078 -0.00041116 0.17849 0.10553 0.0025787 0.11574 0.091624 -0.013926 0.0083698 0.040904 -0.0050394 0.037221 0.03851 -0.00081318 0.09369 0.0010183 0.00042202 -0.0020612 -0.00068243 0.024958 -0.0058339 0.00091877 0.0013595 -0.0014848 0.10709 -0.0029007 0.10404 0.05861 0.090056
0.78906 0.0017272 -0.0008878 -0.008493 -0.017789 0 -0.0083897 0.0076879 -0.0064866 0.012944 -0.013365 0.0014816 0.20957 0.098422 0.0010158 0.10498 0.083218 -0.0084587 -0.0039269 0.026896 -0.0031465 0.034864 0.024625 0.0080476 0.087919 0.00059489 -9.0104e-05 -0.0017047 -0.00035584 0.027796 -0.0045033 0.0027016 -0.0011791 -0.00572 0.10073 0.0017434 0.10283 0.052119 0.093944
0.79297 0.0024215 -0.0010888 -0.0072025 -0.014952 0 -0.0043027 0.0067167 -0.0057676 0.01244 -0.011621 -0.0023711 0.23579 0.089191 0.00051995 0.097067 0.076355 -0.0010668 -0.015946 0.01419 -0.001135 0.033993 0.014187 0.015852 0.082598 0.00030982 -0.00026462 -0.00064927 3.6333e-05 0.030319 -0.0019501 0.0024253 -0.0028936 -0.005036 0.098796 0.0055368 0.10092 0.043783 0.093513
0.79688 0.0020799 -0.0012063 -0.0030385 -0.0044567 0 0.002426 0.003955 -0.0052148 0.0055616 -0.0045946 -0.009529 0.23644 0.081023 0.00014489 0.09321 0.073498 0.003196 -0.025464 0.0074008 -0.00073856 0.035712 0.01046 0.018233 0.079552 0.0001978 -0.00023228 0.0003807 0.00027064 0.035262 0.0004862 0.00098695 -0.0048676 -0.00052084 0.10076 0.0044936 0.099169 0.036606 0.088896
0.80078 0.0011821 -0.00082568 0.00091508 0.0056515 0 0.0064904 1.6685e-05 -0.0044467 -0.0028824 0.0040412 -0.014533 0.21918 0.075354 -0.00069594 0.092158 0.075117 0.002208 -0.031992 0.006645 -0.0015642 0.039618 0.012031 0.015619 0.078909 1.5675e-06 -0.00020977 0.00070966 0.000436 0.040531 0.001981 -0.00022066 -0.0079458 0.0036978 0.10424 -0.00055881 0.097583 0.031984 0.081277
0.80469 0.00023982 -7.4508e-05 0.0018953 0.0083212 0 0.0048338 -0.004103 -0.0024306 -0.0071428 0.0092761 -0.01341 0.21017 0.072772 -0.0010414 0.092833 0.081381 -0.0016199 -0.035338 0.011388 -0.002055 0.045225 0.017446 0.012277 0.080479 -0.00042336 -0.00025147 0.00029574 0.00079832 0.041672 0.0025492 -0.00026606 -0.011361 0.0037804 0.1077 -0.0046889 0.095924 0.030548 0.071364
0.80859 -0.00057555 0.00049303 -0.00039153 0.0030422 0 -0.0011546 -0.0079589 0.00050796 -0.005304 0.008799 -0.0065463 0.22676 0.073493 0.00069771 0.093823 0.092109 -0.0038422 -0.035565 0.020343 -0.0012464 0.051769 0.024589 0.011923 0.083757 -0.00081804 -0.00021684 -0.00027996 0.0014236 0.036185 0.0025784 0.00074585 -0.012951 -0.00074923 0.1095 -0.0039238 0.093776 0.032599 0.059992
0.8125 -0.001371 0.00044642 -0.0035521 -0.0041843 0 -0.0067908 -0.011422 0.0023678 -0.00086354 0.0047767 0.0020562 0.26255 0.076738 0.004649 0.092248 0.10593 -0.0020196 -0.033091 0.029569 0.00047341 0.057089 0.028912 0.014384 0.086904 -0.00072798 2.7731e-05 -0.00041694 0.001978 0.025321 0.0022643 0.0017944 -0.010995 -0.0066548 0.10778 0.00076059 0.089731 0.037376 0.048747
0.81641 -0.0022058 -9.7946e-05 -0.0044794 -0.0061934 0 -0.0076554 -0.013741 0.0016044 0.00052639 0.0016733 0.0079352 0.29786 0.079775 0.0086619 0.088133 0.11881 0.002381 -0.030113 0.035684 0.0019627 0.060108 0.029529 0.0163 0.088312 -4.5504e-05 0.00039448 -6.7598e-05 0.0019512 0.012351 0.0015551 0.0017018 -0.0059449 -0.0095943 0.10473 0.0046795 0.083855 0.041441 0.038879
0.82031 -0.0028925 -0.00058998 -0.0018079 -0.00060128 0 -0.0029073 -0.013476 -0.00071274 -0.0036719 0.0021986 0.0089797 0.3199 0.081813 0.0098937 0.082174 0.12902 0.0055921 -0.027341 0.038132 0.0023264 0.060621 0.027128 0.014687 0.087652 0.00070512 0.0005943 0.00029929 0.0011178 -0.00015425 0.00050051 6.5879e-05 -0.00026464 -0.0074957 0.10175 0.0043586 0.076338 0.043217 0.0308
0.82422 -0.0031202 -0.00055961 0.0031841 0.0085466 0 0.0041151 -0.0098087 -0.0015377 -0.010434 0.0051661 0.0061866 0.32976 0.082373 0.0072801 0.075314 0.13521 0.004851 -0.025347 0.036931 0.0013964 0.058694 0.022773 0.0096162 0.084919 0.00073813 0.00040642 0.00025366 -0.00020437 -0.011329 -0.00055749 -0.0023112 0.0035821 -0.0019802 0.10006 0.0007956 0.067511 0.041452 0.024734
0.82813 -0.0027361 -1.9693e-05 0.007705 0.014364 0 0.0084561 -0.0038263 0.0010078 -0.013803 0.0069989 0.0025163 0.33256 0.08134 0.0023807 0.069473 0.13568 0.00050588 -0.024747 0.033012 -0.00037058 0.054728 0.018726 0.0037475 0.080611 -0.00023959 -5.8891e-05 -0.00015476 -0.0013532 -0.021201 -0.0012307 -0.0039133 0.0050857 0.0031555 0.10123 -0.0021333 0.058022 0.034537 0.020861
0.83203 -0.0018819 0.000606 0.0093958 0.012589 0 0.0073049 0.0019433 0.0053546 -0.010099 0.0051167 0.00095452 0.32733 0.080003 -0.002153 0.066942 0.13174 -0.0044916 -0.025514 0.029541 -0.0021861 0.050578 0.017737 -0.00025918 0.076824 -0.0016274 -0.00039414 -0.00052602 -0.0018097 -0.029799 -0.0014535 -0.0036199 0.0057248 0.0049567 0.10468 -0.0019632 0.049033 0.023623 0.018073
0.83594 -0.00086609 0.00091383 0.0076317 0.0045426 0 0.0020496 0.0055657 0.0077679 -0.00092531 1.4853e-05 0.0027758 0.31053 0.079098 -0.0047714 0.06734 0.12651 -0.0068888 -0.02714 0.027709 -0.0032525 0.047446 0.019336 -0.0016859 0.074629 -0.002355 -0.00024543 -0.00060222 -0.0015469 -0.037235 -0.0014994 -0.0015488 0.0071714 0.0033502 0.10809 0.0001239 0.040752 0.011676 0.01509
0.83984 7.5371e-05 0.00087506 0.0036808 -0.0042445 0 -0.0029516 0.0072141 0.0060253 0.0084979 -0.0054367 0.0067251 0.28716 0.078606 -0.0057072 0.070002 0.12177 -0.0053521 -0.029434 0.027452 -0.0031609 0.045838 0.022641 -0.001556 0.074308 -0.0018152 0.00032785 -0.00053151 -0.00096347 -0.044039 -0.0016063 0.0010915 0.0095563 0.00077806 0.10999 0.0011528 0.033019 0.0005157 0.011226
0.84375 0.00090232 0.00080416 -2.3052e-05 -0.0081681 0 -0.0038358 0.0085096 0.0016124 0.013745 -0.0082965 0.009696 0.27242 0.078243 -0.0058675 0.073888 0.11924 -0.0011909 -0.032213 0.028221 -0.0021761 0.04607 0.026362 -0.0011331 0.075844 -0.00044524 0.00084768 -0.00062451 -0.00050765 -0.05065 -0.0016434 0.0029855 0.011474 2.6426e-05 0.10894 -0.00023191 0.025499 -0.0080389 0.005883
0.84766 0.0016984 0.0010243 -0.0012118 -0.0052835 0 -0.00014259 0.010426 -0.0018718 0.014202 -0.0073568 0.0088716 0.27891 0.076166 -0.0055826 0.076055 0.12155 0.0026805 -0.035406 0.027134 -0.0010194 0.048255 0.027268 -0.00087566 0.078107 0.00062376 0.00082093 -0.00093095 -0.0003488 -0.056303 -0.0012031 0.0036261 0.011498 0.0020989 0.1028 -0.0026084 0.01692 -0.010706 -0.0017019
0.85156 0.0025088 0.0015711 0.00063313 0.0016776 0 0.0050701 0.012092 -0.0022917 0.012435 -0.003463 0.0040569 0.30348 0.071311 -0.0046581 0.074665 0.1269 0.0037954 -0.03878 0.022111 -0.00016656 0.050869 0.024674 -0.00058934 0.078878 0.00055975 0.00020594 -0.0011512 -0.00035826 -0.058724 -1.6541e-05 0.0034016 0.0094772 0.0056432 0.094158 -0.0037036 0.0066434 -0.009029 -0.010201
0.85547 0.0032353 0.0021823 0.0034425 0.0073603 0 0.0077947 0.011772 -0.0006984 0.011207 0.0012503 -0.0017892 0.32996 0.063828 -0.0033069 0.069592 0.1336 0.0018706 -0.042196 0.013095 0.0006543 0.053176 0.019403 -0.00013527 0.077385 -0.00044771 -0.00050329 -0.0009757 -0.00034397 -0.055377 0.0017496 0.0029851 0.0063588 0.0081056 0.084931 -0.0027944 -0.0052255 -0.0045208 -0.018664
0.85938 0.0036535 0.0025285 0.0037083 0.0075007 0 0.0061345 0.0087942 0.00038697 0.011176 0.0045132 -0.0047011 0.34541 0.05425 -0.002415 0.061086 0.14013 -0.0010327 -0.045509 0.00057923 0.0021066 0.054632 0.012501 0.00022794 0.073274 -0.0014059 -0.00069298 -0.00044078 -0.0002639 -0.045432 0.0035922 0.0027984 0.003008 0.0076189 0.076698 -0.0009454 -0.01836 0.0014393 -0.026283
0.86328 0.0035311 0.0024502 -0.00051832 0.0019796 0 0.001505 0.0042545 -0.00011236 0.010925 0.0051179 -0.0029887 0.35112 0.043908 -0.0025596 0.049966 0.14432 -0.0022079 -0.048467 -0.013983 0.004291 0.054619 0.0058997 8.6294e-05 0.066483 -0.0014567 -0.0001932 0.00010181 -0.0002131 -0.030814 0.0050149 0.0030237 -0.0004556 0.0043191 0.071509 0.00064805 -0.031963 0.0069193 -0.031929
0.86719 0.0027843 0.0020238 -0.0071666 -0.0048901 0 -0.0026913 -0.00016251 -0.0010017 0.0085958 0.0037513 0.0012809 0.35621 0.036386 -0.0029947 0.039213 0.14405 -0.00062149 -0.050674 -0.026115 0.006264 0.053049 0.0026714 -0.00070592 0.058935 -0.00063531 0.00052987 0.0003371 -0.00024101 -0.015526 0.0057756 0.003824 -0.0041054 0.00027446 0.070315 0.0018463 -0.04373 0.0097985 -0.034764
0.87109 0.0015898 0.0014671 -0.011056 -0.0073788 0 -0.0036538 -0.0036882 -0.00066103 0.0034131 0.0026961 0.004132 0.36312 0.032954 -0.0021213 0.030849 0.14066 0.0021841 -0.05218 -0.033701 0.0067153 0.050878 0.0026754 -0.0018207 0.052735 0.00025077 0.00075551 0.00024186 -0.00023422 -0.0037958 0.0058869 0.0051756 -0.0073032 -0.0019216 0.070873 0.0029564 -0.052492 0.01077 -0.0358
0.875 0.00035472 0.0010113 -0.0082242 -0.0027805 0 -0.0010803 -0.0065559 0.00092975 -0.0038082 0.0040759 0.0032486 0.36426 0.033831 0.00072507 0.025676 0.13519 0.0036105 -0.053018 -0.036169 0.0052129 0.048703 0.005323 -0.0026029 0.048789 0.00045259 0.00014296 -6.0912e-06 -1.7698e-05 0.0018448 0.0054954 0.0063965 -0.0087699 -0.00099972 0.071844 0.0035212 -0.057601 0.010676 -0.035585
0.87891 -0.0004909 0.00083026 5.1058e-05 0.0061367 0 0.0028063 -0.0088194 0.0023768 -0.010994 0.0077631 -7.7405e-05 0.35478 0.038745 0.0040633 0.02417 0.1289 0.0026453 -0.053263 -0.033538 0.0026993 0.047163 0.0096895 -0.0025572 0.047724 -2.5987e-05 -0.00094791 -0.00027482 0.0004237 0.0015853 0.0047955 0.0061851 -0.0077618 0.0019947 0.0719 0.0024166 -0.058645 0.010575 -0.034707
0.88281 -0.00075992 0.0010231 0.0077768 0.012992 0 0.0049235 -0.0096308 0.0027664 -0.015603 0.010975 -0.0023948 0.34463 0.046157 0.0051761 0.026706 0.12431 0.00098173 -0.053044 -0.027085 0.00066729 0.047606 0.01364 -0.0019697 0.04995 -0.00053922 -0.0017453 -0.00054254 0.00085606 -0.0021328 0.0039808 0.0036668 -0.005042 0.0044373 0.069263 -0.00067833 -0.054892 0.012768 -0.033899
0.88672 -0.00059942 0.0016001 0.0094674 0.012838 0 0.003529 -0.0080248 0.0027424 -0.015766 0.010433 -0.0013847 0.35211 0.05224 0.0025056 0.030884 0.12292 0.0012708 -0.052758 -0.021378 -0.00013963 0.050392 0.015524 -0.0020844 0.053096 -0.00054504 -0.0017121 -0.00074041 0.00097476 -0.0067 0.0031741 -0.00031879 -0.0023804 0.0042236 0.065158 -0.0043104 -0.048643 0.017901 -0.033222
0.89063 -0.00028181 0.0024556 0.0052723 0.0062834 0 -0.00043676 -0.0042373 0.0034622 -0.011429 0.0054085 0.002229 0.38329 0.055672 -0.0027427 0.03534 0.12454 0.0041239 -0.052586 -0.018216 -0.00018517 0.05522 0.015556 -0.0042204 0.055711 -0.00017761 -0.00097701 -0.00066514 0.00070314 -0.012029 0.0023803 -0.0031985 -0.0008897 0.0016273 0.061383 -0.0061871 -0.041486 0.025083 -0.032233
0.89453 0.00013492 0.0033658 0.00081324 -0.00097725 0 -0.0037918 0.0002064 0.004901 -0.0046201 -0.0012445 0.0057525 0.42152 0.05593 -0.0073618 0.039267 0.12881 0.0070625 -0.052655 -0.01836 -0.00041107 0.061751 0.014137 -0.008125 0.056943 -4.7483e-05 -0.00017728 -0.00016443 0.00030891 -0.021572 0.0015749 -0.002489 0.00011215 -0.00075699 0.059348 -0.005166 -0.034513 0.03336 -0.030544
0.89844 0.00091843 0.0040539 0.0016307 -0.002967 0 -0.0032609 0.0039162 0.0057652 0.0018227 -0.0053132 0.0071429 0.44206 0.05295 -0.0085711 0.041922 0.13507 0.0068413 -0.053109 -0.022034 -0.0012287 0.069413 0.012044 -0.011135 0.056035 -0.00049972 0.00012382 0.0006035 0.00019014 -0.039756 0.00089189 0.0019067 0.0024094 -0.00018489 0.060816 -0.0021894 -0.028949 0.041228 -0.027625
0.90234 0.0023654 0.0043179 0.0076845 0.001586 0 0.0019629 0.0069245 0.0051506 0.0063127 -0.0047425 0.0065006 0.43838 0.048565 -0.0059356 0.042956 0.1414 0.0029962 -0.054239 -0.026762 -0.0022542 0.076421 0.010512 -0.0097118 0.05325 -0.0011436 -9.3586e-05 0.0012111 0.00051327 -0.066887 0.00067876 0.0071768 0.0069032 0.0036913 0.067283 0.00072247 -0.026355 0.045726 -0.023187
0.90625 0.0043535 0.0041572 0.013425 0.0084139 0 0.0091614 0.010233 0.0037807 0.0095335 -0.0011448 0.005352 0.4308 0.045014 -0.0013232 0.043267 0.14625 -0.0011367 -0.055996 -0.029224 -0.0028189 0.081444 0.009225 -0.0028065 0.050503 -0.0011921 -0.00036249 0.0013513 0.001055 -0.095878 0.001257 0.0096934 0.012264 0.0082146 0.075815 0.0021796 -0.026021 0.046916 -0.0185
0.91016 0.0062305 0.0038006 0.013294 0.011586 0 0.013706 0.014078 0.0031469 0.013261 0.0020231 0.0049882 0.44543 0.042687 0.0026678 0.043189 0.149 -0.0013506 -0.058373 -0.028217 -0.0024983 0.083879 0.0074231 0.0059262 0.048665 -0.0002904 -0.00022309 0.0011622 0.0014119 -0.11502 0.0025675 0.0080323 0.015634 0.0098095 0.084532 0.0020992 -0.027554 0.045324 -0.014446
0.91406 0.0072435 0.0035802 0.0070357 0.0085001 0 0.012493 0.016988 0.0035749 0.01802 0.0026823 0.005651 0.48505 0.041573 0.0043076 0.042999 0.14922 0.0032418 -0.061308 -0.023069 -0.0012005 0.08336 0.0042846 0.0099704 0.048425 0.0010287 0.00033207 0.0010738 0.0013735 -0.11603 0.0041009 0.0041615 0.01486 0.0070748 0.091538 0.0011103 -0.030449 0.041792 -0.011877
0.91797 0.0071441 0.0036976 -0.00036008 0.0017131 0 0.0065835 0.016868 0.0037383 0.021993 0.0016551 0.0068957 0.52394 0.040456 0.003374 0.042869 0.14624 0.0090034 -0.064582 -0.013843 0.00089368 0.079544 -0.0018342 0.0052063 0.050475 0.001777 0.00087548 0.001293 0.0010854 -0.10105 0.0052784 0.0016626 0.010295 0.0021436 0.093586 -0.00014164 -0.033849 0.038254 -0.012271
0.92188 0.0063601 0.0040438 -0.0035842 -0.0035496 0 0.00066466 0.013031 0.0024221 0.022483 0.0013603 0.0081163 0.53378 0.037012 0.00092073 0.04264 0.14115 0.010985 -0.067367 -0.0046767 0.0031793 0.074491 -0.010334 -0.0059031 0.05362 0.0014365 0.00097735 0.0015108 0.00085158 -0.081726 0.0059456 0.002645 0.004595 -0.00099006 0.090291 -0.00099524 -0.036409 0.03712 -0.015194
0.92578 0.0055298 0.0042418 -0.0015735 -0.0036167 0 -0.00058135 0.0069881 0.00043084 0.018543 0.0033528 0.0085738 0.51364 0.031075 -0.001338 0.042191 0.13526 0.0075251 -0.069055 0.00154 0.0045783 0.070023 -0.019016 -0.015594 0.05667 0.00045959 0.00061113 0.0012201 0.00080779 -0.07021 0.0064463 0.0061713 0.00073287 0.00020646 0.083758 -0.00063309 -0.037626 0.038517 -0.019049
0.92969 0.0048653 0.0039346 0.0024986 0.001204 0 0.0036384 0.0012028 8.6342e-05 0.012065 0.0071001 0.0074654 0.49182 0.0232 -0.0018323 0.041493 0.12949 0.0017461 -0.069196 0.0031696 0.0041679 0.067247 -0.026034 -0.01714 0.05901 -0.00016816 0.00013994 0.00034645 0.00082576 -0.069487 0.0071483 0.0094093 -8.3135e-05 0.0046783 0.075596 0.0013623 -0.037228 0.04211 -0.022588
0.93359 0.0040213 0.0031178 0.0049165 0.0074274 0 0.0094217 -0.0027524 0.0025601 0.0061333 0.010696 0.0046816 0.49744 0.014535 -3.9915e-05 0.040558 0.12487 -0.0014987 -0.067363 -0.0011035 0.0022232 0.067192 -0.02923 -0.010685 0.060134 0.00012274 -7.516e-05 -0.00052313 0.00073553 -0.071676 0.0078984 0.010102 0.0010398 0.0086239 0.06777 0.0041698 -0.035052 0.047132 -0.024355
0.9375 0.0026203 0.0022175 0.0045432 0.011138 0 0.011308 -0.0047635 0.0060759 0.0023108 0.01232 0.0016052 0.53204 0.0096197 0.0030067 0.039565 0.12385 -0.00014333 -0.062913 -0.012014 0.00045268 0.0709 -0.024389 -0.0029694 0.060061 0.00096324 -2.8466e-05 -0.00064733 0.00058128 -0.065783 0.0080224 0.0079914 0.0019059 0.0085223 0.064107 0.0059528 -0.031059 0.050961 -0.021472
0.94141 0.00085773 0.001788 0.0026965 0.010449 0 0.0068389 -0.0052892 0.0073394 -0.00036443 0.011125 0.0005055 0.57045 0.01015 0.0052577 0.038612 0.12623 0.003491 -0.057498 -0.024329 0.00065103 0.075678 -0.014743 -0.00099652 0.060183 0.0014518 -2.5739e-05 9.8893e-05 0.00058308 -0.047704 0.0069345 0.0043073 0.0010921 0.0038502 0.064385 0.0054853 -0.026686 0.052106 -0.015316
0.94531 -0.00051294 0.0020401 0.0010655 0.0063412 0 -0.0012634 -0.0044921 0.0049334 -0.003764 0.0073896 0.0023565 0.588 0.015932 0.0051168 0.037538 0.13183 0.0053311 -0.052066 -0.035583 0.0027851 0.079942 -0.0027969 -0.0056661 0.061006 0.0010562 -0.000308 0.0010068 0.00082782 -0.023497 0.0047624 0.00046867 -0.0010262 -0.0025405 0.06801 0.0035921 -0.022625 0.050414 -0.0070646
0.94922 -0.00085867 0.0026118 0.00048847 0.0018142 0 -0.0071391 -0.0024852 0.00099295 -0.0082657 0.0024196 0.0051393 0.58427 0.025958 0.0026732 0.036106 0.14021 0.0035428 -0.047564 -0.043623 0.0046317 0.082206 0.0086886 -0.011474 0.062795 0.00010295 -0.00075358 0.0011506 0.0010616 -0.003742 0.0023379 -0.00248 -0.0027448 -0.0064524 0.074155 0.0025341 -0.019508 0.046122 0.0018985
0.95313 -0.00030433 0.0028318 0.0013363 -4.5171e-05 0 -0.0063805 -4.3061e-05 -0.0008373 -0.012108 -0.0017972 0.0050039 0.57961 0.037188 -0.00049797 0.033696 0.15051 -4.2992e-05 -0.045574 -0.045518 0.0038023 0.080167 0.014786 -0.012332 0.065434 -0.00060221 -0.00097742 0.00025305 0.00088171 0.0049591 0.00053264 -0.0036094 -0.0024876 -0.0051734 0.081374 0.0036485 -0.018299 0.040208 0.0090408
0.95703 0.00037717 0.0022918 0.0038597 0.0018406 0 0.00051587 0.0016217 0.00089161 -0.013041 -0.003624 -2.6839e-05 0.59189 0.042662 -0.0027981 0.029656 0.1602 -0.0021049 -0.046989 -0.04131 0.00033353 0.073434 0.011548 -0.0075142 0.067181 -0.00058898 -0.00071887 -0.001054 0.00017699 0.0036026 -0.0004178 -0.0021517 -7.4006e-05 0.00076944 0.087501 0.0057719 -0.01927 0.035456 0.01168
0.96094 0.00054667 0.0012352 0.00738 0.0055251 0 0.0084817 0.0021194 0.0039985 -0.010401 -0.0031595 -0.0072793 0.62031 0.040115 -0.0038197 0.024322 0.16788 -0.001064 -0.050767 -0.034092 -0.0030079 0.064406 0.001383 -0.0018703 0.066828 -0.00013399 -0.0001037 -0.0018158 -0.00065763 -0.0023996 -0.00096308 0.0015872 0.0031466 0.0078941 0.092044 0.0063915 -0.021561 0.033015 0.010348
0.96484 0.00034078 0.00039319 0.0096132 0.007179 0 0.011625 0.0026177 0.0050128 -0.0055002 -0.0025462 -0.01091 0.65143 0.029112 -0.0040836 0.018094 0.1729 0.0018267 -0.056125 -0.025748 -0.0033951 0.054805 -0.013461 -0.00055513 0.06383 0.00010417 0.00049111 -0.0015867 -0.0010147 -0.0086407 -0.0016586 0.0055038 0.00534 0.011846 0.09491 0.0044053 -0.024594 0.033149 0.0057288
0.96875 0.00048561 0.00037432 0.0080218 0.0040959 0 0.0075218 0.0047546 0.0027534 -0.00020585 -0.0041999 -0.0070016 0.6762 0.010248 -0.003813 0.011547 0.17486 0.0041726 -0.062081 -0.018276 -0.00096198 0.046561 -0.029994 -0.004003 0.057919 -0.00021126 0.00080672 -0.0007137 -0.00061894 -0.014068 -0.0025533 0.0066403 0.0055567 0.010121 0.096193 0.0013605 -0.027701 0.035739 -0.0010848
0.97266 0.0014646 0.0011279 0.0025788 -0.0026118 0 -0.0010415 0.0085687 -0.00060433 0.0045494 -0.0081212 0.0023773 0.69663 -0.01215 -0.0024469 0.0064591 0.17354 0.0047578 -0.066456 -0.015173 0.0011704 0.04366 -0.041031 -0.0081575 0.049713 -0.00079362 0.00089637 0.00010842 0.00022661 -0.019496 -0.0031128 0.0036275 0.0043231 0.0038309 0.096057 -0.00032633 -0.029508 0.039375 -0.0073371
0.97656 0.002911 0.0019495 -0.0031974 -0.008235 0 -0.0080461 0.011764 -0.0019115 0.0088045 -0.011063 0.010376 0.71669 -0.029538 0.00030372 0.0038413 0.17128 0.0041579 -0.068417 -0.016121 0.00017327 0.045634 -0.043884 -0.0091045 0.042468 -0.0010933 0.00094857 0.00047129 0.00094715 -0.025385 -0.0026962 -0.001581 0.0029905 -0.0027907 0.095393 -0.00010211 -0.029748 0.041366 -0.010908
0.98047 0.0038593 0.0020339 -0.0049304 -0.0080694 0 -0.0085401 0.011451 -0.00020657 0.012473 -0.0090625 0.011187 0.73254 -0.038762 0.003127 0.0038045 0.16902 0.0034886 -0.068157 -0.020263 -0.0032781 0.051145 -0.039278 -0.0068086 0.03778 -0.00087452 0.0009771 0.0004525 0.0012298 -0.03122 -0.0011226 -0.0048018 0.0024277 -0.0052092 0.094549 0.00034708 -0.028662 0.040793 -0.011646
0.98438 0.0035925 0.0011106 -0.0016578 -0.0016451 0 -0.0022933 0.0067986 0.0025552 0.014643 -0.0014384 0.0051727 0.73666 -0.038093 0.0035107 0.0062003 0.16735 0.0030529 -0.066086 -0.026732 -0.0054315 0.058719 -0.028613 -0.0042239 0.036732 -0.00038823 0.00077116 0.0003113 0.0012266 -0.035701 0.0011257 -0.0030895 0.0022279 -0.0020316 0.093883 -0.00039463 -0.026589 0.037202 -0.0098032
0.98828 0.0022243 -0.000362 0.0028246 0.0062847 0 0.0058179 -0.00011367 0.0036199 0.014146 0.0076671 -0.0015649 0.73108 -0.02647 8.4614e-05 0.010516 0.16664 0.0023612 -0.063096 -0.034268 -0.0032968 0.065898 -0.014865 -0.003459 0.040448 -1.7705e-05 0.00018808 0.00013698 0.0012465 -0.036218 0.0031472 0.0024356 0.001159 0.0035898 0.093998 -0.0011967 -0.024179 0.030422 -0.0062784
0.99219 0.00047609 -0.001579 0.0034264 0.0093299 0 0.0092036 -0.0061299 0.0019724 0.010711 0.012222 -0.0028135 0.73158 -0.0094706 -0.0053789 0.01458 0.16587 0.0011865 -0.061364 -0.040941 0.0020986 0.068852 -0.0047217 -0.0036773 0.047591 0.00014435 -0.00055831 -0.00015093 0.0013201 -0.028561 0.0040791 0.00718 -0.0015421 0.0061038 0.096175 0.00054759 -0.022806 0.022443 -0.0038337
0.99609 -0.0010393 -0.0020124 -0.0012114 0.0048013 0 0.004526 -0.0095935 -0.0011105 0.0053535 0.0093999 0.0022254 0.75422 0.0052616 -0.0088185 0.016828 0.1638 0.00017579 -0.061774 -0.04624 0.0065593 0.067514 -0.00032515 -0.0028637 0.054815 0.00030401 -0.00099957 -0.00054072 0.0011481 -0.0092608 0.0034958 0.0068004 -0.005224 0.0019656 0.1006 0.0053805 -0.022924 0.015669 -0.0037793
1 -0.002262 -0.0017715 -0.0072951 -0.0038585 0 -0.0054347 -0.011068 -0.0035364 -0.00038267 0.0021269 0.0085368 0.79744 0.014358 -0.0073625 0.016659 0.15978 0.00023925 -0.064557 -0.050076 0.006836 0.06239 -0.0017102 -0.00080811 0.060445 0.00059582 -0.00085925 -0.00080548 0.00048796 0.019856 0.0015876 0.00081558 -0.0081253 -0.0072005 0.10724 0.010003 -0.024668 0.01127 -0.0063999
1.0039 -0.0034748 -0.001449 -0.0095751 -0.009803 0 -0.013506 -0.011805 -0.0041074 -0.005479 -0.0034289 0.010035 0.84022 0.015262 -0.002214 0.01376 0.15336 0.0014498 -0.069687 -0.052504 0.0036414 0.054427 -0.0080834 0.00063947 0.063037 0.00081846 -0.00037143 -0.000713 -0.00047586 0.049607 -0.00094613 -0.0070633 -0.0086989 -0.015537 0.11578 0.009956 -0.028027 0.010185 -0.011622
1.0078 -0.0047827 -0.0016168 -0.0063361 -0.0083891 0 -0.013524 -0.012024 -0.0030544 -0.0097372 -0.0032406 0.0047848 0.86028 0.0058725 0.0021438 0.0082712 0.14423 0.0027491 -0.076653 -0.053626 0.0004187 0.046086 -0.016172 0.00038843 0.060921 0.00062679 -8.3843e-05 -0.00032458 -0.0012231 0.068228 -0.0032696 -0.012034 -0.0068159 -0.017501 0.12486 0.0043398 -0.032817 0.013735 -0.018477
1.0117 -0.0058941 -0.0023824 -0.00067002 -0.00090123 0 -0.0053264 -0.010955 -0.0015328 -0.013219 0.0011945 -0.0038921 0.85442 -0.0067783 0.002005 0.0027349 0.13454 0.0028369 -0.083486 -0.054153 -0.00062345 0.040278 -0.020822 0.00030447 0.056717 -2.1401e-05 -0.00030841 -5.1536e-06 -0.0013729 0.070739 -0.0048772 -0.011881 -0.0038456 -0.012325 0.13168 -0.0026536 -0.037869 0.020044 -0.024414
1.0156 -0.0063912 -0.0033301 0.0028636 0.0066224 0 0.004837 -0.0082778 -0.00091536 -0.015619 0.0043933 -0.010778 0.84085 -0.017982 -0.0020665 -0.0014207 0.12566 0.0013539 -0.089344 -0.054378 -0.0007364 0.037421 -0.021016 0.0035941 0.052719 -0.00069373 -0.0007972 -8.7534e-05 -0.0010335 0.064287 -0.0058377 -0.0081733 -0.0016133 -0.0045663 0.13508 -0.0055518 -0.042625 0.027699 -0.028522
1.0195 -0.0061138 -0.0038549 0.0023719 0.0082623 0 0.0091187 -0.0048813 -0.0021908 -0.01625 0.0017852 -0.012993 0.84215 -0.024815 -0.0057982 -0.0033236 0.11845 -0.00078677 -0.093781 -0.054481 -0.0026669 0.037409 -0.016827 0.010813 0.050505 -0.00083631 -0.0010123 -0.0005294 -0.0006545 0.062671 -0.0065874 -0.0043898 -0.0011466 -0.00026082 0.13455 -0.0030098 -0.046749 0.035784 -0.030424
1.0234 -0.0052237 -0.0036075 -0.00049123 0.0027128 0 0.004353 -0.0018619 -0.0053127 -0.01457 -0.0063605 -0.011464 0.86704 -0.024456 -0.005372 -0.0021644 0.11376 -0.0021785 -0.09648 -0.054639 -0.0068048 0.039593 -0.0093709 0.018212 0.051822 -0.00031595 -0.00071763 -0.00092438 -0.00056027 0.073407 -0.0074064 -0.0030098 -0.0021603 -0.0019663 0.12989 0.00096896 -0.049928 0.043338 -0.030038
1.0273 -0.0039536 -0.0027103 -0.0029712 -0.0059954 0 -0.0054105 0.00090786 -0.0087868 -0.010675 -0.015107 -0.0091592 0.90719 -0.017147 -0.0011245 0.0016959 0.1116 -0.0020542 -0.097827 -0.055131 -0.0099346 0.041385 -0.0038077 0.020928 0.057334 0.00041982 -0.00024844 -0.00086475 -0.00067343 0.089218 -0.0080387 -0.0040073 -0.0035112 -0.0069001 0.12365 0.0014062 -0.051983 0.049439 -0.028748
1.0313 -0.0024102 -0.0016013 -0.0037282 -0.011722 0 -0.012271 0.0045959 -0.01028 -0.0053859 -0.018645 -0.0084052 0.94818 -0.0092679 0.0028405 0.0056512 0.10993 -0.00082075 -0.099023 -0.055915 -0.0082557 0.041026 -0.0035108 0.017999 0.06371 0.00075088 -0.00015082 -0.00030609 -0.00069494 0.093149 -0.0078417 -0.0055065 -0.0041188 -0.0095865 0.11989 -0.0023917 -0.053411 0.054449 -0.028445
1.0352 -0.00066384 -0.00066399 -0.0030143 -0.010682 0 -0.010893 0.0095043 -0.0083415 3.9844e-05 -0.01453 -0.0095808 0.98039 -0.0038981 0.0026772 0.0083645 0.10785 0.00034438 -0.10043 -0.056829 -0.001581 0.038131 -0.0093788 0.013649 0.068965 0.00045208 -0.00057544 0.0003958 -0.00048808 0.073774 -0.006363 -0.0055029 -0.0036576 -0.0065721 0.12048 -0.0063899 -0.054343 0.058468 -0.029793
1.0391 0.0010567 3.7585e-05 -0.0014016 -0.0039183 0 -0.0025966 0.013673 -0.0038773 0.0043807 -0.0052894 -0.01149 1.0007 -0.0035762 -0.0015657 0.0086736 0.10467 0.00043351 -0.10227 -0.057624 0.0058358 0.032681 -0.021539 0.01298 0.071252 -0.00014982 -0.0010954 0.00077904 -0.00021563 0.036452 -0.003812 -0.0031409 -0.002647 0.00079702 0.12679 -0.0065494 -0.054886 0.061577 -0.033186
1.043 0.0023955 0.00070037 0.00067268 0.0037403 0 0.0061451 0.014017 0.00031268 0.0069789 0.0035109 -0.012317 1.0089 -0.011045 -0.0062005 0.0049603 0.099865 -0.0006186 -0.10437 -0.057539 0.0089553 0.025367 -0.03878 0.016346 0.067722 -0.00055871 -0.001157 0.00062468 -0.00010515 -0.00049866 -0.00096193 0.001078 -0.001987 0.0076567 0.14001 -0.0033539 -0.055002 0.063554 -0.038677
1.0469 0.0031479 0.0014832 0.0022123 0.0072748 0 0.0091828 0.009256 0.0019105 0.0080831 0.0072113 -0.010376 1.0074 -0.022076 -0.0075778 -0.0014856 0.095028 -0.0018603 -0.10566 -0.055707 0.0065322 0.018604 -0.05534 0.018522 0.05954 -0.00060136 -0.00066676 9.1625e-05 -0.00015925 -0.021664 0.0014407 0.005817 -0.0022533 0.0096334 0.15542 -0.0011012 -0.054635 0.064283 -0.044382
1.0508 0.0034445 0.0022744 0.0016791 0.0050631 0 0.005401 0.0016359 0.0012116 0.008634 0.0052671 -0.0048209 1.0042 -0.031811 -0.0053952 -0.00852 0.091752 -0.0020263 -0.10547 -0.052059 0.0020974 0.013374 -0.068238 0.013951 0.04962 -0.00051912 -6.4938e-05 -0.00041732 -0.00016862 -0.027584 0.003211 0.0095835 -0.003172 0.0062123 0.16858 -0.0028922 -0.05379 0.063903 -0.049036
1.0547 0.003573 0.0027709 -0.0012715 -5.3935e-05 0 -0.0010403 -0.0045826 0.00078913 0.0094032 0.0014582 0.0035627 1.0117 -0.037196 -0.0024628 -0.014633 0.091089 -0.00057706 -0.10343 -0.046684 0.00045892 0.0099768 -0.076073 0.002811 0.039994 -0.00061076 0.00018823 -0.00052666 -1.6926e-06 -0.0327 0.0047115 0.011275 -0.0036575 0.00091261 0.17665 -0.0070679 -0.052469 0.062549 -0.051979
1.0586 0.0036076 0.0028017 -0.0042229 -0.0030387 0 -0.0045878 -0.0066058 0.002894 0.010106 0.00080076 0.012159 1.0372 -0.035282 -0.0014858 -0.018179 0.094031 0.0017087 -0.099241 -0.039861 0.0032366 0.0083845 -0.078004 -0.0085313 0.032916 -0.00086064 0.00012233 -0.00012347 0.00019268 -0.050424 0.0063215 0.010521 -0.0025098 -0.0016145 0.17689 -0.0090962 -0.0507 0.060445 -0.052719
1.0625 0.003299 0.002564 -0.0033097 -0.00066787 0 -0.0027146 -0.0051995 0.0071893 0.0094789 0.0053406 0.017743 1.0742 -0.023203 -0.0023567 -0.016434 0.10156 0.0031825 -0.092945 -0.032988 0.0076746 0.0072616 -0.074639 -0.013427 0.031725 -0.00096767 0.00018168 0.00056561 0.00012645 -0.079806 0.0079039 0.007742 0.00063191 0.00083227 0.16613 -0.006683 -0.048648 0.058324 -0.051262
1.0664 0.0024081 0.0025032 0.0029369 0.0057733 0 0.0026112 -0.0034213 0.011114 0.006574 0.012211 0.018706 1.106 -0.0079205 -0.0026757 -0.011492 0.11051 0.0026277 -0.086477 -0.027792 0.0095779 0.0047251 -0.070836 -0.011344 0.033709 -0.00071631 0.00066213 0.001106 -0.00029544 -0.10632 0.0087746 0.0039397 0.0048355 0.0064457 0.15123 -0.0022957 -0.046759 0.056882 -0.049635
1.0703 0.0011384 0.0029164 0.011155 0.011385 0 0.0070578 -0.0034168 0.012401 0.0021987 0.015848 0.016434 1.1197 0.0068755 -0.00072084 -0.0047511 0.11921 0.00037773 -0.080801 -0.025003 0.007318 0.00018777 -0.068237 -0.008233 0.036831 -0.00024519 0.0013231 0.0011445 -0.00082902 -0.11543 0.0082241 0.00034302 0.0084171 0.010927 0.13576 -0.00033859 -0.04527 0.056286 -0.048681
1.0742 0.00014926 0.0036532 0.015474 0.011611 0 0.0074886 -0.0045075 0.011082 -0.0011163 0.012757 0.01424 1.1193 0.017872 0.0024249 0.0022915 0.12618 -0.0018164 -0.076775 -0.025069 0.0031781 -0.0066202 -0.067993 -0.010446 0.038993 0.00010035 0.0016338 0.00067639 -0.0010952 -0.10558 0.0061654 -0.001888 0.010151 0.010839 0.12307 -0.0022864 -0.04439 0.05659 -0.049042
1.0781 5.8194e-05 0.0042222 0.013002 0.0060936 0 0.0041295 -0.0042497 0.0090118 -0.0010129 0.0046949 0.01439 1.1224 0.020519 0.0038946 0.0071598 0.12929 -0.0022097 -0.075695 -0.028367 0.0010978 -0.015607 -0.070861 -0.018295 0.036701 0.00015728 0.0013665 6.6316e-05 -0.00091211 -0.088461 0.0033658 -0.0019434 0.010143 0.0062414 0.11792 -0.005243 -0.044471 0.057716 -0.051347
1.082 0.00091212 0.0042227 0.0069578 -0.00087182 0 4.0016e-05 -0.0010753 0.007714 0.0024897 -0.0027423 0.015829 1.1437 0.0151 0.0021493 0.0079949 0.12842 -0.00056426 -0.077684 -0.032967 0.0031528 -0.024729 -0.07474 -0.025621 0.028212 0.0001153 0.00083865 -0.00024494 -0.0004207 -0.07729 0.0010359 0.00022536 0.0095523 0.00058461 0.12108 -0.0053697 -0.045511 0.059206 -0.054606
1.0859 0.0021739 0.0037028 0.0037837 -0.0037714 0 -0.001342 0.004224 0.0069798 0.0066926 -0.0049519 0.014899 1.1815 0.0065912 -0.0010973 0.0059678 0.12575 0.0016761 -0.081433 -0.036588 0.0078946 -0.032382 -0.077536 -0.025599 0.016042 0.00025465 0.00051733 -0.00012364 7.7574e-05 -0.074769 3.8627e-05 0.0035195 0.0093949 -0.0020477 0.12829 -0.0021723 -0.047036 0.06106 -0.057308
1.0898 0.0032364 0.0031132 0.0067961 -0.00035871 0 0.0013068 0.0093824 0.0055466 0.0084132 -0.0021025 0.0087114 1.2192 -0.001807 -0.0022501 0.0022438 0.12278 0.0027372 -0.086075 -0.037799 0.01173 -0.03774 -0.078318 -0.016956 0.0022765 0.00054429 0.00046765 0.00014407 0.00035717 -0.072092 0.00029364 0.0059013 0.0095319 -0.00018853 0.13678 0.001092 -0.048655 0.063682 -0.058486
1.0938 0.0039211 0.0029094 0.012791 0.0065549 0 0.0063031 0.012647 0.0027877 0.0068084 0.0016232 -0.0017657 1.2391 -0.0067603 0.0007344 -0.0016438 0.12113 0.002099 -0.090624 -0.035264 0.011899 -0.040177 -0.076452 -0.0047057 -0.010564 0.0005858 0.0003247 0.00015127 0.00035677 -0.05896 0.0008675 0.0055669 0.0088236 0.0039039 0.14358 0.0010824 -0.049905 0.067645 -0.057229
1.0977 0.0044558 0.0031749 0.015137 0.011398 0 0.010152 0.013788 -0.00055002 0.0041448 0.0023327 -0.011801 1.2362 -0.0026769 0.006203 -0.0017551 0.12403 0.0007766 -0.092863 -0.026444 0.0085327 -0.038975 -0.072018 0.0047081 -0.016651 2.58e-05 -0.00016191 -0.00019396 0.00012222 -0.034384 0.00075142 0.0024779 0.0063073 0.0061908 0.1442 -0.0021254 -0.049431 0.07535 -0.05188
1.1016 0.0050081 0.0035829 0.010208 0.010181 0 0.009999 0.013447 -0.0031545 0.00366 -0.0001064 -0.01633 1.22 0.0076972 0.010081 0.0031488 0.13105 6.6539e-05 -0.092073 -0.013694 0.0042809 -0.036357 -0.067731 0.0086884 -0.015359 -0.00097971 -0.00069149 -0.00055323 -0.00025114 -0.008065 -0.00024235 -0.0011597 0.0022691 0.0042234 0.14121 -0.0053935 -0.04683 0.08722 -0.044052
1.1055 0.0053332 0.0036778 0.00065617 0.0033594 0 0.0056794 0.011951 -0.0043202 0.0064281 -0.0026493 -0.013857 1.2061 0.02166 0.0093849 0.012811 0.14136 7.8635e-05 -0.088099 0.0013295 0.0019977 -0.033474 -0.064748 0.0092361 -0.0076226 -0.001783 -0.00068971 -0.0005198 -0.00062401 0.008263 -0.0012292 -0.0023524 -0.0018089 -0.00089131 0.13766 -0.0059103 -0.042086 0.10312 -0.034869
1.1094 0.0049455 0.003194 -0.0074409 -0.0047552 0 -9.5598e-05 0.0089966 -0.004191 0.010139 -0.0025784 -0.0075111 1.2072 0.036736 0.0046753 0.026598 0.15411 -0.00042081 -0.08093 0.017062 0.0024634 -0.03126 -0.063784 0.0093555 0.0053035 -0.0018046 -5.1173e-05 -9.7956e-05 -0.00085199 0.010819 -0.00095537 0.00015984 -0.0043609 -0.0055052 0.13634 -0.0037055 -0.035357 0.12264 -0.025376
1.1133 0.0036294 0.0021713 -0.010197 -0.0091964 0 -0.0036542 0.004389 -0.0031608 0.010934 2.688e-07 -0.0023745 1.2282 0.049406 -0.00071633 0.043138 0.16799 -0.0026694 -0.070583 0.031193 0.0040008 -0.030899 -0.065375 0.0095639 0.021204 -0.0011067 0.00054769 0.00023732 -0.0008957 0.0059068 0.0010601 0.004533 -0.0048771 -0.0064095 0.14147 -0.00092363 -0.027072 0.14487 -0.017092
1.1172 0.0017211 0.00086358 -0.0085746 -0.0076003 0 -0.0030481 -0.0011659 -0.0014669 0.0066353 0.0029826 -0.0014116 1.2657 0.056334 -0.0037056 0.058484 0.18064 -0.0063911 -0.058423 0.040548 0.0042722 -0.033317 -0.068313 0.0081664 0.035353 -0.00037619 0.00026883 2.829e-05 -0.00087321 0.0030666 0.0039374 0.0071181 -0.0041004 -0.0031936 0.1557 0.00066038 -0.01929 0.16644 -0.012004
1.1211 -0.00015449 -0.00040876 -0.0061264 -0.0014629 0 0.00051304 -0.0061838 0.00056936 -0.0014358 0.0048301 -0.0033896 1.3096 0.059016 -0.003718 0.07032 0.19101 -0.0095929 -0.046583 0.045076 0.0026352 -0.037838 -0.070881 0.0044033 0.045726 -0.00027971 -0.00090831 -0.00061043 -0.00092218 0.0064177 0.0059904 0.0055425 -0.0032473 0.0018051 0.17436 0.00089441 -0.013867 0.18485 -0.010073
1.125 -0.0016204 -0.0013664 -0.0050802 0.005027 0 0.0036188 -0.0093447 0.0022979 -0.0094827 0.0056521 -0.0043568 1.3487 0.058462 -0.0022564 0.077644 0.19847 -0.009919 -0.036405 0.044677 0.00082836 -0.044185 -0.072508 0.00040282 0.051675 -0.00080368 -0.001961 -0.00099389 -0.00098002 0.012256 0.005997 0.00083577 -0.0030398 0.0055137 0.194 0.0004373 -0.011982 0.19885 -0.011374
1.1289 -0.0027985 -0.0018591 -0.0050377 0.0076291 0 0.0032876 -0.010362 0.0031482 -0.01401 0.0058735 -0.0012084 1.3777 0.05586 -0.00071632 0.07985 0.20251 -0.0064264 -0.029229 0.039508 0.0012035 -0.052002 -0.07288 -0.00060341 0.052989 -0.0012512 -0.0017488 -0.00051253 -0.00077748 0.014254 0.0040626 -0.0034456 -0.0033223 0.0061789 0.21082 -0.00032029 -0.014642 0.20753 -0.015838
1.1328 -0.0040311 -0.0019546 -0.0048069 0.0046646 0 -0.00077472 -0.010026 0.0032695 -0.01402 0.0047371 0.0057052 1.4012 0.052518 0.00095312 0.076219 0.20156 -0.0003802 -0.028157 0.029416 0.0041197 -0.06081 -0.072574 0.0020165 0.04961 -0.00093707 -0.00021628 0.00069079 -0.00015831 0.010398 0.001318 -0.0043732 -0.0033832 0.0040118 0.21734 -0.0010304 -0.023846 0.20957 -0.023734
1.1367 -0.0053858 -0.0019501 -0.0043132 -0.0018458 0 -0.0060067 -0.0094343 0.0034052 -0.01113 0.0009989 0.012907 1.4281 0.048549 0.0033817 0.069863 0.19653 0.0054468 -0.033124 0.016859 0.0071718 -0.069386 -0.073678 0.0048695 0.044137 8.8163e-05 0.0014198 0.0017328 0.00058594 0.0048684 -0.0011945 -0.002179 -0.0025568 0.0005113 0.21367 -0.0006734 -0.037278 0.20838 -0.033566
1.1406 -0.0064733 -0.0022153 -0.0041673 -0.0073833 0 -0.0089587 -0.0090723 0.0038966 -0.0079277 -0.0048757 0.016477 1.4607 0.043149 0.006 0.06259 0.18849 0.0083914 -0.043076 0.0031746 0.0073109 -0.076927 -0.077084 0.0033895 0.03766 0.0010182 0.0017948 0.0017532 0.00082211 0.0037841 -0.0033199 0.00015037 -0.00067962 -0.002543 0.20342 0.0018283 -0.052738 0.20637 -0.044405
1.1445 -0.0067643 -0.0029243 -0.0040058 -0.0080581 0 -0.0078307 -0.0084391 0.0039937 -0.0060838 -0.010026 0.014749 1.4901 0.035703 0.0067543 0.055552 0.17844 0.0073876 -0.057019 -0.010699 0.003951 -0.082718 -0.083168 -0.0035216 0.030761 0.0010338 0.00072568 0.00071238 0.00016004 0.0097983 -0.0055237 -0.00026709 0.001734 -0.0038177 0.18995 0.0058017 -0.068477 0.20525 -0.055537
1.1484 -0.0060881 -0.0038953 -0.0024347 -0.0036873 0 -0.0037161 -0.0065078 0.0025201 -0.0055026 -0.011517 0.0090231 1.504 0.025467 0.0040014 0.049907 0.1679 0.0035056 -0.073458 -0.023693 -0.00012122 -0.085769 -0.092012 -0.011634 0.023871 0.00010393 -0.0006351 -0.00056921 -0.0010394 0.020966 -0.0079501 -0.0036307 0.003592 -0.0029575 0.17814 0.0082536 -0.082247 0.20702 -0.066068
1.1523 -0.004828 -0.0047065 0.00086937 0.0016813 0 0.00025119 -0.0027149 -0.00068483 -0.00481 -0.0094265 0.0021759 1.5019 0.013212 -0.001371 0.046669 0.16088 -0.00073074 -0.088346 -0.033993 -0.0012096 -0.084504 -0.10168 -0.014398 0.017475 -0.00094378 -0.00099415 -0.0011784 -0.0018463 0.034149 -0.0099003 -0.0074474 0.0036541 -0.00096439 0.17611 0.0061821 -0.090607 0.2138 -0.074218
1.1563 -0.0036384 -0.005013 0.0036141 0.0027178 0 0.001158 0.0022549 -0.0042742 -0.0026088 -0.0070461 -0.0033993 1.4992 0.0020989 -0.0061214 0.045086 0.15925 -0.0029105 -0.098915 -0.041428 0.001764 -0.080121 -0.1095 -0.0082756 0.012046 -0.0011734 -0.00020657 -0.00091556 -0.0015818 0.048367 -0.010349 -0.0088397 0.0012586 8.5679e-05 0.18276 -6.729e-05 -0.094346 0.22386 -0.079696
1.1602 -0.002961 -0.0047896 0.0025123 -0.0027498 0 -0.0015873 0.0065776 -0.0066387 0.0013604 -0.0075074 -0.0069605 1.5147 -0.0060115 -0.0073323 0.044927 0.16389 -0.0022788 -0.10386 -0.045747 0.0062727 -0.073311 -0.11431 0.004311 0.0081583 -0.00040081 0.00068807 -0.00034023 -0.00049493 0.064147 -0.0089719 -0.0068828 -0.0030364 -0.0016048 0.19612 -0.0062074 -0.094133 0.23614 -0.082311
1.1641 -0.0027677 -0.0043019 -0.0030523 -0.011503 0 -0.0057465 0.0083583 -0.0075817 0.0058298 -0.010282 -0.0092206 1.5516 -0.0095403 -0.0050209 0.045958 0.17511 -0.00015841 -0.10231 -0.046833 0.008849 -0.064956 -0.11532 0.016931 0.006383 0.00066043 0.00067567 -5.9228e-05 0.00043733 0.080167 -0.0065864 -0.0030105 -0.0075111 -0.0058601 0.21339 -0.007539 -0.09095 0.24942 -0.082072
1.168 -0.0027232 -0.0038759 -0.0094168 -0.01715 0 -0.0077745 0.0068949 -0.0084233 0.008631 -0.011513 -0.011361 1.5925 -0.0062589 -0.0019758 0.048125 0.19283 0.0012188 -0.09308 -0.04425 0.0086687 -0.056802 -0.11187 0.024064 0.0080736 0.0010936 -0.00012306 -5.6432e-05 0.00044448 0.092124 -0.0045161 0.00043591 -0.010287 -0.010144 0.22851 -0.0033965 -0.086714 0.26149 -0.079068
1.1719 -0.0025821 -0.0037085 -0.011537 -0.015289 0 -0.0054906 0.0030861 -0.010278 0.0080066 -0.0081104 -0.014056 1.6156 0.00094937 -0.00092846 0.050949 0.21189 0.00065617 -0.079753 -0.039383 0.0082499 -0.05107 -0.10689 0.024712 0.012825 0.00062912 -0.00065025 0.00019808 -0.00030779 0.096363 -0.0035113 0.0018868 -0.010674 -0.011377 0.23557 0.0021371 -0.084334 0.27021 -0.075322
1.1758 -0.0024685 -0.0038623 -0.0079603 -0.0073061 0 -5.8713e-05 -0.0013851 -0.012485 0.0037914 -0.0013421 -0.016952 1.6147 0.0083598 -0.0019824 0.053827 0.22841 -0.00096396 -0.065757 -0.033527 0.010474 -0.048237 -0.10282 0.022072 0.019221 -0.00016474 -0.00016381 0.00099034 -0.00094874 0.094847 -0.0032856 0.001106 -0.0097491 -0.008706 0.23486 0.0041885 -0.084624 0.27523 -0.072343
1.1797 -0.0028125 -0.0043586 -0.0027132 0.00053768 0 0.0043894 -0.0053463 -0.013148 -0.0023785 0.0039666 -0.018723 1.604 0.013482 -0.0029505 0.05616 0.24005 -0.0016036 -0.053264 -0.02746 0.015099 -0.048436 -0.10109 0.020271 0.02616 -0.00049139 0.00087007 0.0018302 -0.00084002 0.095303 -0.0030506 -0.0013012 -0.0095044 -0.0046247 0.22743 0.0017016 -0.087878 0.27627 -0.071095
1.1836 -0.004009 -0.0051999 -0.0017055 0.0020946 0 0.0036207 -0.0087132 -0.011316 -0.0080611 0.0039037 -0.017767 1.6026 0.013717 -0.0021218 0.057182 0.24463 -0.00020355 -0.044478 -0.021976 0.01856 -0.051524 -0.10304 0.021343 0.032297 -9.7367e-05 0.0012509 0.0018135 -0.00021041 0.10481 -0.0024244 -0.0045079 -0.011141 -0.0030209 0.21538 -0.0020141 -0.094086 0.27323 -0.072507
1.1875 -0.0060656 -0.0062929 -0.0069093 -0.0037803 0 -0.0032627 -0.011909 -0.0083 -0.011549 -0.00096714 -0.013384 1.6167 0.0056836 -0.00035006 0.054613 0.24006 0.0020526 -0.042614 -0.018285 0.017391 -0.056499 -0.10976 0.024633 0.034888 0.00055026 0.00036742 0.00057732 0.00017609 0.12238 -0.0018084 -0.0076691 -0.013928 -0.0056706 0.20441 -0.0030787 -0.10257 0.26585 -0.077882
1.1914 -0.0085008 -0.0074092 -0.014132 -0.0125 0 -0.012609 -0.014885 -0.0064783 -0.01283 -0.0064649 -0.0067561 1.638 -0.0062488 -0.00012316 0.048655 0.23247 0.0027384 -0.044717 -0.015942 0.011747 -0.061062 -0.11787 0.028238 0.034409 0.00079677 -0.0010923 -0.0011582 -9.124e-05 0.13845 -0.0019755 -0.0099754 -0.015678 -0.010443 0.19774 -0.00087838 -0.11124 0.25671 -0.085226
1.1953 -0.01057 -0.0082924 -0.016806 -0.017615 0 -0.018589 -0.016861 -0.0068366 -0.013252 -0.0089248 -0.00075738 1.6563 -0.019578 -0.0026212 0.039568 0.2251 0.00059289 -0.048981 -0.014605 0.0054056 -0.064378 -0.12562 0.030613 0.031515 0.00044899 -0.0018354 -0.0021137 -0.00063852 0.14276 -0.0033942 -0.01096 -0.014518 -0.013075 0.19524 0.0020235 -0.1195 0.24682 -0.093495
1.1992 -0.011669 -0.0088282 -0.01222 -0.015909 0 -0.017589 -0.017042 -0.0080197 -0.014174 -0.0083024 0.0017122 1.6696 -0.031909 -0.006037 0.027918 0.22096 -0.0030678 -0.053492 -0.013854 0.0023832 -0.065813 -0.13136 0.031133 0.027099 -0.00011263 -0.0013116 -0.0016043 -0.00079883 0.13379 -0.0059172 -0.010876 -0.010471 -0.011004 0.19604 0.0032217 -0.12693 0.23717 -0.10164
1.2031 -0.011642 -0.0090912 -0.0041264 -0.0095593 0 -0.01111 -0.015427 -0.0079968 -0.015678 -0.0074555 -0.00013823 1.6795 -0.039804 -0.007111 0.014991 0.22459 -0.0054611 -0.055105 -0.012931 0.0036984 -0.064649 -0.13265 0.029912 0.02291 -0.00040318 -0.00025648 -0.00019266 -0.00042352 0.12034 -0.0089467 -0.010578 -0.0055149 -0.0057062 0.1973 0.0028963 -0.13324 0.2292 -0.10802
1.207 -0.010797 -0.0092103 0.00076695 -0.0039232 0 -0.004613 -0.012782 -0.006431 -0.016378 -0.0089295 -0.0042077 1.683 -0.042511 -0.0043625 0.0039222 0.23692 -0.0049393 -0.051388 -0.010688 0.0073431 -0.061456 -0.12897 0.027622 0.021397 -0.00032583 0.00013708 0.00083276 -4.6922e-05 0.11339 -0.011746 -0.010809 -0.0020805 -0.0014034 0.194 0.0027369 -0.13894 0.22418 -0.11158
1.2109 -0.0096365 -0.0092035 -0.0010703 -0.0031015 0 -0.0031526 -0.0098522 -0.0050421 -0.014521 -0.012727 -0.0070292 1.6742 -0.042796 0.00034176 -0.0038072 0.25401 -0.0024622 -0.043509 -0.006709 0.010874 -0.057294 -0.12231 0.025412 0.02291 -0.00016722 -0.00050438 0.0006548 -0.00020601 0.11613 -0.013642 -0.011503 -0.0012993 -0.0014015 0.18555 0.0032046 -0.14441 0.22186 -0.11301
1.2148 -0.0085128 -0.0089634 -0.0071226 -0.0069466 0 -0.0073996 -0.0068144 -0.0055916 -0.0095619 -0.016844 -0.0065563 1.6564 -0.042479 0.0034776 -0.0074817 0.2731 -0.00045378 -0.032558 -0.00063347 0.013464 -0.052625 -0.11391 0.0244 0.027504 -0.00016836 -0.0013867 -0.00037612 -0.00072745 0.12163 -0.014187 -0.011837 -0.0024379 -0.0054216 0.17256 0.0028453 -0.14963 0.22215 -0.11285
1.2188 -0.0074475 -0.0083881 -0.011698 -0.011658 0 -0.013369 -0.0035991 -0.0078649 -0.0029567 -0.019263 -0.0038702 1.6479 -0.043494 0.0030188 -0.0067289 0.29109 -0.00027519 -0.020036 0.0078369 0.015453 -0.047864 -0.10517 0.024802 0.034963 -0.00021353 -0.00146 -0.0012019 -0.00086327 0.12035 -0.013349 -0.010975 -0.0038759 -0.010139 0.15641 0.00053941 -0.15445 0.22484 -0.11178
1.2227 -0.0062127 -0.0074748 -0.011361 -0.013106 0 -0.015885 -0.0006234 -0.0099426 0.0025486 -0.019135 -0.002277 1.6664 -0.048355 -8.9521e-05 -0.001452 0.30182 -0.00097455 -0.0095151 0.019755 0.016695 -0.043283 -0.098654 0.025562 0.044887 -9.4733e-06 -0.0005578 -0.0011502 -0.00017434 0.10963 -0.011589 -0.00874 -0.0046396 -0.012107 0.14208 -0.0023329 -0.15767 0.22974 -0.11107
1.2266 -0.0045798 -0.0062625 -0.007541 -0.010026 0 -0.012669 0.0011159 -0.010316 0.00472 -0.016541 -0.0045553 1.7069 -0.054569 -0.0033092 0.0048669 0.30555 -0.00057371 -0.0028064 0.033976 0.016278 -0.038687 -0.094837 0.02526 0.055588 0.00046817 0.00046561 -0.00053127 0.00084908 0.095822 -0.009547 -0.0055993 -0.0051177 -0.010333 0.13353 -0.0028905 -0.15868 0.23544 -0.1112
1.2305 -0.0025506 -0.0047302 -0.0041484 -0.0046533 0 -0.0056564 0.00086902 -0.0093036 0.0033583 -0.011968 -0.010709 1.7386 -0.059675 -0.0049452 0.010729 0.30382 0.0015638 0.00012383 0.049831 0.014115 -0.033903 -0.093502 0.023642 0.066663 0.00081694 0.00068788 -0.00018128 0.0012028 0.087397 -0.0075145 -0.0021903 -0.0064133 -0.0065419 0.13136 -5.9767e-05 -0.15729 0.24141 -0.11181
1.2344 -0.00043716 -0.0028476 -0.0031857 -0.00055747 0 0.0010944 -0.0010111 -0.0082191 0.00029097 -0.0063907 -0.017973 1.732 -0.061496 -0.0051028 0.015061 0.29838 0.0038622 -0.00029444 0.066609 0.01212 -0.028788 -0.094346 0.022112 0.077848 0.00057818 7.7303e-05 -0.00051618 0.00043512 0.086483 -0.0052338 0.00092369 -0.0090297 -0.0034295 0.13541 0.0037736 -0.15345 0.24722 -0.11244
1.2383 0.0012307 -0.00078408 -0.003113 0.00031121 0 0.0046256 -0.0032379 -0.007525 -0.0022083 -0.001391 -0.022719 1.69 -0.056799 -0.0046258 0.016781 0.29211 0.0040936 -0.0029224 0.08316 0.012888 -0.023146 -0.09691 0.02232 0.088961 -0.00023496 -0.00056781 -0.0011257 -0.0007992 0.086995 -0.0023677 0.003049 -0.012124 -0.0026873 0.14448 0.0050622 -0.14724 0.25227 -0.11208
1.2422 0.0019151 0.00096796 -0.0014506 -0.0010776 0 0.0046396 -0.0047192 -0.0063466 -0.0032224 0.0015704 -0.022487 1.6492 -0.044539 -0.0037068 0.016314 0.28939 0.0017155 -0.0045373 0.097165 0.016877 -0.016824 -0.10023 0.024079 0.099502 -0.0010374 -0.00055654 -0.0012943 -0.0013469 0.080455 0.00077551 0.0032714 -0.013979 -0.004193 0.15361 0.0029878 -0.14001 0.25559 -0.10919
1.2461 0.001312 0.0017853 0.0016313 -0.0021135 0 0.0026406 -0.0054624 -0.0038867 -0.0035996 0.0023416 -0.016789 1.6448 -0.029327 -0.0018559 0.015458 0.29054 -0.0014456 -0.0035625 0.10774 0.021354 -0.0099026 -0.10371 0.024891 0.1088 -0.0011517 -3.6909e-05 -0.00081782 -0.00071649 0.063094 0.0031223 0.0010439 -0.013225 -0.006494 0.15961 0.00048204 -0.13331 0.25687 -0.10404
1.25 -0.00047611 0.0013338 0.003058 -0.0010936 0 0.00015426 -0.0062868 -0.00082135 -0.0046184 0.0022624 -0.0068434 1.6748 -0.014322 0.00099902 0.015069 0.29499 -0.0028327 0.00039059 0.11429 0.022816 -0.0023332 -0.10722 0.021927 0.11616 -0.00040602 0.0002627 -0.00020593 0.00043714 0.037834 0.0036469 -0.0029159 -0.0097574 -0.0078834 0.1615 0.0010147 -0.12781 0.25576 -0.097028
1.2539 -0.0029353 -0.00015301 0.0004512 0.0012824 0 -0.0021426 -0.0076912 0.0012244 -0.0062662 0.0027636 0.0049016 1.7026 -0.0028578 0.0038695 0.015868 0.3017 -0.0014552 0.0073026 0.11639 0.020586 0.0059235 -0.11066 0.014677 0.12089 0.00073038 -7.4222e-05 -8.6518e-05 0.0010123 0.010957 0.0023757 -0.0065387 -0.0046609 -0.0073966 0.15892 0.004622 -0.12408 0.252 -0.088772
1.2578 -0.0053372 -0.0020131 -0.0044743 0.0027274 0 -0.0040403 -0.0091444 0.0015416 -0.0069466 0.0037482 0.015188 1.6961 -0.001338 0.0053933 0.018404 0.3078 0.0013308 0.016129 0.11304 0.017614 0.015003 -0.11393 0.0055689 0.12125 0.001572 -0.00066577 -0.00051661 0.00058439 -0.01173 0.00046368 -0.0077136 0.00059213 -0.0053368 0.15255 0.0076165 -0.12273 0.24495 -0.080932
1.2617 -0.007045 -0.0035932 -0.0069603 0.0015846 0 -0.0052082 -0.0095388 0.0011542 -0.0050301 0.0036409 0.020853 1.663 -0.0089795 0.0050176 0.021103 0.31067 0.0031067 0.023833 0.10644 0.017272 0.024261 -0.11667 -0.0021627 0.11841 0.001745 -0.0007846 -0.00096633 -0.00023011 -0.02583 -0.00088811 -0.0060737 0.0048795 -0.0030622 0.146 0.0063439 -0.12254 0.23644 -0.075245
1.2656 -0.0077434 -0.0045888 -0.0041518 -0.0016947 0 -0.005305 -0.0082388 0.0014203 -0.00071479 0.0012013 0.02037 1.6414 -0.022673 0.0033183 0.022747 0.31011 0.0023941 0.029143 0.097924 0.019517 0.032993 -0.1184 -0.0071306 0.11382 0.0013358 -0.00020878 -0.00094584 -0.00049924 -0.027822 -0.0016018 -0.0034955 0.0075917 -0.0019978 0.14049 0.00090355 -0.12263 0.22802 -0.072021
1.2695 -0.0074613 -0.005027 0.00132 -0.0051083 0 -0.004501 -0.0055696 0.0020798 0.0037906 -0.0029001 0.014972 1.6568 -0.039722 0.0012649 0.022504 0.3063 -0.00032761 0.031362 0.088273 0.020799 0.040509 -0.11858 -0.010183 0.10867 0.00064417 0.0004993 -0.00052331 4.5086e-05 -0.016344 -0.0026793 -0.0025232 0.0084277 -0.0024422 0.13638 -0.005056 -0.12243 0.22094 -0.071263
1.2734 -0.0064243 -0.0050195 0.0035233 -0.0069499 0 -0.0034999 -0.0023475 0.001297 0.0061079 -0.0065729 0.007997 1.6933 -0.056359 -0.00052412 0.019471 0.29986 -0.0031431 0.029978 0.07819 0.018167 0.045773 -0.11639 -0.012253 0.10462 -8.2314e-05 0.00059274 -0.00015102 0.00081731 0.0049876 -0.0048972 -0.0039891 0.0073386 -0.003202 0.13345 -0.0079169 -0.12133 0.21686 -0.072677
1.2773 -0.0049041 -0.0046145 -0.00051932 -0.0070427 0 -0.0028275 0.00084346 -0.0020843 0.0057714 -0.0083447 0.0024727 1.7112 -0.066962 -0.0017481 0.013801 0.29284 -0.0040865 0.025912 0.06783 0.013188 0.046989 -0.11035 -0.012328 0.10394 -0.00066243 -5.4291e-05 -5.4494e-05 0.0011011 0.027417 -0.0076353 -0.0061328 0.0047491 -0.0026273 0.12933 -0.0070217 -0.11915 0.21767 -0.074578
1.2813 -0.0031797 -0.0038853 -0.0071418 -0.0063121 0 -0.0022181 0.003773 -0.0066912 0.004421 -0.0086461 -0.0010961 1.6929 -0.072334 -0.0020768 0.0080293 0.2866 -0.0024055 0.02172 0.056794 0.011074 0.04496 -0.10133 -0.0081252 0.10576 -0.00088233 -0.00081485 4.764e-05 0.0008244 0.042308 -0.0092245 -0.0062554 0.0016219 -0.00031256 0.12266 -0.0041987 -0.11685 0.2213 -0.075299
1.2852 -0.0015649 -0.0030673 -0.0094457 -0.0054898 0 -0.0009745 0.0061166 -0.0095885 0.0038815 -0.0089528 -0.0046325 1.6644 -0.073954 -0.0013827 0.0036608 0.28126 0.0009188 0.018449 0.044784 0.015378 0.040137 -0.089778 0.0010113 0.10913 -0.00057661 -0.00097303 0.00053912 0.00054536 0.04834 -0.0085926 -0.0034468 -0.0010446 0.0021612 0.11321 -0.0012515 -0.11502 0.2262 -0.074292
1.2891 -0.00037173 -0.0024904 -0.0047606 -0.0045286 0 0.00095578 0.0072161 -0.0092552 0.0041046 -0.0099031 -0.010054 1.6666 -0.073778 -0.00040348 0.0021001 0.27667 0.0036587 0.016933 0.031622 0.02369 0.033152 -0.076321 0.01227 0.1129 0.00011807 -0.00044881 0.0013132 0.00073599 0.053339 -0.0064783 0.00029747 -0.0030137 0.0023988 0.1012 0.0012945 -0.11425 0.23057 -0.071272
1.293 0.00021682 -0.0023241 0.0018971 -0.0032452 0 0.0024319 0.0065063 -0.0072471 0.0031114 -0.010618 -0.016855 1.7079 -0.075903 -0.00064562 0.0057156 0.27194 0.0037671 0.018031 0.017398 0.029196 0.025144 -0.062267 0.020982 0.1146 0.00069531 0.00017796 0.0017554 0.0012081 0.067394 -0.0047946 0.0018124 -0.0050764 -0.000592 0.087954 0.0031728 -0.11548 0.23062 -0.066318
1.2969 0.00023603 -0.0024163 0.0027583 -0.0021227 0 0.0019408 0.0041349 -0.0065199 -0.0010108 -0.0098895 -0.022159 1.7512 -0.083304 -0.0029836 0.013765 0.26614 0.0010353 0.020562 0.0039697 0.027047 0.017933 -0.049985 0.024395 0.11264 0.00064375 0.00032311 0.0014047 0.0013084 0.092615 -0.0046713 -0.00022147 -0.0082948 -0.0051969 0.076699 0.0032946 -0.11836 0.22418 -0.061263
1.3008 -0.0001416 -0.0024371 -0.0040941 -0.0020287 0 -0.00085791 0.0009638 -0.0081581 -0.0081059 -0.0076455 -0.023236 1.7523 -0.095014 -0.0062248 0.024185 0.25955 -0.0023537 0.023331 -0.0070327 0.019291 0.011988 -0.040557 0.023809 0.10769 -2.9263e-05 1.3301e-06 0.0005549 0.00063009 0.1193 -0.0052306 -0.0039413 -0.012769 -0.0082753 0.068702 0.00075363 -0.12191 0.21227 -0.057199
1.3047 -0.00080344 -0.002207 -0.011871 -0.0030537 0 -0.0044671 -0.0021477 -0.010156 -0.015899 -0.0049121 -0.019965 1.7078 -0.1098 -0.0075485 0.035521 0.25272 -0.0032901 0.025672 -0.014345 0.013229 0.0073985 -0.034692 0.022831 0.10054 -0.00069676 -0.00024682 5.0352e-05 -0.00054105 0.13299 -0.0045147 -0.0060452 -0.017119 -0.0076908 0.06456 -0.0031499 -0.12537 0.19602 -0.054647
1.3086 -0.0017959 -0.0018768 -0.011815 -0.0039771 0 -0.006648 -0.0049963 -0.0096517 -0.021759 -0.0025076 -0.014776 1.6613 -0.12574 -0.0049598 0.046078 0.24648 -0.00040892 0.026974 -0.016631 0.01459 0.0040261 -0.032988 0.02355 0.092414 -0.00065705 2.3829e-05 0.00041353 -0.0014813 0.12638 -0.0017291 -0.0049773 -0.019326 -0.0040721 0.064555 -0.0049666 -0.12779 0.1772 -0.053949
1.3125 -0.0031904 -0.0017819 -0.0028409 -0.0033253 0 -0.006388 -0.007878 -0.0061293 -0.024359 -0.00031436 -0.010197 1.6582 -0.13837 0.00054885 0.052986 0.243 0.0044105 0.026836 -0.011783 0.02213 0.00099638 -0.036208 0.024617 0.08629 0.00016209 0.00067849 0.0012407 -0.0016595 0.10508 0.0015491 -0.0024168 -0.018237 -0.00027668 0.068373 -0.0021848 -0.12711 0.16049 -0.054644
1.3164 -0.0048446 -0.0021348 0.0065351 -0.0010712 0 -0.0048589 -0.010805 -0.002015 -0.023769 0.0018722 -0.0065493 1.6998 -0.14695 0.0055787 0.05692 0.2418 0.0074906 0.026201 -0.0035313 0.028954 -0.0026834 -0.041597 0.023055 0.082928 0.0010865 0.0011436 0.0015743 -0.0011005 0.081605 0.002625 -0.0015637 -0.014331 0.00091046 0.073352 0.0036914 -0.12371 0.14844 -0.054913
1.3203 -0.0063409 -0.0028609 0.006811 0.001007 0 -0.0043489 -0.013007 -7.1686e-05 -0.020409 0.0031405 -0.0021225 1.7426 -0.15209 0.0073629 0.058565 0.24191 0.0067421 0.025322 0.0059774 0.029131 -0.0072268 -0.048061 0.017668 0.081966 0.0013483 0.00098593 0.00090514 -0.00021986 0.063734 0.00029998 -0.0038987 -0.0090588 -0.0011336 0.0788 0.0078924 -0.11788 0.14148 -0.054072
1.3242 -0.0072246 -0.0036952 -0.0021518 0.0010182 0 -0.006097 -0.013323 -0.00055752 -0.014469 0.0018161 0.0044311 1.7441 -0.15482 0.0062143 0.058754 0.24204 0.0037052 0.024292 0.0145 0.023093 -0.012695 -0.054599 0.010348 0.082671 0.00085808 0.00032309 -0.00026229 0.00056764 0.048432 -0.0037687 -0.007655 -0.0035342 -0.0045986 0.084197 0.0068363 -0.11012 0.13941 -0.051709
1.3281 -0.0073403 -0.004386 -0.010458 -0.00092988 0 -0.0090487 -0.011133 -0.0012666 -0.0064676 -0.0026042 0.011989 1.7035 -0.15737 0.0047915 0.058876 0.23927 0.0019396 0.022699 0.018166 0.016738 -0.018906 -0.060002 0.0041509 0.083143 0.00027618 -0.00030882 -0.00090375 0.0010538 0.027432 -0.0064479 -0.0095447 0.0020091 -0.006774 0.089235 0.0017899 -0.10134 0.14108 -0.047732
1.332 -0.0069279 -0.0047987 -0.0085411 -0.0025785 0 -0.010723 -0.0069635 -0.00023043 0.0020246 -0.0081291 0.017289 1.6579 -0.16246 0.0049932 0.060366 0.23013 0.003166 0.019078 0.01409 0.015516 -0.025024 -0.064028 0.0005223 0.080264 0.00028841 -0.00044324 -0.00051407 0.0011844 -0.0012913 -0.0060154 -0.008008 0.0074698 -0.0060549 0.093768 -0.0023369 -0.093515 0.14222 -0.044115
1.3359 -0.0063702 -0.0048984 0.0023127 -0.0017916 0 -0.0094164 -0.0022913 0.0020484 0.0088562 -0.011445 0.01745 1.641 -0.16956 0.0059156 0.063025 0.21497 0.005195 0.012712 0.003756 0.019505 -0.030642 -0.067547 -0.0013039 0.073505 0.00086182 -4.0865e-05 0.00041169 0.00097632 -0.027815 -0.003772 -0.0047046 0.011847 -0.0029998 0.097343 -0.0019911 -0.087588 0.14069 -0.042639
1.3398 -0.0058442 -0.0047328 0.010869 0.00095161 0 -0.0057562 0.0012178 0.0032093 0.012803 -0.010747 0.012346 1.6514 -0.17751 0.0051281 0.066475 0.19455 0.0040941 0.0032016 -0.011586 0.024013 -0.035612 -0.071146 -0.0025015 0.06291 0.0012924 0.00055997 0.00094335 0.00054642 -0.03658 -0.0027904 -0.0027469 0.013331 0.00012753 0.099312 0.0015153 -0.084032 0.13583 -0.044378
1.3438 -0.0052375 -0.0044709 0.0077188 0.0025505 0 -0.0022303 0.0024945 0.0015622 0.014493 -0.0073574 0.0047687 1.6627 -0.18458 0.0017823 0.070152 0.17022 -0.001475 -0.0096239 -0.030147 0.024531 -0.039867 -0.07544 -0.0029355 0.048964 0.00099486 0.00096295 0.00068353 0.00013163 -0.019312 -0.0049875 -0.0035022 0.010724 0.00091628 0.098924 0.0037282 -0.083137 0.12758 -0.050206
1.3477 -0.0044117 -0.0043964 -0.0046739 6.461e-05 0 -0.0011586 0.0015315 -0.0023629 0.015523 -0.0043938 -0.0017038 1.6559 -0.18545 -0.0020218 0.07274 0.14665 -0.0084195 -0.025352 -0.047494 0.020821 -0.043216 -0.081096 -0.0015604 0.033601 0.00016172 0.00097882 9.6421e-05 -5.3147e-05 0.017428 -0.0092949 -0.0052572 0.0047915 -0.0015312 0.094171 0.002035 -0.085208 0.11783 -0.061168
1.3516 -0.0035316 -0.0047577 -0.014643 -0.0062956 0 -0.0028823 -0.00061223 -0.0066903 0.016542 -0.0038565 -0.0052683 1.6386 -0.17892 -0.003212 0.074096 0.12902 -0.012105 -0.040692 -0.060013 0.016394 -0.045616 -0.086795 0.0018992 0.020065 -0.00044112 0.00066376 -9.6309e-05 -1.9547e-05 0.057179 -0.012597 -0.0051276 -0.0019796 -0.0059104 0.086921 -0.0015567 -0.088141 0.11064 -0.073665
1.3555 -0.0030993 -0.0055686 -0.013857 -0.012907 0 -0.005657 -0.0023858 -0.010087 0.016338 -0.0051211 -0.0068783 1.6289 -0.16531 -0.00089036 0.074605 0.11935 -0.011055 -0.053928 -0.066704 0.014552 -0.046579 -0.091288 0.0064109 0.0095647 -0.00031344 0.00020333 0.00028112 -7.784e-06 0.086551 -0.012456 -0.0022383 -0.0072226 -0.0095691 0.079194 -0.0027617 -0.09078 0.10758 -0.085547
1.3594 -0.0036341 -0.0065735 -0.0060068 -0.015558 0 -0.0072242 -0.0028107 -0.012432 0.01298 -0.0061595 -0.009013 1.6302 -0.14533 0.0027937 0.074724 0.11891 -0.0083394 -0.063713 -0.067124 0.015355 -0.045555 -0.093422 0.011021 0.0029473 0.00024357 -0.0002084 0.00074954 -0.00021592 0.10448 -0.0090827 0.0011386 -0.010436 -0.010463 0.073189 0.00024907 -0.092097 0.10956 -0.094965
1.3633 -0.0052823 -0.0074588 -0.0021993 -0.012827 0 -0.0066819 -0.0024027 -0.013925 0.0058549 -0.0058633 -0.013311 1.6272 -0.1204 0.0048602 0.075295 0.12907 -0.0079977 -0.068292 -0.061073 0.016315 -0.0414 -0.091333 0.016229 0.0012226 0.00048974 -0.00043728 0.00081066 -0.00053654 0.11998 -0.0048938 0.001717 -0.01296 -0.008796 0.072883 0.0048708 -0.090563 0.11722 -0.099301
1.3672 -0.0076963 -0.0081186 -0.0084035 -0.0070722 0 -0.0051531 -0.0030172 -0.01429 -0.0035603 -0.0049333 -0.018928 1.6065 -0.094536 0.0042066 0.077352 0.14685 -0.010351 -0.067716 -0.051279 0.015519 -0.03325 -0.084164 0.023223 0.004286 8.6066e-05 -0.00045193 0.00053034 -0.00063062 0.14146 -0.0023698 -0.0015466 -0.016232 -0.0069089 0.083497 0.0067292 -0.084766 0.12777 -0.097062
1.3711 -0.01025 -0.0086998 -0.018995 -0.0024394 0 -0.0048074 -0.0063567 -0.0133 -0.01295 -0.0047162 -0.022945 1.5744 -0.070104 0.0019493 0.080552 0.16634 -0.011515 -0.064912 -0.041295 0.013656 -0.022713 -0.074513 0.031623 0.010574 -0.00054483 -0.00034491 0.00038521 -0.00030189 0.16835 -0.0022922 -0.0063977 -0.020107 -0.0073226 0.10362 0.0038772 -0.075633 0.13734 -0.090771
1.375 -0.012368 -0.0093833 -0.023362 -0.0018098 0 -0.0070653 -0.012217 -0.011773 -0.021001 -0.0056634 -0.022642 1.5506 -0.047596 -0.00046497 0.084468 0.18466 -0.0078607 -0.061455 -0.032701 0.013023 -0.011048 -0.064265 0.038721 0.019838 -0.00074039 -0.00028617 0.0005935 0.00023829 0.19239 -0.0037658 -0.0095059 -0.022858 -0.010499 0.13215 -0.0017585 -0.063651 0.14411 -0.081875
1.3789 -0.013712 -0.010142 -0.017738 -0.0051351 0 -0.011367 -0.018158 -0.011305 -0.027882 -0.0071439 -0.017958 1.5438 -0.027053 -0.0027071 0.088542 0.19918 -0.00053103 -0.058916 -0.026821 0.014956 0.00023336 -0.055532 0.041799 0.031904 -0.00038773 -0.00039856 0.00077146 0.00054389 0.20625 -0.0055456 -0.0096883 -0.022791 -0.01433 0.16727 -0.0065158 -0.049486 0.14661 -0.071969
1.3828 -0.014166 -0.010733 -0.0088151 -0.010002 0 -0.015422 -0.021182 -0.012597 -0.034035 -0.0084484 -0.012016 1.5409 -0.0073256 -0.004857 0.091493 0.20603 0.0052176 -0.059672 -0.025417 0.018531 0.0074559 -0.0529 0.041279 0.047548 -5.3213e-05 -0.00064196 0.00036896 0.00039218 0.20982 -0.0071184 -0.0088647 -0.019796 -0.015869 0.20512 -0.0078639 -0.03438 0.14332 -0.063588
1.3867 -0.013747 -0.010918 -0.005475 -0.01349 0 -0.016779 -0.020058 -0.014319 -0.038839 -0.0095018 -0.0089237 1.5215 0.013602 -0.0058993 0.092875 0.20731 0.005455 -0.063112 -0.026979 0.021677 0.0090569 -0.057032 0.040794 0.065666 -0.00028409 -0.00082001 -0.00059649 3.4011e-05 0.20812 -0.0086201 -0.0098403 -0.015365 -0.013788 0.24014 -0.0052858 -0.02033 0.13779 -0.057425
1.3906 -0.012573 -0.010645 -0.0086704 -0.013894 0 -0.01464 -0.016136 -0.014178 -0.040697 -0.010543 -0.010346 1.4821 0.035947 -0.0039921 0.093067 0.20549 0.0019173 -0.06784 -0.030276 0.023226 0.0055834 -0.066384 0.043338 0.085029 -0.0008854 -0.00072202 -0.0013757 -5.0773e-05 0.20375 -0.010078 -0.013257 -0.011232 -0.0093439 0.27102 0.0004994 -0.0081657 0.13263 -0.052702
1.3945 -0.010869 -0.010034 -0.011261 -0.011506 0 -0.010576 -0.01194 -0.011339 -0.03834 -0.011563 -0.013786 1.4404 0.059408 0.0012601 0.092514 0.2025 0.00028419 -0.072643 -0.034461 0.023711 -0.0021041 -0.079277 0.047328 0.10443 -0.0010384 -0.00028368 -0.0011462 0.00035493 0.19285 -0.011081 -0.01683 -0.0080728 -0.0051682 0.29736 0.0079368 0.0015224 0.12969 -0.048622
1.3984 -0.0089572 -0.0092373 -0.007556 -0.0083074 0 -0.0075263 -0.0090176 -0.0075268 -0.031779 -0.012448 -0.014416 1.4166 0.083011 0.0072892 0.091981 0.20076 0.0040085 -0.075825 -0.038604 0.02433 -0.012361 -0.092978 0.047272 0.12205 -0.0001854 0.0003649 0.00017265 0.00098376 0.16938 -0.011262 -0.017562 -0.0054327 -0.00319 0.31945 0.014208 0.0080583 0.13113 -0.043933
1.4023 -0.0071681 -0.0083815 -0.00078576 -0.0067234 0 -0.0076705 -0.0071652 -0.0053985 -0.021967 -0.013465 -0.0092607 1.4126 0.10337 0.010243 0.092949 0.20317 0.010364 -0.075055 -0.041684 0.025498 -0.02034 -0.10143 0.039062 0.13426 0.0012825 0.00098312 0.0017986 0.0013545 0.13337 -0.010881 -0.014602 -0.0026874 -0.0035879 0.33964 0.015744 0.010886 0.13837 -0.03692
1.4063 -0.0057404 -0.0076436 0.00066034 -0.0079489 0 -0.010723 -0.0055198 -0.0058661 -0.0099044 -0.014976 -0.00013804 1.4118 0.11902 0.0086289 0.095433 0.2086 0.013166 -0.071277 -0.0437 0.02653 -0.023189 -0.10293 0.024636 0.14116 0.0023204 0.0013441 0.0027662 0.0012335 0.094062 -0.010663 -0.0099235 8.5022e-05 -0.0053353 0.35978 0.010744 0.011407 0.14831 -0.028455
1.4102 -0.0047672 -0.0072795 -0.0062223 -0.01091 0 -0.014051 -0.0039543 -0.0073168 0.0034011 -0.016363 0.0074565 1.3974 0.12925 0.0049645 0.099107 0.21594 0.0093836 -0.065253 -0.044552 0.026583 -0.019792 -0.09716 0.010846 0.14304 0.0022252 0.0013115 0.0026941 0.0008104 0.064196 -0.010951 -0.0063227 0.0020994 -0.0073134 0.37928 0.0016544 0.010078 0.15922 -0.01959
1.4141 -0.0042178 -0.0074683 -0.014582 -0.012935 0 -0.0147 -0.0031145 -0.0076135 0.016014 -0.015714 0.0087918 1.3666 0.13367 0.0032469 0.10344 0.22382 0.002526 -0.05794 -0.044125 0.025643 -0.0095986 -0.08447 0.0033397 0.14056 0.0012858 0.00086787 0.0019188 0.00044752 0.050844 -0.011152 -0.0049711 0.0024933 -0.0088147 0.39694 -0.0057231 0.0073718 0.16932 -0.011587
1.418 -0.004012 -0.0080962 -0.015152 -0.011989 0 -0.011817 -0.0032905 -0.0065972 0.024675 -0.011428 0.0038081 1.3272 0.1316 0.0047263 0.10696 0.22943 -0.00089306 -0.051163 -0.041747 0.024549 0.0077509 -0.066202 0.0017633 0.13525 0.00042227 0.00013592 0.0010103 0.00031408 0.051898 -0.010215 -0.0049053 0.00086199 -0.0094162 0.40796 -0.0068202 0.0037308 0.17565 -0.0073468
1.4219 -0.0041117 -0.0087497 -0.0071601 -0.0087072 0 -0.0074473 -0.0038159 -0.0062371 0.026208 -0.0044997 -0.0030043 1.2843 0.12568 0.0066416 0.1078 0.23064 0.0019459 -0.046615 -0.037026 0.024207 0.027934 -0.047626 0.0013712 0.13054 0.00024419 -0.00061617 0.00029425 0.00028689 0.060912 -0.0077804 -0.0046331 -0.0026433 -0.0090077 0.40776 -0.0024679 -9.9899e-05 0.17735 -0.0083944
1.4258 -0.0045788 -0.0090022 0.00030745 -0.0061269 0 -0.0049024 -0.0039657 -0.0082452 0.019977 0.0012911 -0.0065879 1.2378 0.1178 0.005483 0.10542 0.22762 0.0074405 -0.044366 -0.030021 0.024841 0.047939 -0.03128 -0.00076927 0.12759 0.0005466 -0.0010514 -0.00017057 0.00016598 0.074169 -0.0047978 -0.0038731 -0.0074034 -0.0082089 0.39617 0.0018747 -0.0037377 0.17541 -0.013885
1.4297 -0.0055417 -0.0087431 -0.0014399 -0.0069515 0 -0.0059533 -0.004243 -0.011862 0.0089834 0.0023441 -0.0055054 1.1898 0.10886 0.0012106 0.09942 0.22058 0.0095519 -0.044337 -0.020763 0.025837 0.066067 -0.018336 -0.00195 0.12664 0.00071432 -0.00094411 -0.00034171 -7.9946e-05 0.092045 -0.0028825 -0.003621 -0.012326 -0.0083864 0.37346 0.0014984 -0.00689 0.1705 -0.022976
1.4336 -0.0070553 -0.0082272 -0.010508 -0.010716 0 -0.0092608 -0.0061767 -0.014329 -0.0019289 -0.0012204 -0.0026621 1.1502 0.099654 -0.0024198 0.089549 0.21005 0.0060326 -0.046239 -0.0093846 0.026054 0.080788 -0.0095161 0.0031488 0.12748 0.000484 -0.00035675 -0.00014176 -0.00029984 0.11405 -0.0029631 -0.0047742 -0.015922 -0.010602 0.34074 -0.0029751 -0.0092292 0.16345 -0.034356
1.4375 -0.0089423 -0.0078117 -0.016304 -0.01373 0 -0.011489 -0.010452 -0.013573 -0.0095185 -0.0053179 -0.0022461 1.1265 0.090804 -0.0019884 0.075449 0.19722 0.0002935 -0.049386 0.0034028 0.024334 0.090585 -0.0041836 0.015718 0.12786 0.0001739 0.00035481 0.00030318 -0.00034589 0.13471 -0.0045315 -0.007073 -0.016814 -0.01422 0.30274 -0.0066327 -0.0098052 0.1554 -0.044614
1.4414 -0.010777 -0.0076734 -0.011613 -0.012248 0 -0.010223 -0.015429 -0.010223 -0.014188 -0.0057919 -0.0059472 1.1101 0.08244 0.0015738 0.059505 0.18423 -0.002651 -0.052668 0.015812 0.02017 0.097861 0.0010052 0.029921 0.1257 0.00017892 0.00076213 0.00054186 -0.00022462 0.14649 -0.0062148 -0.009513 -0.014602 -0.016848 0.26759 -0.0057585 -0.0086941 0.1472 -0.051566
1.4453 -0.012086 -0.0077759 -0.0010383 -0.0061192 0 -0.0061461 -0.018057 -0.0069164 -0.018697 -0.002752 -0.011786 1.0781 0.07479 0.0037553 0.042694 0.17165 -0.0013349 -0.055828 0.027086 0.014397 0.10345 0.0071146 0.037527 0.1204 0.00040202 0.0006596 0.00012702 -6.9738e-05 0.1475 -0.0070628 -0.011554 -0.010387 -0.016218 0.23822 -0.0017307 -0.0058447 0.13884 -0.054541
1.4492 -0.01263 -0.0080343 0.0040008 0.00057692 0 -0.0025228 -0.016598 -0.0057913 -0.024766 -0.00072709 -0.016147 1.0155 0.068122 0.0014026 0.026018 0.15994 0.0014399 -0.058671 0.036642 0.0092928 0.10802 0.01481 0.0356 0.11182 0.00033756 0.00018997 -0.00086452 -1.2297e-05 0.14474 -0.0072832 -0.013566 -0.0063323 -0.012471 0.21672 0.00090337 -0.0013242 0.13024 -0.053247
1.4531 -0.012511 -0.0084106 -0.0020211 0.0026998 0 -0.0024151 -0.01236 -0.0068122 -0.030819 -0.0041228 -0.016781 0.933 0.063171 -0.0035812 0.011125 0.14962 0.0024709 -0.060997 0.043782 0.0074609 0.11196 0.024172 0.02923 0.10045 -0.00028649 -0.00030802 -0.0017445 -0.0001022 0.14805 -0.0077996 -0.015974 -0.0044005 -0.008385 0.20521 -0.00017446 0.0047192 0.12109 -0.047509
1.457 -0.011995 -0.008824 -0.01291 -0.0017212 0 -0.006068 -0.0084462 -0.0083887 -0.033029 -0.012478 -0.014183 0.8603 0.06039 -0.0060067 -0.00014458 0.14092 0.0017209 -0.062604 0.049356 0.0098862 0.11477 0.032779 0.026363 0.089496 -0.0010886 -0.00058583 -0.0017908 -0.00032172 0.15987 -0.0092201 -0.018179 -0.0051585 -0.0069587 0.19989 -0.002424 0.01098 0.11133 -0.039456
1.4609 -0.011213 -0.0090622 -0.018268 -0.0099203 0 -0.010712 -0.0067635 -0.0092144 -0.028661 -0.020443 -0.010677 0.81634 0.059241 -0.0028986 -0.0075019 0.13384 0.0015915 -0.06337 0.054777 0.014768 0.11599 0.038723 0.03003 0.080965 -0.0013699 -0.00064264 -0.0009608 -0.00061507 0.17161 -0.011281 -0.018643 -0.0075368 -0.0085178 0.19596 -0.0015915 0.01626 0.10131 -0.031011
1.4648 -0.010055 -0.0089012 -0.015236 -0.016695 0 -0.012846 -0.0064473 -0.0092646 -0.018629 -0.022603 -0.0084909 0.78944 0.059309 0.0031852 -0.010633 0.12857 0.0032965 -0.063145 0.060896 0.018587 0.11531 0.040904 0.035914 0.075747 -0.00085436 -0.00062791 2.45e-05 -0.00088424 0.17095 -0.013164 -0.016191 -0.0096514 -0.010293 0.19102 0.0030631 0.019741 0.091321 -0.023101
1.4688 -0.0083708 -0.0083312 -0.010691 -0.018339 0 -0.010942 -0.0053095 -0.0092206 -0.0069905 -0.018281 -0.0084382 0.74983 0.06004 0.0066294 -0.0094241 0.12526 0.0050718 -0.061803 0.068523 0.018908 0.11252 0.03848 0.037389 0.074343 7.5855e-06 -0.00062308 0.00036787 -0.00099697 0.15282 -0.014122 -0.011177 -0.010033 -0.0090533 0.18294 0.0075813 0.020653 0.081643 -0.016522
1.4727 -0.0062491 -0.0075634 -0.011786 -0.014866 0 -0.0063467 -0.0025364 -0.009381 0.0020499 -0.011611 -0.0097447 0.68247 0.060233 0.0044113 -0.0035394 0.12419 0.0044424 -0.059168 0.078777 0.016489 0.1075 0.030386 0.032336 0.076385 0.0005184 -0.0005515 -3.9374e-05 -0.00085657 0.12291 -0.013706 -0.0053051 -0.0084457 -0.0042739 0.16937 0.007627 0.017302 0.072837 -0.012482
1.4766 -0.0040432 -0.0067085 -0.016659 -0.0091493 0 -0.0018913 0.00045006 -0.0093495 0.0069089 -0.0071824 -0.010676 0.60402 0.059455 -0.0010126 0.0037447 0.12341 0.0016377 -0.056266 0.089988 0.014539 0.10183 0.020148 0.024605 0.078126 0.00045197 -0.00031274 -0.00057055 -0.00048486 0.090695 -0.011573 -0.00032826 -0.0058836 0.0012746 0.15319 0.0033789 0.011246 0.064631 -0.010368
1.4805 -0.0020973 -0.0054768 -0.016766 -0.0043538 0 0.00033868 0.0018141 -0.0085599 0.0089351 -0.0059242 -0.0094858 0.54433 0.05803 -0.0044055 0.01072 0.12141 -0.00023013 -0.053702 0.1007 0.015634 0.096042 0.0094119 0.019187 0.077852 0.0002051 2.5623e-05 -0.00056392 -1.7313e-05 0.060066 -0.0074761 0.0030399 -0.0038533 0.0040459 0.13594 -0.00065119 0.0035181 0.056753 -0.0099986
1.4844 -0.00046929 -0.0033513 -0.0079632 -0.0019601 0 0.00026468 0.0015048 -0.0067589 0.010344 -0.0051771 -0.0054118 0.5125 0.056456 -0.0029218 0.015897 0.11673 0.0013323 -0.051971 0.10942 0.019248 0.090386 -0.00051925 0.016901 0.074311 0.00024474 0.00022968 -3.7199e-06 0.00040092 0.027847 -0.0017263 0.0050757 -0.0033695 0.0028335 0.11887 -0.00070712 -0.0048415 0.048915 -0.011231
1.4883 0.0010356 -0.00018974 0.003456 -0.0014752 0 -0.0005535 0.0011769 -0.0039512 0.011874 -0.002167 0.00066773 0.48569 0.055847 0.0016411 0.017166 0.10692 0.005153 -0.051729 0.11356 0.022389 0.084826 -0.008152 0.014438 0.066111 0.00052585 0.00013996 0.00053387 0.00070653 -0.009159 0.004396 0.0062648 -0.0042136 -0.00041336 0.1033 0.0020416 -0.012218 0.040651 -0.014045
1.4922 0.0025635 0.0033635 0.0077083 -0.0012837 0 -0.0002102 0.0020095 -0.00021315 0.012231 0.0031973 0.0065103 0.43409 0.058009 0.0053484 0.013219 0.089942 0.0075747 -0.052954 0.11011 0.022727 0.078298 -0.013149 0.0091478 0.054038 0.00056877 -9.6444e-05 0.0005599 0.00089798 -0.047636 0.0090662 0.0068337 -0.0049544 -0.0025075 0.089468 0.0030299 -0.016459 0.031256 -0.017998
1.4961 0.00401 0.0062175 0.0034991 0.00031032 0 0.0023883 0.0031969 0.0041381 0.0096397 0.0088587 0.0098757 0.35473 0.06275 0.0061443 0.0060159 0.067985 0.0066455 -0.054596 0.10015 0.020959 0.070206 -0.016997 0.002632 0.040814 9.2954e-05 -0.00010027 0.00019874 0.00094982 -0.079855 0.011136 0.0069838 -0.0038607 -0.0015483 0.076217 -0.00024848 -0.017724 0.020594 -0.02219
1.5 0.005177 0.0077251 0.00032786 0.0042023 0 0.0069977 0.0030787 0.0082916 0.0039445 0.013113 0.01016 0.27635 0.0696 0.0050845 -0.0031489 0.042542 0.0044103 -0.056012 0.084245 0.019947 0.060367 -0.020524 -0.0011917 0.027726 -0.00056039 0.00035427 7.872e-07 0.00079681 -0.10204 0.011091 0.0072054 -0.00018524 0.0021663 0.06301 -0.0051425 -0.016366 0.0084846 -0.026048
1.5039 0.0061112 0.0082614 0.0074766 0.0097961 0 0.012097 0.0015972 0.011252 -0.0026401 0.015852 0.0089508 0.22948 0.077763 0.0041543 -0.012778 0.015462 0.0044899 -0.056572 0.063352 0.021598 0.048799 -0.024554 -0.0012984 0.015912 -0.00074328 0.0010042 0.00030189 0.00042975 -0.11895 0.010692 0.0079865 0.005164 0.0070424 0.049379 -0.0066653 -0.013037 -0.0052116 -0.02899
1.5078 0.0071948 0.0088539 0.022225 0.014917 0 0.015484 0.00098129 0.012667 -0.0068036 0.017432 0.0088753 0.21434 0.084689 0.0038159 -0.019892 -0.0093273 0.0076784 -0.055351 0.039326 0.024856 0.036174 -0.030285 -0.0018381 0.0064792 -0.00021608 0.001211 0.00087015 -1.794e-05 -0.13893 0.011464 0.0091488 0.01024 0.011463 0.03507 -0.0030196 -0.0096508 -0.021017 -0.029837
1.5117 0.0088132 0.010193 0.031662 0.01693 0 0.015439 0.0035392 0.013264 -0.0063615 0.017209 0.011595 0.20162 0.087533 0.0031255 -0.023349 -0.029424 0.010765 -0.053154 0.016264 0.026947 0.02439 -0.037424 -0.0084539 -0.0021768 0.00055637 0.00051917 0.0012087 -0.00032751 -0.16474 0.013403 0.0097357 0.013573 0.014322 0.020781 0.0024355 -0.0088802 -0.038219 -0.028931
1.5156 0.010932 0.012022 0.026974 0.014774 0 0.012065 0.0089551 0.01418 -0.0016005 0.014065 0.01656 0.164 0.085239 0.0017335 -0.023713 -0.045115 0.01015 -0.050941 -0.0041123 0.026439 0.014136 -0.045472 -0.022297 -0.011437 0.00088242 -0.00082516 0.0011242 -0.00036068 -0.19088 0.015129 0.0088774 0.015315 0.015093 0.0068458 0.0049152 -0.011766 -0.05616 -0.027041
1.5195 0.013073 0.013521 0.014041 0.010351 0 0.0078005 0.014318 0.015786 0.0052827 0.0084872 0.021466 0.10336 0.077135 0.00082006 -0.021732 -0.057112 0.0061866 -0.049499 -0.020689 0.02468 0.0056573 -0.054075 -0.03814 -0.022287 0.00057148 -0.0019431 0.00090001 -0.00015786 -0.21046 0.015313 0.0068813 0.01695 0.014132 -0.0066169 0.0032993 -0.018951 -0.074231 -0.024915
1.5234 0.014767 0.014235 0.0075871 0.0076337 0 0.0061954 0.01709 0.017283 0.012043 0.0034326 0.023904 0.044271 0.062553 0.0016203 -0.018746 -0.066939 0.0031278 -0.049881 -0.032351 0.024048 -0.0011124 -0.062832 -0.048755 -0.035854 0.0001046 -0.0020217 0.00090972 0.00013056 -0.2238 0.013946 0.0053523 0.019793 0.013005 -0.019647 0.00085792 -0.031037 -0.091529 -0.023693
1.5273 0.016017 0.014514 0.014835 0.0097004 0 0.0093722 0.017758 0.017595 0.017878 0.0023551 0.022869 0.0034933 0.042335 0.0034451 -0.017871 -0.078719 0.0044878 -0.052976 -0.039051 0.02504 -0.0079763 -0.071337 -0.051148 -0.052274 7.0303e-05 -0.001057 0.0011508 0.00037607 -0.23825 0.012277 0.0060383 0.023654 0.013845 -0.032865 0.0010373 -0.047219 -0.1062 -0.02537
1.5313 0.017247 0.015037 0.027133 0.016019 0 0.016029 0.019096 0.016576 0.02331 0.006061 0.019197 -0.028936 0.020396 0.0038991 -0.020168 -0.09414 0.0089598 -0.057308 -0.043767 0.025586 -0.016725 -0.07943 -0.048469 -0.069129 0.00050836 7.0502e-05 0.0012424 0.0005008 -0.25893 0.011637 0.0094142 0.026866 0.017624 -0.046416 0.0033711 -0.064223 -0.118 -0.029722
1.5352 0.018765 0.015997 0.029482 0.022519 0 0.021921 0.02276 0.015141 0.028761 0.011736 0.014932 -0.075671 -0.0014413 0.001364 -0.025771 -0.11312 0.011603 -0.061807 -0.047883 0.023458 -0.02799 -0.086796 -0.046108 -0.084935 0.00088801 0.00033382 0.00086588 0.00040806 -0.28079 0.012425 0.014308 0.027596 0.022787 -0.059861 0.004235 -0.080419 -0.12671 -0.036411
1.5391 0.020313 0.016921 0.017538 0.024691 0 0.022884 0.027022 0.014216 0.033339 0.015426 0.012185 -0.14212 -0.021456 -0.0030144 -0.034447 -0.1349 0.0091791 -0.065329 -0.052716 0.019142 -0.042035 -0.093021 -0.046432 -0.098269 0.00071883 -0.00051835 0.00012329 -8.1212e-06 -0.29159 0.014167 0.018847 0.025198 0.025998 -0.072521 0.0013937 -0.094286 -0.1323 -0.044881
1.543 0.021221 0.017318 0.0028565 0.02122 0 0.018174 0.02827 0.013812 0.035116 0.015668 0.012047 -0.20561 -0.036818 -0.0061846 -0.045185 -0.15634 0.0038111 -0.06563 -0.06021 0.015874 -0.058336 -0.096636 -0.047549 -0.10666 9.3793e-05 -0.0017038 -0.0005832 -0.00068902 -0.28389 0.0163 0.021755 0.020504 0.02484 -0.082115 -0.0030959 -0.1033 -0.1345 -0.05389
1.5469 0.021015 0.017356 0.00027781 0.015056 0 0.011326 0.024722 0.013353 0.032665 0.014713 0.014014 -0.23709 -0.046972 -0.0060539 -0.055141 -0.1719 0.00090167 -0.062127 -0.070531 0.016615 -0.073449 -0.096408 -0.046737 -0.11062 -0.00042583 -0.0020835 -0.00097861 -0.001266 -0.26362 0.018655 0.022889 0.015098 0.020116 -0.086709 -0.0050418 -0.10764 -0.13471 -0.061621
1.5508 0.01987 0.017728 0.01163 0.011053 0 0.0076207 0.018312 0.012786 0.02641 0.016194 0.016312 -0.23216 -0.052812 -0.0032931 -0.063067 -0.17957 0.0035032 -0.055799 -0.082689 0.021099 -0.085181 -0.092254 -0.044241 -0.11195 -0.00041788 -0.0011743 -0.0011412 -0.0012273 -0.2461 0.021131 0.022816 0.010457 0.015385 -0.086457 -0.0027945 -0.10882 -0.13393 -0.067682
1.5547 0.01842 0.018804 0.024112 0.01224 0 0.010095 0.012765 0.013007 0.018471 0.021536 0.017198 -0.21773 -0.054837 -0.00028648 -0.068346 -0.17833 0.0091649 -0.047444 -0.095914 0.026043 -0.092152 -0.084208 -0.043172 -0.11192 -4.6689e-06 0.00042251 -0.0012931 -0.00037441 -0.24316 0.023163 0.022132 0.0076074 0.013942 -0.081759 0.0009935 -0.10791 -0.13266 -0.072025
1.5586 0.017186 0.020046 0.024961 0.017762 0 0.017241 0.010103 0.014905 0.011187 0.028469 0.016463 -0.22679 -0.053683 0.0013776 -0.070598 -0.16769 0.012507 -0.038151 -0.10922 0.028249 -0.093124 -0.072548 -0.045819 -0.11204 0.00036164 0.0015615 -0.0014461 0.00086197 -0.2538 0.023832 0.021211 0.0071181 0.015966 -0.073499 0.0025141 -0.10622 -0.13139 -0.074851
1.5625 0.016229 0.020424 0.015525 0.023887 0 0.024183 0.0093723 0.018093 0.0057201 0.032805 0.015843 -0.26713 -0.050161 0.0020683 -0.070091 -0.14927 0.010614 -0.030042 -0.12078 0.027335 -0.087362 -0.059005 -0.050601 -0.11462 0.00043186 0.0015466 -0.0013477 0.0016628 -0.26704 0.022693 0.020336 0.0089703 0.01854 -0.064891 0.0011352 -0.1061 -0.13069 -0.077166
1.5664 0.015368 0.019452 0.0088268 0.026919 0 0.026313 0.0086967 0.020921 0.0019392 0.031697 0.017608 -0.31524 -0.045969 0.002947 -0.06904 -0.13047 0.0055779 -0.023677 -0.13049 0.025412 -0.079517 -0.046903 -0.053073 -0.11913 0.00038332 0.0006725 -0.0007943 0.0015063 -0.27282 0.020424 0.019749 0.012331 0.018455 -0.059165 -0.00010732 -0.10802 -0.13073 -0.080049
1.5703 0.014621 0.017742 0.013869 0.025622 0 0.022545 0.0079436 0.021919 -0.00057565 0.025597 0.022292 -0.33979 -0.041539 0.0041989 -0.068199 -0.11427 0.0019063 -0.018937 -0.13857 0.024411 -0.071712 -0.03775 -0.05006 -0.12481 0.00051485 -0.00013327 6.0457e-05 0.00066103 -0.27005 0.01849 0.019442 0.015788 0.015175 -0.05728 0.0016382 -0.1118 -0.13169 -0.083611
1.5742 0.01428 0.016435 0.025081 0.021606 0 0.015858 0.0087919 0.021174 -0.0016203 0.017642 0.027627 -0.33019 -0.037216 0.004816 -0.068136 -0.10308 0.001981 -0.015536 -0.14537 0.024154 -0.065826 -0.032714 -0.042847 -0.13071 0.00081941 -0.0001701 0.00077166 -4.7843e-05 -0.26491 0.017954 0.019007 0.018228 0.011259 -0.05965 0.005374 -0.11702 -0.13369 -0.08775
1.5781 0.014502 0.016093 0.029026 0.017795 0 0.010933 0.012227 0.02009 -0.00048479 0.011369 0.029997 -0.30381 -0.033304 0.0039698 -0.069291 -0.099717 0.0043242 -0.012836 -0.15159 0.023135 -0.064323 -0.033337 -0.036429 -0.13501 0.0009549 0.00048097 0.00098061 -2.0619e-05 -0.2628 0.018506 0.017879 0.019655 0.010048 -0.066061 0.0070577 -0.12268 -0.13705 -0.091767
1.582 0.014907 0.016204 0.020266 0.016279 0 0.010769 0.016612 0.019802 0.003182 0.0085894 0.027423 -0.28851 -0.029812 0.0020931 -0.070974 -0.10198 0.0058835 -0.0099024 -0.15835 0.020803 -0.066861 -0.037911 -0.035583 -0.13606 0.00063665 0.0011494 0.00070467 0.00055445 -0.2628 0.018608 0.015808 0.020981 0.012782 -0.073054 0.0039946 -0.12693 -0.14141 -0.094106
1.5859 0.014747 0.015773 0.0077279 0.01691 0 0.014641 0.018851 0.019965 0.0088112 0.0087405 0.021441 -0.29956 -0.026562 0.00033725 -0.072412 -0.10557 0.005259 -0.0067241 -0.16576 0.018575 -0.070931 -0.043448 -0.041237 -0.13425 -2.3325e-05 0.0012312 0.00026071 0.00093455 -0.25913 0.016694 0.013095 0.022802 0.017543 -0.078281 -0.0021332 -0.1292 -0.1459 -0.094291
1.5898 0.0136 0.014349 0.0041482 0.017444 0 0.018737 0.017564 0.019153 0.015239 0.0098131 0.016034 -0.33073 -0.023445 -0.00078478 -0.073227 -0.10787 0.0034532 -0.0035192 -0.17358 0.018387 -0.074879 -0.048094 -0.04986 -0.12996 -0.00062735 0.00066143 -4.8812e-05 0.00061037 -0.2469 0.012502 0.010423 0.024372 0.020713 -0.080782 -0.0069309 -0.1293 -0.14981 -0.092169
1.5938 0.011879 0.012407 0.011119 0.015205 0 0.018987 0.01475 0.01634 0.021436 0.010031 0.014383 -0.36288 -0.020339 -0.0017738 -0.073132 -0.10633 0.0020606 -0.0006267 -0.18135 0.020466 -0.076962 -0.049989 -0.055912 -0.12381 -0.0009164 -0.00016027 -0.00014101 -0.00016993 -0.22636 0.0075305 0.0085335 0.024022 0.01967 -0.080017 -0.0076653 -0.12722 -0.15235 -0.087812
1.5977 0.010588 0.01078 0.017411 0.0094044 0 0.014182 0.013974 0.01187 0.026736 0.0091333 0.016221 -0.37899 -0.016965 -0.0030952 -0.07202 -0.096888 0.0015562 0.0011742 -0.18704 0.02283 -0.074138 -0.045683 -0.055255 -0.11692 -0.001018 -0.00079543 -8.8618e-05 -0.00067164 -0.2025 0.0042889 0.0080633 0.020798 0.01476 -0.076653 -0.0054953 -0.12336 -0.1514 -0.081904
1.6016 0.010448 0.0098294 0.012663 0.0024705 0 0.007147 0.016848 0.0071062 0.030393 0.0083817 0.01805 -0.37405 -0.013208 -0.0041592 -0.070782 -0.082773 0.0015261 0.0024272 -0.18935 0.023138 -0.067913 -0.03687 -0.047323 -0.1104 -0.0012506 -0.0010821 5.2607e-05 -0.00042673 -0.18155 0.0047731 0.0094239 0.015654 0.0092265 -0.074125 -0.0033924 -0.1194 -0.14741 -0.076469
1.6055 0.011215 0.0092275 0.00030157 -0.0010498 0 0.0028978 0.021368 0.0034166 0.031194 0.0092935 0.015996 -0.35574 -0.0090209 -0.0037911 -0.069734 -0.066373 0.0018886 0.0038949 -0.18747 0.020978 -0.059597 -0.024803 -0.035053 -0.10416 -0.0017304 -0.0011051 0.00028994 0.00032854 -0.16701 0.0090772 0.012443 0.010825 0.0070506 -0.073727 -0.0025348 -0.11594 -0.14078 -0.072293
1.6094 0.011832 0.0084845 -0.005895 0.0021525 0 0.0048265 0.023658 0.0015512 0.027951 0.012098 0.008942 -0.33825 -0.0043927 -0.0017408 -0.069026 -0.04998 0.0030861 0.0063722 -0.18074 0.018329 -0.050469 -0.010737 -0.02294 -0.09797 -0.0022267 -0.00097943 0.00059499 0.00094836 -0.15718 0.015049 0.015912 0.0078301 0.0099549 -0.076194 -0.0014355 -0.11337 -0.13199 -0.069913
1.6133 0.011291 0.00754 0.0018548 0.010841 0 0.011668 0.021242 0.0016399 0.020648 0.01526 -0.00045693 -0.33278 0.00067309 0.00064319 -0.068601 -0.037035 0.0050129 0.011278 -0.16798 0.01784 -0.042418 0.0035174 -0.014467 -0.091107 -0.0024031 -0.00073779 0.00084236 0.0010266 -0.14558 0.01939 0.017717 0.0061146 0.015627 -0.081848 0.0014338 -0.112 -0.12172 -0.069878
1.6172 0.0094234 0.0067703 0.015035 0.019026 0 0.017875 0.01472 0.0032559 0.011098 0.016584 -0.0074875 -0.33973 0.0058614 0.0015533 -0.067495 -0.030798 0.0064469 0.019708 -0.14938 0.020614 -0.037216 0.01565 -0.010419 -0.082505 -0.0021447 -0.00041037 0.00090266 0.00069719 -0.12468 0.019665 0.015974 0.0037874 0.018852 -0.088067 0.0049621 -0.11133 -0.11111 -0.071644
1.6211 0.0069167 0.0064665 0.017281 0.01989 0 0.017619 0.0067539 0.0053133 0.0021761 0.014975 -0.0084962 -0.3484 0.010755 0.00047276 -0.064967 -0.029755 0.0061973 0.030246 -0.12753 0.025392 -0.034106 0.025519 -0.0091797 -0.07253 -0.0016195 -0.00013327 0.00078204 0.00034115 -0.091797 0.015898 0.010587 -0.00021092 0.015343 -0.092093 0.0060931 -0.11052 -0.10048 -0.073965
1.625 0.0046254 0.0064 0.0028889 0.011273 0 0.0095607 -9.231e-05 0.0063164 -0.0039846 0.011305 -0.0033284 -0.34673 0.015045 -0.0014655 -0.060594 -0.032727 0.0047504 0.041684 -0.10382 0.029553 -0.03242 0.033218 -0.0086664 -0.061724 -0.001056 -0.00010709 0.00062027 0.0001267 -0.052986 0.010468 0.0038184 -0.0047124 0.0056029 -0.092629 0.0032348 -0.10916 -0.089665 -0.076304
1.6289 0.0028503 0.005933 -0.015495 -0.0018746 0 -0.0015914 -0.0045197 0.0053274 -0.0073382 0.0076038 0.0044444 -0.33413 0.018427 -0.0028993 -0.054087 -0.038156 0.0041559 0.052564 -0.079796 0.030919 -0.031324 0.039025 -0.0082063 -0.050852 -0.00053234 -0.00042681 0.0005284 -7.3757e-05 -0.020477 0.006251 -0.00095146 -0.0071696 -0.0045828 -0.088765 -0.0015839 -0.10695 -0.078382 -0.078206
1.6328 0.0012285 0.0045336 -0.019484 -0.010762 0 -0.0084563 -0.0062364 0.0029277 -0.0095364 0.0053321 0.0097372 -0.32477 0.020144 -0.0037117 -0.045175 -0.042902 0.0058545 0.059352 -0.05869 0.029064 -0.029327 0.043275 -0.0086061 -0.042167 -2.5502e-06 -0.00096224 0.0004512 -0.00036302 -0.0041151 0.0044458 -0.001566 -0.0059628 -0.0081844 -0.080031 -0.0044535 -0.1036 -0.06593 -0.079285
1.6367 -0.00074144 0.0021967 -0.0047516 -0.0096467 0 -0.0069152 -0.0053913 0.00091959 -0.012043 0.0042416 0.0093569 -0.33502 0.020387 -0.0047747 -0.035596 -0.044638 0.0088338 0.060844 -0.042556 0.025463 -0.026136 0.04665 -0.01042 -0.037099 0.00052829 -0.0014171 0.00021969 -0.00056376 -0.0033624 0.0039006 0.0013283 -0.0019262 -0.0026808 -0.070557 -0.0034537 -0.099967 -0.053084 -0.080056
1.6406 -0.003079 -0.00054707 0.013634 -0.00072233 0 0.00030227 -0.0026043 0.00062725 -0.014403 0.0026684 0.0043336 -0.36512 0.019435 -0.0062982 -0.026459 -0.043388 0.010476 0.057577 -0.031953 0.022521 -0.02238 0.049002 -0.012395 -0.035756 0.00092913 -0.0015164 -0.00026007 -0.00038543 -0.0072667 0.0024551 0.0047786 0.0023344 0.0073396 -0.062833 -0.00046532 -0.096625 -0.041188 -0.080849
1.6445 -0.0051882 -0.0029494 0.01664 0.0074428 0 0.0056806 0.00080384 0.001388 -0.014324 -0.0011125 -0.00077828 -0.39401 0.01751 -0.006898 -0.018566 -0.039587 0.0094351 0.050291 -0.027242 0.022012 -0.018724 0.050034 -0.012047 -0.037995 0.001055 -0.0011698 -0.00088855 0.0001821 -0.0031301 -0.0010224 0.0056771 0.004586 0.013385 -0.058547 0.00099 -0.093999 -0.031632 -0.081816
1.6484 -0.0063165 -0.0044303 0.0011251 0.0069881 0 0.003231 0.0032451 0.0010153 -0.0096973 -0.0075007 -0.0015657 -0.39537 0.014895 -0.004761 -0.012844 -0.034325 0.0073423 0.040327 -0.028804 0.023835 -0.016239 0.049117 -0.0080297 -0.043342 0.0008874 -0.00050839 -0.0014416 0.00074781 0.013597 -0.0057759 0.0028354 0.0045246 0.0097599 -0.059493 -0.00054282 -0.092563 -0.026643 -0.083014
1.6523 -0.0061954 -0.0048548 -0.0171 -0.0025206 0 -0.0061925 0.0038875 -0.0019447 -0.00094363 -0.014957 0.0022892 -0.36153 0.012103 0.00018049 -0.0097483 -0.030961 0.0072063 0.031272 -0.035595 0.026078 -0.016448 0.045427 -0.0017469 -0.049452 0.00052804 0.00019327 -0.0017348 0.00085843 0.036941 -0.010066 -0.0024851 0.0034544 -0.0018279 -0.065639 -0.0031647 -0.092377 -0.029562 -0.083771
1.6563 -0.005313 -0.004624 -0.020132 -0.013615 0 -0.015278 0.0031899 -0.0064512 0.0084142 -0.020482 0.00629 -0.31192 0.0094416 0.0054991 -0.0077137 -0.031297 0.010081 0.025231 -0.043909 0.026595 -0.018605 0.0401 0.003838 -0.053863 8.3793e-05 0.00064957 -0.0017151 0.00043752 0.057079 -0.012664 -0.0076619 0.0026722 -0.013685 -0.072954 -0.0039082 -0.092398 -0.038281 -0.083318
1.6602 -0.0045964 -0.0045063 -0.0065763 -0.017302 0 -0.01631 0.0022159 -0.0097378 0.013692 -0.021139 0.0048148 -0.27663 0.0069396 0.0079954 -0.0058201 -0.035975 0.013654 0.022831 -0.052042 0.024932 -0.022023 0.033952 0.0072128 -0.055481 -0.00038196 0.00069635 -0.0014312 -0.00015868 0.069306 -0.01343 -0.010386 0.0021984 -0.018338 -0.079222 -0.0018841 -0.091939 -0.051237 -0.08113
1.6641 -0.0047722 -0.0052022 0.0077316 -0.010894 0 -0.007916 0.0013508 -0.010037 0.012153 -0.016108 -0.0036282 -0.27105 0.0045805 0.0063222 -0.0031439 -0.045197 0.014395 0.024277 -0.058413 0.022791 -0.02585 0.027932 0.0099069 -0.053486 -0.00076866 0.0003762 -0.00097738 -0.00051286 0.077418 -0.012766 -0.0098697 0.00089517 -0.01425 -0.082351 0.0010847 -0.090308 -0.06644 -0.076775
1.668 -0.0059226 -0.0068661 0.006943 -0.00052354 0 0.0033031 -0.00022039 -0.0084765 0.0048422 -0.0079703 -0.014373 -0.2859 0.0022355 0.0019797 0.0018853 -0.058595 0.011016 0.029247 -0.060583 0.022387 -0.028255 0.024075 0.014658 -0.046778 -0.00087694 -8.3427e-05 -0.00048236 -0.00051941 0.089889 -0.011045 -0.0071642 -0.0023805 -0.0064769 -0.078944 0.002691 -0.086146 -0.079685 -0.069447
1.6719 -0.0075675 -0.0089719 -0.0084745 0.0039186 0 0.0078469 -0.0036953 -0.0080853 -0.004334 -0.0017614 -0.020122 -0.30101 -0.00016217 -0.0021556 0.0092602 -0.07215 0.0055884 0.03475 -0.058719 0.024179 -0.027886 0.023671 0.021906 -0.037322 -0.00052425 -0.00042102 -0.00010004 -0.00037537 0.11344 -0.0088483 -0.0045912 -0.0077082 -0.0021982 -0.069717 0.0024871 -0.079357 -0.087127 -0.060131
1.6758 -0.0091347 -0.010688 -0.023312 -0.0028731 0 0.0010309 -0.009312 -0.010816 -0.01155 -0.001611 -0.01727 -0.30642 -0.0024287 -0.0041697 0.017924 -0.083083 0.0012992 0.039099 -0.054229 0.026373 -0.024905 0.026399 0.028545 -0.026982 0.00022998 -0.00053356 7.1697e-05 -0.00027815 0.14882 -0.0073872 -0.0044343 -0.01389 -0.0051452 -0.056983 0.0018056 -0.070619 -0.088884 -0.049992
1.6797 -0.010344 -0.011444 -0.024323 -0.017023 0 -0.013029 -0.015757 -0.015565 -0.015583 -0.0071978 -0.0093576 -0.3087 -0.0043187 -0.0041284 0.02695 -0.089514 -0.00048811 0.041368 -0.048125 0.026879 -0.019579 0.031846 0.030792 -0.016948 0.0010037 -0.00054542 9.2944e-05 -0.00023292 0.18965 -0.0079436 -0.0073364 -0.019067 -0.013243 -0.042378 0.0017069 -0.060437 -0.085648 -0.03985
1.6836 -0.011141 -0.011142 -0.013493 -0.028398 0 -0.024458 -0.020768 -0.019089 -0.017928 -0.013282 -0.004291 -0.31814 -0.0054721 -0.0032262 0.035112 -0.089542 -0.00075004 0.040795 -0.041648 0.025703 -0.012435 0.039268 0.02852 -0.0084653 0.0013053 -0.00066356 0.00015905 -0.00016944 0.22329 -0.01035 -0.011417 -0.021671 -0.020682 -0.027857 0.0015994 -0.049473 -0.078915 -0.030636
1.6875 -0.01131 -0.0098575 -0.0041158 -0.02845 0 -0.025157 -0.022307 -0.018781 -0.020651 -0.013542 -0.0076478 -0.33362 -0.0049398 -0.0023958 0.039755 -0.080972 -0.00074755 0.036997 -0.036801 0.025061 -0.0050039 0.04643 0.026385 -0.00323 0.00089214 -0.00093062 0.00041109 -0.00014221 0.23418 -0.01223 -0.013145 -0.021208 -0.022244 -0.016692 0.00016921 -0.039023 -0.073359 -0.023901
1.6914 -0.010279 -0.0074812 -0.0051151 -0.016527 0 -0.014699 -0.019477 -0.014594 -0.024067 -0.0059875 -0.017967 -0.34287 -0.0029878 -0.0018467 0.041044 -0.068649 -0.00017983 0.032015 -0.033628 0.026881 0.0012074 0.051436 0.029923 -0.00021172 -3.3626e-05 -0.0011179 0.00075195 -0.00029365 0.21107 -0.010509 -0.0098507 -0.018467 -0.016611 -0.0089347 -0.0025906 -0.029643 -0.071905 -0.019041
1.6953 -0.0074915 -0.0038763 -0.011358 0.00018427 0 -2.2256e-05 -0.012849 -0.0086033 -0.02633 0.0048699 -0.02806 -0.33656 0.00015593 -0.0015968 0.039344 -0.055302 0.0021909 0.026618 -0.031806 0.03037 0.0056398 0.05357 0.039919 0.0011088 -0.0009498 -0.00089727 0.00089253 -0.00061012 0.15548 -0.0043311 -0.002084 -0.014938 -0.0067636 -0.0043706 -0.0047836 -0.021385 -0.074799 -0.015534
1.6992 -0.0031372 0.00050153 -0.010276 0.012437 0 0.010365 -0.004284 -0.003132 -0.025083 0.011449 -0.030856 -0.31918 0.0041527 -0.0019458 0.035299 -0.043732 0.0063379 0.021462 -0.030913 0.032503 0.0079013 0.052397 0.050425 0.0012813 -0.0013375 -0.00016331 0.00062898 -0.00082671 0.084011 0.003454 0.0063386 -0.011656 0.0023432 -0.0025978 -0.0043226 -0.014169 -0.081542 -0.012714
1.7031 0.0015137 0.0042862 0.0030539 0.015412 0 0.012574 0.0037273 0.0005964 -0.019466 0.0093806 -0.024451 -0.30413 0.0083027 -0.0031869 0.030306 -0.038772 0.010066 0.017213 -0.030217 0.031139 0.0074539 0.047439 0.052587 0.00098082 -0.0009627 0.00079094 7.8072e-05 -0.00068608 0.019586 0.0081828 0.011017 -0.0082916 0.0070608 -0.0030318 -0.0011522 -0.0076804 -0.0898 -0.0092347
1.707 0.0046817 0.0058361 0.019193 0.010981 0 0.0089989 0.0091759 0.0024797 -0.010698 0.00098199 -0.012345 -0.29981 0.011456 -0.0049957 0.027133 -0.043363 0.010769 0.013725 -0.029293 0.027414 0.0049871 0.040283 0.041109 0.00073602 1.6105e-05 0.0014332 -0.00039473 -0.00028873 -0.023671 0.0072592 0.010247 -0.0034311 0.0072037 -0.0041821 0.0024738 -0.00099398 -0.093994 -0.0033061
1.7109 0.005289 0.0045127 0.023372 0.004756 0 0.0047947 0.01157 0.002966 -0.0010208 -0.0072004 0.00042317 -0.303 0.013332 -0.0063642 0.02682 -0.055467 0.0080706 0.010468 -0.028752 0.024622 0.0015715 0.032654 0.01796 0.00041694 0.0011123 0.0013759 -0.00050307 -7.9575e-05 -0.049069 0.002353 0.0060126 0.0038933 0.0056827 -0.0051703 0.0040595 0.0063255 -0.092189 0.0053511
1.7148 0.0038416 0.0014578 0.010671 0.0011251 0 0.0029599 0.012039 0.0027891 0.0076792 -0.010266 0.011104 -0.30623 0.01388 -0.0062624 0.029782 -0.073498 0.0044364 0.0071731 -0.029339 0.024653 -0.0021656 0.02547 -0.0092492 -0.00019062 0.001722 0.00067263 -0.00028721 -0.00039515 -0.070975 -0.0022828 0.001863 0.012662 0.0058741 -0.0055133 0.0031867 0.014439 -0.083882 0.01678
1.7188 0.0021773 -0.00098995 -0.0085249 0.00045642 0 0.002536 0.012209 0.0029303 0.014394 -0.0085653 0.019784 -0.30837 0.013195 -0.0043621 0.036108 -0.095269 0.0030177 0.0036002 -0.031946 0.025928 -0.0055751 0.019569 -0.032175 -0.0013606 0.001462 -0.0002067 -2.5146e-05 -0.0010362 -0.099308 -0.0036615 -0.00014273 0.019916 0.0087532 -0.0047843 0.0017433 0.023399 -0.069369 0.030769
1.7227 0.0022126 -0.00087276 -0.018167 0.00026065 0 0.0010819 0.012765 0.0042387 0.018731 -0.0058656 0.027084 -0.31487 0.011743 -0.0011835 0.04512 -0.1159 0.0048965 -0.00030368 -0.038958 0.025217 -0.0072691 0.016221 -0.045888 -0.0037482 0.00048928 -0.00069316 7.9937e-05 -0.0013764 -0.13056 -0.0021564 -0.00042549 0.022735 0.01227 -0.001879 0.0018701 0.032937 -0.051623 0.046295
1.7266 0.0046881 0.002137 -0.011165 -0.0013654 0 -0.0015397 0.013146 0.0068092 0.020739 -0.0044966 0.032026 -0.32769 0.010491 0.0022759 0.053596 -0.1321 0.0083698 -0.0039448 -0.049158 0.021441 -0.0071166 0.014541 -0.050026 -0.007012 -0.0004863 -0.00048295 8.2024e-05 -0.00095989 -0.1546 0.00010002 -9.7702e-05 0.020591 0.013679 0.0029101 0.0037187 0.042099 -0.036764 0.060783
1.7305 0.008886 0.0068211 0.0054542 -0.0032992 0 -0.0021008 0.012687 0.0099204 0.021122 -0.0027444 0.032383 -0.3389 0.0096243 0.0049468 0.059983 -0.1434 0.01067 -0.0068747 -0.061337 0.017168 -0.0051885 0.014058 -0.047639 -0.010912 -0.00067227 0.00029462 0.00015607 1.8468e-05 -0.16933 0.0023847 0.0012634 0.015918 0.012701 0.0094029 0.0052253 0.050357 -0.026847 0.072988
1.7344 0.013398 0.011582 0.018803 -0.0020538 0 0.0031253 0.011908 0.012832 0.021138 0.0028848 0.027033 -0.3372 0.0091618 0.0059411 0.063023 -0.14987 0.010207 -0.0086735 -0.074108 0.016 -0.0016891 0.014348 -0.043348 -0.015223 0.00011825 0.001185 0.00033342 0.00086603 -0.18618 0.00633 0.0054791 0.012241 0.012208 0.017309 0.0040828 0.057251 -0.022997 0.081913
1.7383 0.01715 0.015531 0.022346 0.0050917 0 0.014287 0.012282 0.015551 0.021633 0.013144 0.017905 -0.32049 0.0088324 0.0048583 0.060989 -0.15223 0.0074049 -0.0086187 -0.084981 0.01865 0.0029517 0.014917 -0.041431 -0.019656 0.0011823 0.0016978 0.00044441 0.0010339 -0.21868 0.0135 0.013206 0.011489 0.015321 0.026097 1.8641e-05 0.062046 -0.025725 0.086147
1.7422 0.01983 0.018645 0.019966 0.017157 0 0.026684 0.014515 0.018515 0.021977 0.024178 0.0095735 -0.29878 0.0076063 0.0021801 0.053736 -0.15346 0.003951 -0.0061429 -0.090377 0.022095 0.0072365 0.015307 -0.043829 -0.024012 0.0014482 0.0015977 0.00034239 0.00059381 -0.26582 0.022458 0.021884 0.012893 0.021547 0.034225 -0.0047172 0.064352 -0.03093 0.085644
1.7461 0.021574 0.021177 0.019413 0.029261 0 0.033816 0.017256 0.021488 0.020421 0.030389 0.006606 -0.2828 0.0050087 -0.000708 0.043731 -0.15516 0.0016111 -0.0017769 -0.090343 0.022847 0.010119 0.015494 -0.048906 -0.028391 0.00045257 0.0010302 0.00012806 9.2496e-05 -0.30902 0.028993 0.026981 0.014341 0.026147 0.040744 -0.0070684 0.064914 -0.034361 0.082509
1.75 0.022482 0.023149 0.023504 0.035598 0 0.032334 0.018013 0.023219 0.016154 0.029276 0.010529 -0.27146 0.00084807 -0.0022715 0.032346 -0.15733 0.0014284 0.0042427 -0.085141 0.020753 0.011079 0.015492 -0.052465 -0.032876 -0.0011381 0.00040088 7.6021e-05 -1.1315e-05 -0.32802 0.029747 0.025897 0.014665 0.024139 0.045142 -0.0055847 0.064091 -0.03438 0.077754
1.7539 0.022527 0.024404 0.0283 0.033513 0 0.024716 0.015716 0.022716 0.011162 0.023636 0.018575 -0.25377 -0.0049215 -0.001947 0.021035 -0.15947 0.0032921 0.011592 -0.075468 0.019093 0.0097607 0.015327 -0.051158 -0.03754 -0.0020591 7.7214e-05 0.00031996 0.00027506 -0.32057 0.025587 0.020772 0.014593 0.015546 0.047047 -0.0015197 0.062312 -0.029967 0.072409
1.7578 0.021835 0.024925 0.02889 0.025587 0 0.017397 0.012301 0.020844 0.0094468 0.019156 0.02528 -0.22407 -0.01206 -0.00056015 0.012429 -0.1587 0.0058104 0.019663 -0.06304 0.020807 0.0058333 0.014892 -0.045715 -0.042314 -0.0016149 0.00012073 0.00066145 0.00061537 -0.30547 0.021033 0.01707 0.015614 0.0066164 0.045767 0.0022259 0.060296 -0.021654 0.067767
1.7617 0.020905 0.024924 0.025345 0.017921 0 0.015904 0.01141 0.020079 0.013568 0.019734 0.026158 -0.19219 -0.019016 0.00053475 0.0072414 -0.15294 0.0069341 0.02722 -0.051421 0.024994 0.0011735 0.014045 -0.040737 -0.046682 -0.00035156 0.00027199 0.00074919 0.00075244 -0.30526 0.020137 0.018881 0.018189 0.0051454 0.042575 0.0033903 0.058873 -0.014573 0.063898
1.7656 0.02043 0.024644 0.022321 0.015724 0 0.020902 0.015213 0.022091 0.021659 0.024612 0.021085 -0.17463 -0.024864 0.00083838 0.005188 -0.14215 0.0054908 0.033666 -0.041768 0.027569 -0.0029844 0.01271 -0.040691 -0.05023 0.000485 0.00022072 0.00045106 0.00071629 -0.32598 0.022916 0.025261 0.021269 0.013715 0.038147 0.0020131 0.058261 -0.011115 0.060268
1.7695 0.020881 0.024241 0.023538 0.019522 0 0.028162 0.022448 0.025621 0.028413 0.029431 0.014783 -0.17438 -0.028838 0.0011489 0.0059843 -0.12673 0.0025217 0.038571 -0.034652 0.025364 -0.0056987 0.010866 -0.045789 -0.052621 0.00020838 -7.147e-05 2.7181e-06 0.00067624 -0.35436 0.025876 0.031115 0.023547 0.027058 0.032924 0.00017772 0.058546 -0.012495 0.05641
1.7734 0.022254 0.023944 0.027863 0.025066 0 0.032222 0.029606 0.02739 0.029878 0.029945 0.013549 -0.17248 -0.029889 0.0024776 0.0092117 -0.10776 0.00075777 0.041421 -0.030348 0.019249 -0.0058007 0.0085382 -0.051994 -0.053412 -0.00061124 -0.00031411 -0.00024319 0.00070074 -0.37452 0.025876 0.031829 0.024983 0.036221 0.027331 0.0001044 0.059729 -0.019353 0.051654
1.7773 0.024175 0.024181 0.031185 0.027131 0 0.03071 0.034029 0.025636 0.027702 0.025284 0.020338 -0.1432 -0.02652 0.0045214 0.013965 -0.08917 0.0020864 0.042073 -0.027686 0.012968 -0.002374 0.0061777 -0.055357 -0.05244 -0.00076615 -0.00018446 -0.00019003 0.00072256 -0.38586 0.023284 0.027289 0.026927 0.035938 0.022065 0.0021947 0.06131 -0.027665 0.045666
1.7813 0.026153 0.025277 0.031342 0.024138 0 0.026003 0.03573 0.022603 0.028199 0.018471 0.032117 -0.079329 -0.019432 0.0054213 0.019317 -0.073516 0.0052875 0.04172 -0.024798 0.0091321 0.0030698 0.0042813 -0.056183 -0.050683 0.0002582 0.00029602 -7.2916e-05 0.00068606 -0.40299 0.021331 0.021686 0.030681 0.028686 0.017858 0.0046757 0.062605 -0.031597 0.039619
1.7852 0.027722 0.026923 0.030127 0.019632 0 0.023085 0.036321 0.022833 0.03634 0.014099 0.041984 -0.0012077 -0.0086302 0.0033243 0.025191 -0.061264 0.0067253 0.040903 -0.021015 0.0067858 0.0097288 0.00304 -0.058465 -0.048593 0.0016298 0.00070205 -0.00015907 0.00062655 -0.43819 0.022657 0.019571 0.035997 0.021981 0.015522 0.0051576 0.063325 -0.028158 0.034495
1.7891 0.028457 0.028054 0.030274 0.019173 0 0.02533 0.036534 0.028432 0.050091 0.014977 0.044633 0.061142 0.0057735 -0.0016355 0.031622 -0.052256 0.0039379 0.040125 -0.015858 0.0031066 0.01676 0.0025463 -0.065007 -0.046567 0.0019277 0.00057209 -0.00042903 0.00057394 -0.48464 0.026702 0.02203 0.040971 0.021652 0.015955 0.0027745 0.063259 -0.015046 0.031313
1.793 0.02803 0.027536 0.031392 0.025105 0 0.031468 0.035251 0.036111 0.06088 0.020131 0.040555 0.09544 0.024042 -0.0069154 0.039186 -0.04448 -0.0012808 0.039951 -0.008962 -0.0028154 0.022868 0.0026598 -0.073554 -0.044931 0.00058827 -0.00012779 -0.00061488 0.0004529 -0.51785 0.030369 0.026311 0.043351 0.027132 0.021718 -0.00096747 0.062244 0.010657 0.032202
1.7969 0.026402 0.025138 0.029965 0.033721 0 0.036142 0.031075 0.039482 0.060429 0.025635 0.035236 0.11694 0.044287 -0.0092973 0.04825 -0.033131 -0.0038085 0.04007 -0.0011683 -0.0083463 0.027565 0.0023468 -0.07839 -0.042987 -0.0014297 -0.00091293 -0.00054748 0.00016914 -0.514 0.030932 0.028694 0.041966 0.032595 0.033588 -0.0034069 0.06099 0.042691 0.037021
1.8008 0.023923 0.021805 0.023542 0.037553 0 0.033832 0.024514 0.034789 0.047959 0.027728 0.034009 0.15187 0.064845 -0.0073521 0.058738 -0.016188 0.00019526 0.039875 0.0070873 -0.0096451 0.031282 0.00095148 -0.076032 -0.039798 -0.0024723 -0.0011898 -0.00038945 -0.00020487 -0.4679 0.028194 0.027581 0.037112 0.032394 0.050756 -0.0029628 0.06009 0.075371 0.044325
1.8047 0.021156 0.018866 0.014193 0.031227 0 0.023351 0.018119 0.024498 0.031005 0.025823 0.037214 0.2127 0.084479 -0.0025293 0.070574 0.0073999 0.0093175 0.038909 0.015731 -0.005549 0.034423 -0.0019014 -0.068933 -0.034523 -0.001725 -0.00079376 -0.00045183 -0.00041955 -0.39505 0.024141 0.024138 0.029917 0.025811 0.072558 -0.0004274 0.05993 0.1051 0.052914
1.8086 0.018495 0.016907 0.0070045 0.016232 0 0.0094046 0.014209 0.015107 0.018899 0.022796 0.040026 0.29011 0.10175 0.0020034 0.083599 0.038263 0.017649 0.036653 0.02486 0.00094217 0.037554 -0.0065153 -0.063004 -0.026128 3.5183e-05 -0.00013802 -0.00078412 -0.00030099 -0.31833 0.020943 0.020573 0.0216 0.017291 0.097967 0.0017978 0.060899 0.12822 0.061206
1.8125 0.01592 0.015407 0.0051629 0.00057238 0 -0.00031205 0.012556 0.011292 0.01486 0.022077 0.036947 0.36723 0.11413 0.0037279 0.097227 0.075357 0.019792 0.032713 0.035281 0.0049993 0.041698 -0.012474 -0.061363 -0.012775 0.0011704 0.0001715 -0.0010233 1.9832e-06 -0.25264 0.019325 0.018136 0.01327 0.012475 0.12422 0.001798 0.063207 0.14141 0.065999
1.8164 0.013144 0.013459 0.0070932 -0.0067012 0 -0.00063813 0.01058 0.01211 0.013935 0.024037 0.026751 0.43827 0.12296 0.0024437 0.1104 0.11338 0.015373 0.028435 0.046816 0.0038245 0.046757 -0.017821 -0.060921 0.0036368 0.00065309 -0.00012171 -0.00072586 0.00010622 -0.19941 0.018405 0.016559 0.0060772 0.01356 0.14853 -0.00028526 0.065739 0.15061 0.067199
1.8203 0.0099846 0.010748 0.0087254 -0.0020156 0 0.0070386 0.0060205 0.012741 0.0084929 0.025116 0.013481 0.51144 0.12919 9.53e-05 0.12246 0.15035 0.0088421 0.024637 0.059017 -0.0013921 0.052447 -0.021416 -0.055489 0.022014 -0.0011113 -0.00073682 0.00013983 -0.00021493 -0.15195 0.016589 0.014819 0.001128 0.01759 0.17008 -0.0025023 0.067759 0.15903 0.065119
1.8242 0.0065942 0.0077623 0.0079933 0.010084 0 0.015548 -0.0005248 0.0095684 -0.0040426 0.0208 0.0029638 0.5953 0.13393 -0.00086991 0.13278 0.1847 0.0050835 0.022055 0.071223 -0.0067478 0.058384 -0.022275 -0.04211 0.041122 -0.0027745 -0.0011608 0.001078 -0.00075013 -0.10367 0.012637 0.012006 -0.0010095 0.018696 0.18841 -0.002793 0.068538 0.1697 0.060339
1.8281 0.0033332 0.0051195 0.0062695 0.020163 0 0.017148 -0.0057494 0.0033743 -0.018451 0.0098384 -0.0017935 0.68598 0.13914 0.00075019 0.13991 0.21467 0.0053818 0.02173 0.081689 -0.0086125 0.063719 -0.018866 -0.023875 0.058759 -0.0032451 -0.001102 0.0014906 -0.0010131 -0.052442 0.0064444 0.0076349 -0.00075701 0.012454 0.20337 -0.00059283 0.066718 0.18674 0.053994
1.832 0.0004728 0.0028628 0.0054086 0.020566 0 0.0092881 -0.0064131 -0.0021902 -0.026353 -0.004252 -0.0024514 0.77006 0.14668 0.0042757 0.14284 0.2409 0.0074378 0.022912 0.088073 -0.005842 0.067403 -0.01215 -0.0063957 0.07268 -0.0024544 -0.00065065 0.0012299 -0.0007069 0.00011852 -0.00068872 0.0016899 0.00056515 -0.00071019 0.21699 0.0029148 0.061753 0.20965 0.048073
1.8359 -0.0019628 0.00052127 0.0045815 0.0106 0 -0.003551 -0.0022364 -0.0046835 -0.023832 -0.015827 -0.0034189 0.83946 0.15595 0.0078857 0.14184 0.26461 0.0086803 0.023771 0.090092 4.7969e-05 0.069229 -0.0046289 0.0079494 0.082899 -0.0011405 -6.1622e-05 0.00071327 -5.1424e-06 0.051208 -0.0066283 -0.0051564 0.0013515 -0.015382 0.23062 0.0058576 0.054374 0.23424 0.042963
1.8398 -0.0041151 -0.0022167 0.0012986 -0.0034771 0 -0.013323 0.0036014 -0.0051247 -0.015137 -0.021349 -0.0082489 0.90095 0.16593 0.010006 0.13695 0.28586 0.0089443 0.022933 0.087702 0.0062981 0.06901 0.0018382 0.021527 0.089542 -8.2101e-05 0.00052964 0.00048344 0.00063591 0.099067 -0.0098366 -0.011442 0.00037407 -0.024457 0.24462 0.0069768 0.04501 0.25749 0.038485
1.8438 -0.006145 -0.0050822 -0.0045372 -0.013477 0 -0.014462 0.0066703 -0.0064857 -0.0092547 -0.021355 -0.017151 0.96963 0.17517 0.01023 0.12838 0.30453 0.0098722 0.01897 0.081218 0.010673 0.066646 0.0052319 0.037142 0.09303 0.00042201 0.0011312 0.00066627 0.00091024 0.14392 -0.010739 -0.015523 -0.00288 -0.0238 0.25903 0.0061738 0.034215 0.27621 0.034177
1.8477 -0.008188 -0.0075624 -0.0091732 -0.015427 0 -0.0078578 0.0043055 -0.010503 -0.012418 -0.018884 -0.026937 1.0533 0.17915 0.0091401 0.11649 0.31803 0.012298 0.0092017 0.07188 0.012543 0.061578 0.00086083 0.052991 0.094308 0.00048868 0.0016835 0.00087673 0.00087734 0.18713 -0.011587 -0.016764 -0.0081605 -0.015157 0.27214 0.004163 0.022865 0.28459 0.028308
1.8516 -0.010357 -0.0095499 -0.0090898 -0.012202 0 5.5608e-05 -0.0028389 -0.016157 -0.022869 -0.016607 -0.03295 1.1439 0.17721 0.0073827 0.10424 0.32686 0.014915 -0.0035063 0.063232 0.012791 0.055008 -0.0098308 0.062942 0.095669 0.00030979 0.0019337 0.00065353 0.0007846 0.22837 -0.014474 -0.016229 -0.014478 -0.0051846 0.28235 0.0018154 0.011886 0.28654 0.020523
1.8555 -0.012657 -0.011483 -0.0063208 -0.010684 0 0.0021264 -0.01156 -0.020897 -0.032113 -0.015565 -0.031775 1.2247 0.16989 0.0050415 0.093023 0.3319 0.015698 -0.016802 0.056675 0.012746 0.047467 -0.02553 0.062363 0.09782 -1.4641e-05 0.0016174 -3.1154e-05 0.00076805 0.26294 -0.01914 -0.015991 -0.020208 -0.0011163 0.28909 -0.00021185 0.0014809 0.28516 0.011252
1.8594 -0.014866 -0.013792 -0.0078177 -0.015703 0 -0.0044827 -0.018347 -0.022848 -0.031523 -0.015947 -0.023473 1.2849 0.15828 0.0020207 0.084018 0.33451 0.014259 -0.02826 0.053269 0.012945 0.039529 -0.044634 0.053427 0.10125 -0.00038291 0.00079242 -0.0006976 0.00078123 0.28258 -0.022881 -0.017457 -0.023519 -0.0060308 0.29216 -0.0014626 -0.0082048 0.28363 0.0011889
1.8633 -0.016617 -0.016326 -0.017826 -0.02564 0 -0.01654 -0.021474 -0.021848 -0.019127 -0.017885 -0.012087 1.3283 0.14474 -0.0010166 0.078902 0.3377 0.012359 -0.033723 0.054285 0.012834 0.032127 -0.064412 0.044062 0.10641 -0.00059484 -5.6587e-05 -0.00078128 0.00076259 0.28149 -0.023001 -0.020221 -0.023221 -0.017045 0.29175 -0.0015875 -0.016993 0.28689 -0.0081053
1.8672 -0.017756 -0.018496 -0.031231 -0.033398 0 -0.027192 -0.021718 -0.019001 -0.0014174 -0.020859 -0.0036535 1.3701 0.1347 -0.0024468 0.078217 0.34754 0.012059 -0.02926 0.059405 0.011758 0.026881 -0.080144 0.041251 0.11288 -0.00045096 -0.00033258 -0.0001372 0.00075394 0.2631 -0.019549 -0.022511 -0.019645 -0.027598 0.29061 -0.00044102 -0.024642 0.2995 -0.013893
1.8711 -0.018659 -0.019969 -0.03667 -0.032242 0 -0.030712 -0.021465 -0.015868 0.011093 -0.022883 -0.0024164 1.4246 0.13007 -0.00093602 0.080095 0.36532 0.013612 -0.017269 0.06666 0.010249 0.024218 -0.090642 0.045298 0.11974 5.6113e-05 0.00017989 0.00083216 0.00079981 0.24128 -0.015519 -0.022776 -0.014892 -0.032008 0.29118 0.0016777 -0.031049 0.31903 -0.015917
1.875 -0.020074 -0.021093 -0.02817 -0.021939 0 -0.026345 -0.022911 -0.014091 0.011237 -0.021525 -0.0078034 1.4964 0.13111 0.0028191 0.083421 0.39085 0.015345 0.00027724 0.075127 0.010103 0.02437 -0.095618 0.050625 0.12642 0.00069528 0.0010967 0.0015008 0.00080581 0.23321 -0.014206 -0.020921 -0.012034 -0.029026 0.29452 0.0039277 -0.035935 0.3434 -0.014364
1.8789 -0.022461 -0.022508 -0.01338 -0.0099616 0 -0.018762 -0.026546 -0.015062 1.8605e-05 -0.016595 -0.014834 1.5776 0.13737 0.0058336 0.086965 0.42294 0.015447 0.020752 0.083881 0.012871 0.02737 -0.095313 0.051895 0.1324 0.0011581 0.0017192 0.0014743 0.00062134 0.24928 -0.016391 -0.018221 -0.013535 -0.02214 0.30128 0.0052074 -0.039021 0.36993 -0.0098158
1.8828 -0.025439 -0.024377 -0.0080272 -0.0062697 0 -0.01479 -0.030918 -0.019143 -0.014666 -0.011529 -0.018167 1.6525 0.14581 0.0049572 0.088467 0.45628 0.013647 0.03795 0.091448 0.018228 0.03298 -0.090876 0.049125 0.13637 0.0012584 0.0015924 0.00080511 0.00029473 0.28801 -0.020185 -0.016286 -0.019742 -0.016837 0.31149 0.0047546 -0.039466 0.39262 -0.0042228
1.8867 -0.027957 -0.026156 -0.020289 -0.015431 0 -0.018507 -0.033762 -0.025026 -0.024397 -0.011117 -0.016632 1.7056 0.15046 -0.00016971 0.087355 0.48204 0.011194 0.047405 0.096992 0.024152 0.038735 -0.086478 0.046949 0.13797 0.00099465 0.00085722 -0.00012976 0.00014389 0.33939 -0.023416 -0.016197 -0.028409 -0.016917 0.32163 0.0027043 -0.038171 0.4081 -0.00076604
1.8906 -0.029144 -0.027196 -0.040912 -0.032391 0 -0.028129 -0.033611 -0.030266 -0.026635 -0.01708 -0.014206 1.7301 0.14913 -0.0061892 0.084069 0.49685 0.0095701 0.04869 0.10006 0.029007 0.043253 -0.083729 0.049517 0.13708 0.00048476 0.00010777 -0.00090792 0.00044636 0.3918 -0.025737 -0.018307 -0.035718 -0.022215 0.32964 0.00017545 -0.03594 0.4164 -0.00052978
1.8945 -0.029055 -0.027488 -0.050778 -0.045653 0 -0.037163 -0.030692 -0.032989 -0.026014 -0.026012 -0.016352 1.7334 0.14076 -0.0084555 0.079118 0.4989 0.0094993 0.042107 0.10021 0.033372 0.045543 -0.083501 0.056606 0.13361 -0.0001011 -9.8348e-05 -0.0012636 0.0010457 0.4362 -0.028147 -0.022356 -0.038401 -0.028981 0.33405 -0.0012898 -0.033458 0.41792 -0.0040768
1.8984 -0.028535 -0.027669 -0.039846 -0.0458 0 -0.039321 -0.026527 -0.033228 -0.029465 -0.032281 -0.024926 1.7341 0.12488 -0.0049352 0.073351 0.48698 0.011033 0.02886 0.09668 0.039458 0.044454 -0.086349 0.06453 0.12744 -0.0005597 0.00034946 -0.0011297 0.0013795 0.46628 -0.030875 -0.027434 -0.035766 -0.032574 0.33318 -0.00064801 -0.031673 0.4137 -0.011747
1.9023 -0.028337 -0.028249 -0.018259 -0.032822 0 -0.033524 -0.022789 -0.032509 -0.0394 -0.033373 -0.036315 1.7516 0.10555 0.0019842 0.06845 0.46657 0.014073 0.014127 0.089041 0.04843 0.039758 -0.090613 0.070134 0.11936 -0.00069938 0.0011032 -0.00058628 0.0010148 0.47875 -0.032499 -0.032043 -0.030232 -0.030805 0.32662 0.0019679 -0.031843 0.40703 -0.022072
1.9063 -0.028382 -0.028968 -0.0071563 -0.016368 0 -0.024864 -0.020419 -0.032106 -0.050987 -0.032188 -0.044489 1.7931 0.088879 0.0075449 0.064961 0.44781 0.018389 0.0024651 0.079577 0.058453 0.033859 -0.093335 0.0733 0.11141 -0.00045555 0.0016955 0.00019353 0.00015412 0.47606 -0.031633 -0.034738 -0.025799 -0.025702 0.3176 0.0053068 -0.033544 0.40086 -0.032279
1.9102 -0.02796 -0.02903 -0.017568 -0.0085435 0 -0.020411 -0.01952 -0.031898 -0.056122 -0.033732 -0.046058 1.8484 0.077699 0.0086293 0.062955 0.43519 0.023149 -0.0045717 0.069894 0.065732 0.028166 -0.092843 0.075802 0.10482 1.9093e-05 0.0018981 0.00097514 -0.00049067 0.46785 -0.029135 -0.035155 -0.025338 -0.022171 0.30763 0.0077658 -0.036334 0.39594 -0.041149
1.9141 -0.026615 -0.027998 -0.038969 -0.014737 0 -0.02322 -0.019749 -0.03107 -0.050681 -0.039461 -0.042706 1.8979 0.074196 0.0059956 0.062359 0.43225 0.026841 -0.0060776 0.061779 0.067698 0.024083 -0.087685 0.078529 0.1008 0.0004261 0.001804 0.001503 -0.0004027 0.46584 -0.027821 -0.034359 -0.028641 -0.024115 0.29816 0.008317 -0.039629 0.39269 -0.047656
1.918 -0.024737 -0.026312 -0.049781 -0.029616 0 -0.029717 -0.020616 -0.029663 -0.038533 -0.045149 -0.039062 1.9264 0.08091 0.0028721 0.062949 0.44264 0.028041 -0.0017817 0.059225 0.065187 0.02409 -0.075364 0.080477 0.10175 0.00053608 0.0016209 0.0015754 0.00019208 0.47363 -0.029471 -0.033798 -0.032814 -0.030809 0.29115 0.0069588 -0.042139 0.39097 -0.050365
1.9219 -0.023194 -0.02485 -0.039251 -0.041367 0 -0.032871 -0.021556 -0.028909 -0.028517 -0.044573 -0.038377 1.9319 0.092611 0.0016616 0.064014 0.45867 0.026428 0.0041258 0.063853 0.061461 0.028118 -0.057862 0.080294 0.10744 0.00035098 0.0014232 0.0011398 0.00056018 0.48075 -0.032334 -0.033665 -0.03473 -0.036748 0.28645 0.0044678 -0.042808 0.38962 -0.05017
1.9258 -0.022425 -0.023988 -0.017952 -0.0408 0 -0.028448 -0.022096 -0.029698 -0.026938 -0.035341 -0.040041 1.9234 0.10454 0.0021142 0.06538 0.47328 0.023046 0.0091451 0.07428 0.059273 0.034684 -0.037999 0.078074 0.11639 5.1819e-05 0.0011121 0.00035604 0.00025965 0.46913 -0.032276 -0.032456 -0.033465 -0.035766 0.28298 0.0017531 -0.041688 0.38833 -0.048156
1.9297 -0.022017 -0.023229 -0.0060865 -0.02821 0 -0.018782 -0.022234 -0.030911 -0.032202 -0.021186 -0.04073 1.9118 0.11353 0.0024112 0.067032 0.48172 0.019559 0.011942 0.088931 0.05903 0.042545 -0.018 0.075052 0.12737 -0.0002018 0.00059686 -0.00043547 -0.00037114 0.42831 -0.026871 -0.028532 -0.030584 -0.026434 0.27997 -0.00066718 -0.03896 0.38713 -0.044964
1.9336 -0.021279 -0.021807 -0.012351 -0.012743 0 -0.010776 -0.02264 -0.029825 -0.036357 -0.0088091 -0.037458 1.9035 0.11621 0.001462 0.069033 0.47899 0.017202 0.011437 0.10531 0.059602 0.050049 -0.00064358 0.071679 0.13876 -0.00039581 -2e-05 -0.00087388 -0.00059892 0.36566 -0.018273 -0.022299 -0.028105 -0.01409 0.27651 -0.0027499 -0.035017 0.3863 -0.041269
1.9375 -0.020151 -0.01961 -0.02597 -0.0050059 0 -0.010025 -0.024158 -0.024628 -0.032088 -0.0027376 -0.029565 1.901 0.10862 -0.00022 0.07134 0.46015 0.016285 0.007503 0.11622 0.060268 0.053788 0.0081285 0.066564 0.14703 -0.0005887 -0.00047359 -0.00080457 -0.00014551 0.30116 -0.011665 -0.016594 -0.026192 -0.0072115 0.27129 -0.0046271 -0.03106 0.38676 -0.038041
1.9414 -0.019395 -0.017413 -0.029848 -0.0088842 0 -0.016331 -0.026827 -0.016605 -0.019015 -0.0029606 -0.018449 1.9063 0.095182 -0.0016591 0.073269 0.43408 0.016447 0.0026556 0.11842 0.061321 0.053453 0.008272 0.057782 0.1513 -0.00076313 -0.00057156 -0.00041565 0.0004562 0.25115 -0.010632 -0.014458 -0.022956 -0.010674 0.26469 -0.0062216 -0.028087 0.38813 -0.035801
1.9453 -0.019761 -0.016194 -0.019713 -0.01898 0 -0.024244 -0.02933 -0.0095624 -0.0039807 -0.0065908 -0.0062581 1.9194 0.078064 -0.0027711 0.074209 0.40547 0.017231 -0.0022923 0.11086 0.062927 0.049117 -0.00032851 0.045286 0.15142 -0.00080815 -0.0003928 -0.00013271 0.00043332 0.21674 -0.014084 -0.01626 -0.016653 -0.021494 0.25692 -0.0071075 -0.026434 0.38973 -0.034942
1.9492 -0.021001 -0.016253 -0.0079554 -0.025453 0 -0.027649 -0.029644 -0.0067943 0.0045348 -0.010839 0.0047946 1.9356 0.059422 -0.0041498 0.073576 0.37887 0.018486 -0.0067707 0.093425 0.064118 0.04115 -0.017238 0.031813 0.1476 -0.00066143 -0.00022574 -0.00029071 -0.00033686 0.18784 -0.01774 -0.019132 -0.0080884 -0.030808 0.2482 -0.0067792 -0.026317 0.39064 -0.035825
1.9531 -0.021829 -0.017018 -0.0083858 -0.022148 0 -0.02417 -0.02652 -0.0083998 0.002862 -0.014289 0.012324 1.9454 0.042087 -0.00572 0.07026 0.36082 0.020399 -0.010638 0.067037 0.063577 0.030276 -0.04173 0.02131 0.14047 -0.00042481 -0.00028354 -0.00082658 -0.0011134 0.15779 -0.018432 -0.019499 -0.00069033 -0.030638 0.2387 -0.0051906 -0.028016 0.38856 -0.039289
1.957 -0.020955 -0.017592 -0.019717 -0.011438 0 -0.016087 -0.020536 -0.011469 -0.0057068 -0.016315 0.014073 1.9411 0.027421 -0.0062289 0.064584 0.35245 0.023168 -0.014957 0.039374 0.061389 0.018921 -0.068351 0.016369 0.13288 -0.00028428 -0.00047814 -0.0012861 -0.0010266 0.13266 -0.016749 -0.016336 0.0020715 -0.019923 0.22854 -0.0031061 -0.031097 0.38096 -0.045156
1.9609 -0.018184 -0.017371 -0.026903 -0.0020556 0 -0.0079739 -0.013708 -0.012832 -0.014135 -0.016572 0.0092405 1.9247 0.014446 -0.0044819 0.058114 0.34907 0.026493 -0.020165 0.015967 0.059425 0.0085243 -0.092643 0.016944 0.12661 -0.00030479 -0.00049697 -0.0011987 1.2396e-05 0.12534 -0.015582 -0.011921 -0.00044933 -0.0050468 0.2178 -0.0017639 -0.035093 0.36777 -0.052247
1.9648 -0.014484 -0.016153 -0.019005 -0.0018726 0 -0.0036316 -0.0080038 -0.011674 -0.016959 -0.015479 -0.00024029 1.9075 0.0025042 -0.00090738 0.052091 0.34729 0.029289 -0.026124 -0.00016901 0.059577 -0.00013086 -0.11174 0.021087 0.12256 -0.00033797 -0.00012328 -0.00052168 0.0012031 0.14057 -0.016539 -0.009368 -0.0056322 0.0052133 0.20651 -0.0018584 -0.039832 0.34901 -0.059599
1.9688 -0.011029 -0.013864 -0.0029649 -0.011517 0 -0.0043946 -0.0040954 -0.0097077 -0.01349 -0.014505 -0.010196 1.8998 -0.0091694 0.0025791 0.047914 0.3433 0.030132 -0.032405 -0.0066509 0.061733 -0.0064112 -0.12298 0.02653 0.12145 -0.00016459 0.00051986 0.00026542 0.0016564 0.16685 -0.018219 -0.0095439 -0.009939 0.0059855 0.19473 -0.0026392 -0.045151 0.32509 -0.066078
1.9727 -0.0082231 -0.010476 0.003266 -0.023792 0 -0.0089326 -0.0013621 -0.0091109 -0.0071577 -0.014973 -0.01677 1.9018 -0.020933 0.004442 0.048817 0.33024 0.028411 -0.036342 -0.00054341 0.063894 -0.0088615 -0.12054 0.031696 0.12426 0.00027496 0.0010564 0.00054248 0.0012399 0.1838 -0.017926 -0.010473 -0.011738 -0.00095616 0.18268 -0.0021927 -0.050721 0.29735 -0.068701
1.9766 -0.0056735 -0.0063053 -0.0086006 -0.029094 0 -0.01383 0.0010666 -0.010427 -0.0024149 -0.016306 -0.019115 1.9024 -0.031655 0.0049454 0.053694 0.31058 0.025242 -0.036228 0.010343 0.064403 -0.0084537 -0.10899 0.035789 0.12893 0.00081063 0.0011909 8.1413e-05 0.00059048 0.17801 -0.014602 -0.0096481 -0.01198 -0.0094283 0.17072 0.00088913 -0.055682 0.27036 -0.067491
1.9805 -0.0029756 -0.0022503 -0.026072 -0.022445 0 -0.014866 0.0033749 -0.012284 -0.0018018 -0.016034 -0.019717 1.8902 -0.040281 0.0053436 0.061349 0.28701 0.022989 -0.031527 0.022326 0.063674 -0.0053256 -0.090755 0.038539 0.1346 0.0011967 0.00095027 -0.00076821 0.00035646 0.15216 -0.0097497 -0.0065862 -0.012417 -0.013588 0.15881 0.0057365 -0.059346 0.24617 -0.062942
1.9844 -0.00034657 0.00055836 -0.028062 -0.0068579 0 -0.0093077 0.0050609 -0.012801 -0.0048669 -0.012232 -0.021758 1.8627 -0.045962 0.0057891 0.070346 0.26243 0.02337 -0.022212 0.032242 0.063413 0.00036098 -0.068411 0.040003 0.14053 0.0013083 0.00059908 -0.0014174 0.00054375 0.11985 -0.0055984 -0.0029317 -0.013504 -0.011465 0.14682 0.0092199 -0.061062 0.22648 -0.055861
1.9883 0.0015837 0.001589 -0.0081938 0.0090732 0 0.0016315 0.0056449 -0.011134 -0.0090125 -0.0059767 -0.025676 1.8277 -0.04747 0.0046929 0.07809 0.24154 0.025819 -0.0088051 0.036083 0.06434 0.0086244 -0.045785 0.040251 0.14579 0.0011813 0.00035003 -0.0015624 0.00065442 0.092292 -0.0028432 -0.00027639 -0.014179 -0.0052608 0.13432 0.0083396 -0.059649 0.21365 -0.047877
1.9922 0.0025048 0.0014597 0.016465 0.017125 0 0.012411 0.0052101 -0.0078545 -0.011395 -0.00082781 -0.028092 1.7947 -0.045674 0.00072305 0.080974 0.22888 0.027922 0.0048813 0.032664 0.065219 0.018574 -0.028339 0.038862 0.14965 0.00090974 0.0002026 -0.0013751 0.00037339 0.069999 -0.00040827 0.0016134 -0.013435 0.00096702 0.12068 0.0031946 -0.054631 0.20788 -0.042323
1.9961 0.002791 0.0015658 0.022187 0.014571 0 0.01638 0.0042519 -0.0041896 -0.010784 0.00063987 -0.024371 1.7674 -0.04329 -0.004697 0.079155 0.22254 0.027809 0.015784 0.025677 0.064379 0.028759 -0.016911 0.034741 0.15233 0.00057378 7.033e-05 -0.0011937 -3.4194e-05 0.045597 0.0028068 0.0041185 -0.011583 0.0041765 0.1063 -0.0023614 -0.047539 0.20593 -0.04019
2 0.003078 0.0029837 0.0039633 0.0052869 0 0.010961 0.0031499 -0.0010112 -0.0083503 -0.00025743 -0.012832 1.7442 -0.041892 -0.0076519 0.073263 0.22085 0.026123 0.022501 0.017435 0.061701 0.038284 -0.011494 0.026758 0.15393 0.00028117 1.1254e-06 -0.0010844 -6.2046e-05 0.012734 0.0064059 0.0075709 -0.0095941 0.0040033 0.091767 -0.0035605 -0.039456 0.20592 -0.041585
2.0039 0.0035609 0.0055608 -0.017856 -0.0033075 0 0.00050825 0.0019298 0.0016709 -0.0067301 0.00070889 0.0030834 1.7234 -0.042973 -0.0052265 0.064452 0.22158 0.025297 0.024075 0.0104 0.058436 0.046253 -0.01148 0.014838 0.15463 0.00019925 0.00017564 -0.00078306 0.00039482 -0.028554 0.0088842 0.010302 -0.0072983 0.0025656 0.077906 0.0010696 -0.031641 0.20583 -0.04617
2.0078 0.0038255 0.0079773 -0.017926 -0.005108 0 -0.0063925 0.00054816 0.0045438 -0.0077231 0.0064546 0.0169 1.7064 -0.048709 0.0011649 0.05609 0.22034 0.026677 0.019875 0.0087762 0.054978 0.05082 -0.014975 0.00035281 0.15456 0.00043389 0.00064514 -0.00010147 0.00086977 -0.073809 0.0093081 0.010249 -0.0027781 0.0027983 0.067416 0.0079744 -0.026952 0.20196 -0.052155
2.0117 0.0033848 0.0087216 0.0073617 0.0010154 0 -0.0037146 -0.00071775 0.0083654 -0.010248 0.01525 0.024024 1.6937 -0.056974 0.006433 0.051735 0.21517 0.028612 0.01413 0.012082 0.049598 0.052557 -0.017608 -0.014775 0.15424 0.00083745 0.0011284 0.00066555 0.0008348 -0.1189 0.0083031 0.0073715 0.0058423 0.006321 0.061576 0.011267 -0.026244 0.19367 -0.056126
2.0156 0.0022826 0.0071748 0.034909 0.010719 0 0.0066686 -0.0013125 0.013179 -0.010501 0.021636 0.025396 1.6816 -0.065716 0.0063419 0.052094 0.20686 0.027919 0.0090652 0.018707 0.040249 0.052392 -0.017955 -0.029374 0.15387 0.0010123 0.0011826 0.00085691 0.00030263 -0.16114 0.0073085 0.0040293 0.017764 0.012074 0.06041 0.0077338 -0.029106 0.18189 -0.056941
2.0195 0.0010681 0.003981 0.037548 0.01701 0 0.016009 -0.00090003 0.017795 -0.0047529 0.020744 0.026544 1.6642 -0.07321 0.0015444 0.057206 0.19652 0.023498 0.0060922 0.0272 0.027754 0.051218 -0.015332 -0.043233 0.15355 0.00063035 0.00065044 6.9348e-05 -0.00017261 -0.19601 0.0070049 0.0026722 0.028906 0.016669 0.063668 -0.00031836 -0.034951 0.1677 -0.05411
2.0234 0.00018805 0.00051716 0.011299 0.01479 0 0.015669 0.00020611 0.020063 0.0072021 0.012033 0.032454 1.6403 -0.0771 -0.0030721 0.066414 0.1862 0.01815 0.0065077 0.03549 0.01644 0.050398 -0.0094944 -0.055799 0.15339 -0.00018489 -8.7244e-05 -0.0013191 -9.8892e-05 -0.21455 0.0065954 0.0032875 0.034459 0.01647 0.070703 -0.0070156 -0.042702 0.15292 -0.04757
2.0273 -0.00049528 -0.0020503 -0.020599 0.0043988 0 0.0043536 0.0011815 0.018118 0.021017 -0.0005446 0.042453 1.6171 -0.075046 -0.0032213 0.07579 0.1795 0.016279 0.0093194 0.040904 0.010786 0.052262 -0.0024857 -0.064759 0.15335 -0.00083655 -0.00039461 -0.0023252 0.0004243 -0.20654 0.0045988 0.0034605 0.032534 0.01022 0.078664 -0.0079195 -0.049629 0.14113 -0.039977
2.0313 -0.001522 -0.0034336 -0.030703 -0.0082872 0 -0.010571 0.0013309 0.011908 0.030493 -0.011412 0.049617 1.6034 -0.06908 0.00062943 0.08187 0.17646 0.019541 0.011261 0.043906 0.01127 0.056904 0.0030926 -0.066333 0.15333 -0.00072204 1.3607e-05 -0.0021705 0.00083015 -0.16775 0.0003126 0.0010948 0.025507 0.00036929 0.084957 -0.0035601 -0.054339 0.13299 -0.034593
2.0352 -0.0032239 -0.0042282 -0.013739 -0.015715 0 -0.018857 0.0006284 0.0036982 0.032001 -0.01652 0.045651 1.5993 -0.060434 0.0039793 0.083253 0.17646 0.025043 0.010544 0.045166 0.014078 0.064091 0.0061721 -0.057492 0.15327 0.00019423 0.00075425 -0.0009908 0.00069981 -0.10445 -0.0053839 -0.0031309 0.017671 -0.008103 0.088698 0.0015177 -0.056511 0.12825 -0.03294
2.0391 -0.0053971 -0.0053594 0.0099102 -0.014114 0 -0.015519 -0.00039667 -0.0032748 0.026764 -0.014926 0.027542 1.5934 -0.050502 0.0030199 0.079072 0.17855 0.028178 0.0056427 0.045563 0.015366 0.073323 0.0060279 -0.038302 0.15321 0.0012652 0.0011215 0.00026019 0.00017412 -0.029761 -0.0105 -0.0063008 0.01135 -0.010924 0.089397 0.0029923 -0.056147 0.12622 -0.03615
2.043 -0.0076166 -0.0074129 0.015648 -0.0065779 0 -0.0047152 -0.0013706 -0.007262 0.01893 -0.0088987 0.00061125 1.5713 -0.041578 -0.0015774 0.068803 0.18052 0.027256 -0.0055293 0.046824 0.0157 0.083317 0.0022495 -0.012308 0.15338 0.0016711 0.00079764 0.00066197 -0.00026771 0.046261 -0.013279 -0.0063174 0.0051087 -0.0077213 0.087146 0.00028391 -0.053869 0.1248 -0.045469
2.0469 -0.0098014 -0.010311 -0.0017618 -0.001049 0 0.0035934 -0.0027106 -0.0095597 0.01126 -0.0031152 -0.024655 1.5302 -0.034992 -0.0055851 0.056758 0.18028 0.025009 -0.02015 0.04993 0.019777 0.092039 -0.0022572 0.01539 0.15441 0.0011191 0.00021407 0.0001459 -0.00036321 0.12399 -0.013498 -0.004266 -0.004276 -0.0027542 0.084759 -0.0035397 -0.051882 0.12098 -0.057406
2.0508 -0.012361 -0.013515 -0.025617 -0.0042897 0 0.001371 -0.0054891 -0.013535 0.0026663 -0.0027089 -0.039597 1.4832 -0.030386 -0.0056154 0.045943 0.17796 0.025398 -0.035122 0.054478 0.031469 0.099026 -0.0053129 0.040771 0.15678 9.5161e-05 0.00016238 -0.00049233 -0.00030435 0.21147 -0.012796 -0.003576 -0.018041 -0.002248 0.08383 -0.004818 -0.051046 0.11432 -0.068945
2.0547 -0.015749 -0.016524 -0.035958 -0.01635 0 -0.01146 -0.010498 -0.021562 -0.0099199 -0.010106 -0.042843 1.4485 -0.027365 -0.0023031 0.038266 0.17403 0.029242 -0.048195 0.060036 0.049295 0.10427 -0.0054398 0.062344 0.16089 -0.00056262 0.0010046 -0.00038777 -0.00040913 0.31263 -0.013656 -0.0068239 -0.033461 -0.0098523 0.085211 -0.0022648 -0.051652 0.10513 -0.077979
2.0586 -0.019921 -0.019238 -0.028797 -0.030088 0 -0.027162 -0.017284 -0.032365 -0.02722 -0.022457 -0.040251 1.4322 -0.025285 0.00079765 0.035624 0.16945 0.033413 -0.056774 0.065938 0.067008 0.10808 -0.0010817 0.080773 0.16721 -0.00037274 0.00226 0.00055993 -0.0006499 0.41695 -0.017495 -0.013416 -0.045508 -0.023501 0.089561 0.0024774 -0.053697 0.094437 -0.082183
2.0625 -0.024276 -0.021863 -0.017088 -0.036481 0 -0.03613 -0.024117 -0.041315 -0.045323 -0.032591 -0.039757 1.4214 -0.022993 0.0010309 0.039686 0.16674 0.034393 -0.057199 0.071157 0.07863 0.11232 0.0094597 0.097413 0.17632 0.00042557 0.0029906 0.0015983 -0.00062532 0.50136 -0.023268 -0.020362 -0.050593 -0.036373 0.096488 0.0065067 -0.055759 0.086451 -0.078431
2.0664 -0.02811 -0.024506 -0.015149 -0.031716 0 -0.034044 -0.029105 -0.043875 -0.058107 -0.034168 -0.045299 1.3937 -0.020087 -0.00098142 0.046871 0.16663 0.032149 -0.052309 0.075938 0.082829 0.11849 0.023224 0.11279 0.18664 0.0011321 0.0026272 0.0018288 -4.083e-05 0.54552 -0.028007 -0.025117 -0.049055 -0.041727 0.10351 0.007733 -0.056101 0.083557 -0.069707
2.0703 -0.031063 -0.02691 -0.02448 -0.020395 0 -0.02487 -0.031585 -0.039483 -0.062264 -0.027345 -0.054273 1.3365 -0.016601 -0.002573 0.055495 0.16905 0.030075 -0.043633 0.080812 0.082674 0.12699 0.038789 0.12566 0.19728 0.0011872 0.0014566 0.0010148 0.00084527 0.54828 -0.029255 -0.02756 -0.044409 -0.038111 0.10962 0.0059311 -0.053931 0.086332 -0.057522
2.0742 -0.033124 -0.028634 -0.034821 -0.012168 0 -0.017608 -0.032525 -0.032409 -0.059988 -0.019479 -0.059997 1.2572 -0.01262 -0.0020675 0.063937 0.17363 0.03123 -0.032841 0.086366 0.0819 0.13783 0.054708 0.13304 0.20726 0.00058621 0.00033926 -0.00024664 0.0013519 0.53017 -0.027432 -0.029339 -0.04035 -0.030603 0.11399 0.0026143 -0.048688 0.094636 -0.043508
2.0781 -0.034312 -0.029499 -0.036759 -0.014375 0 -0.019268 -0.033445 -0.028469 -0.056482 -0.019199 -0.057038 1.1774 -0.0083047 -0.00023515 0.06994 0.17936 0.035175 -0.022423 0.093784 0.08198 0.15023 0.068768 0.13149 0.21475 -0.00019155 -3.0173e-05 -0.0010767 0.0010062 0.51728 -0.025733 -0.03165 -0.038201 -0.026664 0.11572 0.00016927 -0.039651 0.10696 -0.030152
2.082 -0.034487 -0.029783 -0.031015 -0.026481 0 -0.029449 -0.034783 -0.030176 -0.054626 -0.028606 -0.045429 1.1149 -0.0037781 0.0010046 0.072671 0.18393 0.038783 -0.014501 0.10328 0.082467 0.16091 0.079356 0.11958 0.21841 -0.00060761 0.00038053 -0.0010223 3.9053e-05 0.51935 -0.027242 -0.033914 -0.036697 -0.02976 0.11544 0.00054805 -0.028162 0.11715 -0.019724
2.0859 -0.033518 -0.029909 -0.025506 -0.040585 0 -0.040667 -0.035278 -0.034602 -0.052167 -0.040905 -0.030836 1.0701 0.00095727 0.00071597 0.073062 0.18628 0.0398 -0.0088225 0.11373 0.08297 0.16774 0.086663 0.099784 0.2185 -0.00046998 0.0010811 -0.00030212 -0.0007814 0.52152 -0.031816 -0.034541 -0.033748 -0.036271 0.1139 0.0038969 -0.015771 0.12155 -0.012119
2.0898 -0.031545 -0.029921 -0.025551 -0.04742 0 -0.044223 -0.033094 -0.036066 -0.044393 -0.046128 -0.02058 1.0272 0.0058477 -0.00050814 0.071667 0.18568 0.038928 -0.0050152 0.12414 0.083793 0.16936 0.090708 0.078049 0.21507 -2.8698e-05 0.0015936 0.00051296 -0.00083712 0.49838 -0.035936 -0.032712 -0.028368 -0.038682 0.11111 0.0080447 -0.0032782 0.11822 -0.0070483
2.0938 -0.028949 -0.029358 -0.028872 -0.043013 0 -0.036981 -0.027728 -0.031421 -0.029687 -0.039911 -0.018337 0.96844 0.010794 -0.0017533 0.069158 0.18158 0.038261 -0.0024539 0.13335 0.084752 0.16473 0.091657 0.060543 0.20836 0.00026293 0.0018245 0.00097761 -0.00020121 0.43832 -0.035943 -0.02926 -0.021333 -0.03249 0.1069 0.0097481 0.0085849 0.1058 -0.0039294
2.0977 -0.026058 -0.027725 -0.029839 -0.030992 0 -0.023686 -0.020861 -0.023098 -0.012264 -0.027146 -0.02143 0.8895 0.015025 -0.002864 0.066213 0.17205 0.038329 2.7472e-05 0.13829 0.084478 0.1523 0.089135 0.049815 0.19804 0.00011595 0.0019782 0.00098287 0.00048155 0.356 -0.03157 -0.025903 -0.014496 -0.020637 0.099128 0.0072478 0.018869 0.08338 -0.001291
2.1016 -0.022984 -0.025136 -0.026569 -0.019172 0 -0.013026 -0.015257 -0.016925 0.00090803 -0.017212 -0.022992 0.80177 0.0179 -0.0040595 0.063113 0.15841 0.037547 0.003041 0.13931 0.081803 0.13712 0.084865 0.043686 0.18572 -0.00037196 0.0022078 0.00064606 0.00062613 0.28131 -0.026137 -0.023789 -0.0096681 -0.011253 0.087476 0.0020633 0.028022 0.05875 0.002421
2.1055 -0.019849 -0.022436 -0.022496 -0.013606 0 -0.010835 -0.012674 -0.016658 0.0060811 -0.015529 -0.017641 0.72087 0.019108 -0.0048997 0.059718 0.14069 0.034728 0.0065051 0.13688 0.07774 0.12175 0.079538 0.038064 0.17162 -0.00080653 0.0024097 0.00013169 0.0002183 0.23558 -0.023123 -0.022768 -0.0078279 -0.01058 0.071954 -0.001924 0.036117 0.035422 0.0075284
2.1094 -0.017146 -0.020624 -0.021649 -0.014809 0 -0.016075 -0.012754 -0.020439 0.0055822 -0.019451 -0.006266 0.65139 0.018514 -0.004316 0.055909 0.11902 0.031402 0.010294 0.1317 0.075251 0.10852 0.073905 0.031201 0.15599 -0.00083934 0.0023466 -0.00039874 -0.00026268 0.21766 -0.022716 -0.021867 -0.0088822 -0.017562 0.052966 -0.001696 0.043136 0.016319 0.014092
2.1133 -0.015711 -0.020096 -0.02411 -0.018693 0 -0.022674 -0.013878 -0.02275 0.0046083 -0.021912 0.0042387 0.582 0.016075 -0.0019371 0.051507 0.093118 0.030775 0.014155 0.12505 0.076451 0.10073 0.069218 0.025382 0.13887 -0.00048711 0.0019225 -0.00076113 -0.00036845 0.21204 -0.02202 -0.020322 -0.011841 -0.025092 0.031594 0.0022171 0.048699 0.0051226 0.021787
2.1172 -0.016123 -0.020404 -0.026694 -0.020728 0 -0.025135 -0.014998 -0.020058 0.0052273 -0.018605 0.0064717 0.49598 0.012938 0.00098298 0.046784 0.064038 0.0342 0.018144 0.11944 0.08024 0.099928 0.067392 0.024466 0.12099 -0.0001327 0.0013148 -0.00079915 -9.2538e-05 0.20886 -0.018677 -0.018248 -0.015317 -0.026653 0.01152 0.006234 0.051918 0.0018101 0.028754
2.1211 -0.018046 -0.020674 -0.026921 -0.019544 0 -0.022798 -0.016489 -0.014507 0.0038664 -0.011585 -0.0012463 0.3883 0.010152 0.0025147 0.042171 0.033775 0.039245 0.022737 0.11571 0.083247 0.10319 0.068606 0.029836 0.10341 -0.00016579 0.0008546 -0.00051158 0.00021769 0.21386 -0.013867 -0.016538 -0.018213 -0.022006 -0.0051835 0.0070358 0.05258 0.0018388 0.033556
2.125 -0.020182 -0.020227 -0.024854 -0.017174 0 -0.019264 -0.019154 -0.011794 -0.0048643 -0.0063742 -0.013438 0.27325 0.0080135 0.0021031 0.037797 0.0034562 0.041882 0.028358 0.11382 0.083279 0.10842 0.072753 0.0389 0.086849 -0.0005734 0.00078776 -9.4414e-05 0.00028733 0.23801 -0.011228 -0.01616 -0.020227 -0.016635 -0.017748 0.0044863 0.050336 0.0025042 0.035313
2.1289 -0.021004 -0.018838 -0.021251 -0.016333 0 -0.018124 -0.022524 -0.015184 -0.021674 -0.0062417 -0.022295 0.17374 0.0066078 0.0013543 0.033696 -0.025776 0.040632 0.035416 0.11339 0.081457 0.11317 0.079411 0.047535 0.072007 -0.00089473 0.0011205 0.00019769 0.00018571 0.27873 -0.012763 -0.017329 -0.02172 -0.015815 -0.025888 0.0013414 0.044915 0.0010219 0.033327
2.1328 -0.019701 -0.016592 -0.015731 -0.017521 0 -0.019344 -0.024432 -0.021703 -0.040065 -0.0095846 -0.024456 0.10041 0.0049404 0.002381 0.029247 -0.051615 0.038107 0.044529 0.1122 0.080654 0.11211 0.086791 0.053753 0.060261 -0.00064303 0.001635 0.00024596 0.00016452 0.31434 -0.01624 -0.019097 -0.023001 -0.019301 -0.030406 0.00023437 0.035314 -0.0074188 0.026468
2.1367 -0.01657 -0.013676 -0.0082404 -0.018536 0 -0.019604 -0.022574 -0.024609 -0.050708 -0.012482 -0.023418 0.038981 0.0011567 0.0053139 0.023266 -0.073891 0.03814 0.054184 0.10695 0.082135 0.10385 0.091601 0.058644 0.050543 0.00017909 0.0020279 0.00011 0.00028622 0.31959 -0.017143 -0.019779 -0.023663 -0.021809 -0.035452 0.0011579 0.022902 -0.022051 0.017481
2.1406 -0.012612 -0.01037 -0.001625 -0.016546 0 -0.015919 -0.016664 -0.01991 -0.048891 -0.013098 -0.025313 -0.040774 -0.0055432 0.00776 0.01506 -0.092851 0.041584 0.062941 0.095712 0.084345 0.089136 0.092367 0.06376 0.041716 0.00099635 0.0020785 -0.00011061 0.0003024 0.28753 -0.013294 -0.018133 -0.022716 -0.018571 -0.042672 0.0019405 0.0083873 -0.041255 0.0083336
2.1445 -0.0087786 -0.0070736 -0.00050317 -0.010672 0 -0.0088491 -0.009032 -0.010459 -0.038095 -0.013169 -0.032178 -0.16042 -0.015533 0.0070341 0.0041521 -0.10868 0.045331 0.069441 0.076852 0.085109 0.068958 0.088168 0.06798 0.032761 0.0011486 0.0017726 -0.00039919 -4.9465e-05 0.23526 -0.0072444 -0.014452 -0.019487 -0.010291 -0.052847 0.00090933 -0.0076987 -0.063626 0.00064961
2.1484 -0.0054831 -0.0041338 -0.0060754 -0.0028369 0 -0.0022329 -0.0029331 -0.0033991 -0.026416 -0.015332 -0.039338 -0.31335 -0.028949 0.0029574 -0.010009 -0.12152 0.045562 0.071573 0.047981 0.084331 0.045112 0.078123 0.067502 0.022199 0.00051098 0.0013206 -0.00075731 -0.00066098 0.18726 -0.0037937 -0.010473 -0.01443 -0.0026094 -0.066206 -0.0012916 -0.024773 -0.087277 -0.0033915
2.1523 -0.0026176 -0.0015518 -0.012828 0.0036344 0 0.0002239 2.2514e-05 -0.0033685 -0.019303 -0.019424 -0.039562 -0.46803 -0.043464 -0.0017158 -0.026728 -0.13171 0.041653 0.066573 0.0075036 0.083677 0.022146 0.063914 0.059152 0.0084014 -0.00036402 0.0010339 -0.0010441 -0.0010536 0.15257 -0.0051259 -0.0079079 -0.0089383 -0.00067727 -0.079469 -0.0025684 -0.041614 -0.10959 -0.0018949
2.1563 0.00014573 0.0010144 -0.012551 0.0063191 0 -0.0016693 0.0010053 -0.0081307 -0.015407 -0.021716 -0.029937 -0.59209 -0.055812 -0.0037405 -0.04357 -0.14014 0.03663 0.056001 -0.03986 0.083588 0.0026997 0.049885 0.043589 -0.0073566 -0.00074214 0.0011057 -0.00098009 -0.0008365 0.11826 -0.0085906 -0.0067838 -0.0042785 -0.0041502 -0.088869 -0.0017055 -0.057148 -0.13006 0.0027233
2.1602 0.0030634 0.0037908 -0.0028642 0.0051284 0 -0.0042534 0.0026715 -0.010877 -0.0090907 -0.017887 -0.014751 -0.67694 -0.064196 -0.0022253 -0.059063 -0.14674 0.033936 0.040697 -0.091627 0.081499 -0.012346 0.038354 0.024996 -0.023831 -0.00036946 0.0014447 -0.00040366 -0.00016123 0.064928 -0.0093287 -0.0052956 -0.00067178 -0.0073685 -0.09245 0.00050563 -0.070565 -0.14859 0.008674
2.1641 0.0061343 0.0064083 0.0090919 0.0020976 0 -0.0030135 0.0066209 -0.0067787 0.0032292 -0.0069146 -0.0015641 -0.74237 -0.067105 0.00090102 -0.07176 -0.15132 0.034159 0.021798 -0.14498 0.073988 -0.022567 0.031403 0.0075286 -0.039516 0.00033467 0.0017123 0.00047617 0.00035155 -0.012148 -0.0049323 -0.0015394 0.0025667 -0.0044596 -0.088756 0.0023651 -0.081086 -0.16516 0.013919
2.168 0.0089972 0.008039 0.013213 1.1431e-05 0 0.0036224 0.011856 0.0026779 0.019066 0.0076489 0.0056814 -0.8187 -0.062067 0.0030044 -0.078734 -0.15252 0.035028 0.00135 -0.19424 0.060793 -0.027755 0.032324 -0.0078715 -0.050781 0.0007108 0.0015687 0.0011663 0.00020461 -0.09739 0.0025749 0.0044443 0.0060626 0.0053845 -0.075955 0.0030394 -0.086764 -0.17915 0.014164
2.1719 0.010999 0.0082006 0.0072947 0.00085045 0 0.012787 0.015548 0.011583 0.031776 0.019981 0.0098791 -0.92294 -0.051716 0.0030784 -0.079842 -0.14964 0.034237 -0.017522 -0.23421 0.046038 -0.030715 0.038907 -0.023203 -0.0557 0.00045882 0.00093645 0.0013114 -0.00045565 -0.16932 0.0091169 0.010431 0.0097072 0.017098 -0.058796 0.0029628 -0.088015 -0.19004 0.0076277
2.1758 0.011559 0.0074593 0.0002235 0.0048209 0 0.019205 0.015385 0.015434 0.036296 0.025849 0.017351 -1.0487 -0.03876 0.002067 -0.076089 -0.14239 0.031756 -0.033878 -0.2634 0.034865 -0.032796 0.047978 -0.040193 -0.054891 -0.00017416 5.5528e-05 0.0010337 -0.00096676 -0.21943 0.012486 0.013964 0.013019 0.023846 -0.041022 0.0027546 -0.086133 -0.19724 -0.0045186
2.1797 0.010702 0.0071832 0.002874 0.010348 0 0.019209 0.011519 0.015033 0.033303 0.025039 0.031198 -1.1754 -0.024952 0.0013294 -0.068114 -0.13041 0.029357 -0.047342 -0.28067 0.028889 -0.034494 0.057162 -0.057599 -0.049124 -0.00072769 -0.0007152 0.00079421 -0.00083844 -0.25656 0.013793 0.014571 0.016033 0.022319 -0.024916 0.0023471 -0.082221 -0.20006 -0.021037
2.1836 0.0092969 0.0084049 0.015763 0.015072 0 0.013664 0.0065119 0.014968 0.028215 0.020854 0.047661 -1.2866 -0.01219 0.0012309 -0.056715 -0.1132 0.028359 -0.05785 -0.28494 0.025393 -0.035959 0.063581 -0.071716 -0.039762 -0.00096953 -0.0011636 0.00087341 -0.00028788 -0.29372 0.01544 0.013971 0.019499 0.0149 -0.012721 0.0014816 -0.077805 -0.19763 -0.039964
2.1875 0.0086071 0.010848 0.027232 0.017404 0 0.0074661 0.0034242 0.018723 0.026243 0.017463 0.058675 -1.38 -0.0026123 0.0012444 -0.04344 -0.090348 0.028301 -0.066674 -0.27562 0.021011 -0.036007 0.062821 -0.079385 -0.030803 -0.0009976 -0.0013167 0.0010246 -2.0628e-05 -0.33178 0.01826 0.014081 0.023925 0.0074161 -0.0055539 0.00067763 -0.076597 -0.1886 -0.056687
2.1914 0.0093755 0.013137 0.025268 0.017598 0 0.0058627 0.003643 0.025355 0.028015 0.017131 0.058144 -1.4647 0.0048211 0.00097715 -0.030549 -0.065365 0.027783 -0.076311 -0.26038 0.015639 -0.034181 0.056588 -0.080368 -0.025361 -0.00098596 -0.0013056 0.00071878 -0.00044745 -0.35658 0.020875 0.015029 0.0284 0.0047567 0.00049622 0.0010028 -0.080057 -0.17589 -0.069402
2.1953 0.011212 0.01407 0.010935 0.017362 0 0.010364 0.0061766 0.030584 0.029401 0.019105 0.046484 -1.5505 0.010704 0.00064077 -0.019081 -0.040173 0.026162 -0.087809 -0.24246 0.012168 -0.03057 0.046088 -0.076914 -0.024412 -0.00093523 -0.0011793 -0.00023221 -0.00117 -0.35171 0.021547 0.015327 0.030668 0.007862 0.0075295 0.0025841 -0.088873 -0.16063 -0.078207
2.1992 0.012932 0.013715 -0.0014239 0.018056 0 0.017509 0.0088632 0.030641 0.025427 0.020622 0.029959 -1.6402 0.015608 0.00052339 -0.009996 -0.01674 0.024165 -0.10194 -0.22497 0.012609 -0.025566 0.032771 -0.071293 -0.028396 -0.00071049 -0.00087901 -0.0013418 -0.0013327 -0.31375 0.02012 0.013942 0.028745 0.013927 0.017368 0.0037821 -0.10337 -0.14392 -0.083791
2.2031 0.013618 0.013258 0.001591 0.019043 0 0.021628 0.01036 0.02513 0.014851 0.019172 0.015908 -1.73 0.019995 0.00043493 -0.0051216 0.001349 0.023028 -0.1195 -0.21259 0.015299 -0.020567 0.018954 -0.063986 -0.037258 -0.00027129 -0.00039199 -0.0018175 -0.00052389 -0.25603 0.017957 0.011801 0.022725 0.019006 0.032307 0.0025638 -0.1241 -0.12704 -0.088462
2.207 0.013448 0.013756 0.018375 0.018006 0 0.019472 0.01118 0.016797 0.0017591 0.01441 0.0078972 -1.8159 0.023537 1.869e-05 -0.0050304 0.012351 0.023383 -0.13852 -0.208 0.016524 -0.018406 0.0068612 -0.054184 -0.04729 0.00021402 0.00011087 -0.001304 0.00072219 -0.19864 0.016286 0.010926 0.015017 0.020711 0.050371 -0.0010256 -0.14847 -0.11081 -0.096545
2.2109 0.013479 0.015094 0.033501 0.013354 0 0.012894 0.012952 0.0092388 -0.0070267 0.0083916 0.0042967 -1.899 0.02564 -0.00053162 -0.0086663 0.018076 0.024962 -0.1565 -0.20981 0.014593 -0.020052 -0.0038122 -0.041708 -0.055682 0.00050286 0.00034637 -0.0002442 0.0013912 -0.15518 0.015017 0.012101 0.0086706 0.01919 0.067917 -0.0041652 -0.17397 -0.095062 -0.10903
2.2148 0.014569 0.016152 0.033279 0.0065958 0 0.0072888 0.016653 0.0047962 -0.0067217 0.0040045 0.00075962 -1.9849 0.025871 -0.00052072 -0.015251 0.020142 0.026968 -0.17163 -0.21691 0.011608 -0.025878 -0.013703 -0.02806 -0.060859 0.00049075 0.00016982 0.00053187 0.00097972 -0.12764 0.013277 0.013779 0.0052806 0.016219 0.082363 -0.0036603 -0.19914 -0.079709 -0.1258
2.2188 0.016496 0.015943 0.019398 0.0020475 0 0.007088 0.02148 0.0038532 0.0019916 0.0027845 -0.0056622 -2.079 0.023869 0.00026232 -0.023723 0.02073 0.028449 -0.18203 -0.22766 0.010953 -0.035861 -0.023779 -0.015487 -0.061522 0.00026737 -0.00024069 0.0005799 -1.1144e-05 -0.1113 0.010792 0.013615 0.0042952 0.013568 0.091083 0.0007004 -0.22257 -0.06462 -0.14606
2.2227 0.018084 0.014505 0.0062811 0.0035022 0 0.012139 0.025347 0.0052173 0.013388 0.0038592 -0.013868 -2.1802 0.019352 0.00089987 -0.031105 0.025699 0.028599 -0.18344 -0.23814 0.013543 -0.048942 -0.03649 -0.0052275 -0.055827 -1.1963e-06 -0.00048643 0.00019285 -0.00059464 -0.10236 0.0084357 0.011057 0.0041213 0.011951 0.089056 0.0054401 -0.24133 -0.050201 -0.16557
2.2266 0.018205 0.012698 0.0053036 0.010589 0 0.017978 0.026475 0.0069203 0.020698 0.0048987 -0.019355 -2.2793 0.014274 0.00018298 -0.034949 0.037323 0.027324 -0.17886 -0.24503 0.017145 -0.061494 -0.051623 0.0029685 -0.047275 -0.00019218 -0.00029073 -8.654e-09 -0.00028135 -0.10055 0.0074051 0.0081325 0.0036861 0.011027 0.0807 0.0064262 -0.2557 -0.036966 -0.17993
2.2305 0.016645 0.01127 0.013019 0.018314 0 0.01957 0.024538 0.0072378 0.020747 0.0043017 -0.017639 -2.3651 0.0093284 -0.0017672 -0.034316 0.055785 0.025772 -0.17012 -0.24742 0.019231 -0.072285 -0.068464 0.0093502 -0.037456 -0.0002385 0.00021732 0.00027321 0.0004964 -0.10593 0.008057 0.0074661 0.002942 0.010038 0.068682 0.0027442 -0.26538 -0.02529 -0.1876
2.2344 0.014084 0.010243 0.015983 0.020647 0 0.015199 0.020417 0.0057491 0.015785 0.0027434 -0.0079047 -2.4341 0.0049356 -0.0031075 -0.028731 0.080513 0.025863 -0.15928 -0.24498 0.019667 -0.080514 -0.086118 0.012393 -0.027841 -0.00010818 0.00056327 0.00067646 0.0009182 -0.11535 0.0096517 0.0096046 0.0021857 0.0084223 0.055765 -0.0025283 -0.27017 -0.015387 -0.18781
2.2383 0.011343 0.009212 0.0065411 0.015278 0 0.0074146 0.01508 0.0037411 0.011096 0.0026906 0.0059391 -2.4962 0.0011414 -0.0020168 -0.017868 0.10974 0.028553 -0.14977 -0.23783 0.020088 -0.085629 -0.1029 0.0091181 -0.020398 0.00015142 0.00031982 0.00068241 0.00064 -0.12321 0.01109 0.012473 0.0013738 0.0061272 0.046234 -0.0054088 -0.26922 -0.0074538 -0.18014
2.2422 0.0087431 0.0080491 -0.007932 0.0054792 0 0.00074659 0.0089299 0.0033032 0.010365 0.0062238 0.01776 -2.5683 -0.0038018 0.0010821 -0.0046323 0.13759 0.032283 -0.14613 -0.2295 0.02112 -0.089336 -0.11685 -0.0020492 -0.016416 0.00037037 -0.00049626 0.00016359 5.5984e-05 -0.12604 0.011716 0.013465 0.00038442 0.0037185 0.044269 -0.004699 -0.26278 -0.00039344 -0.16882
2.2461 0.0061482 0.0071117 -0.012569 -0.0024763 0 -0.0015387 0.0022594 0.0055748 0.012602 0.013 0.023412 -2.6595 -0.011312 0.0034707 0.0074984 0.16082 0.033647 -0.14839 -0.22326 0.021299 -0.093432 -0.12841 -0.018378 -0.014955 0.00036018 -0.0013861 -0.00047688 -0.00025343 -0.12557 0.011453 0.011857 -0.00021668 0.0022857 0.048759 -0.00253 -0.2528 0.0070698 -0.15825
2.25 0.0034757 0.0067333 -0.0012018 -0.0040198 0 0.00082497 -0.0039607 0.009687 0.013251 0.020105 0.023308 -2.7608 -0.022113 0.0027713 0.016612 0.17825 0.030318 -0.15595 -0.2207 0.019171 -0.098407 -0.13809 -0.033214 -0.015388 0.0001312 -0.0017508 -0.00072632 -0.00019004 -0.1267 0.010466 0.0090536 0.00084422 0.002914 0.058765 -0.0015273 -0.24014 0.015511 -0.15032
2.2539 0.0010176 0.006667 0.016334 0.00076765 0 0.0055316 -0.0081714 0.013489 0.0085316 0.023925 0.021355 -2.8489 -0.036633 -0.00034715 0.021033 0.18941 0.023641 -0.16757 -0.22307 0.01579 -0.10439 -0.14663 -0.04034 -0.016923 -4.0646e-05 -0.0013761 -0.00043812 -0.00015248 -0.13214 0.0089343 0.0066912 0.0043998 0.0056973 0.072876 -0.0019243 -0.22571 0.025351 -0.14648
2.2578 -0.00074657 0.0062345 0.023715 0.0079239 0 0.0093306 -0.0093631 0.015375 -0.00075131 0.022487 0.021342 -2.9062 -0.054606 -0.0025184 0.018181 0.19527 0.018038 -0.17924 -0.23137 0.014042 -0.10947 -0.15528 -0.038953 -0.017948 0.00012186 -0.00059346 0.00012524 -0.0004333 -0.13899 0.0071129 0.0049539 0.0096339 0.008988 0.088377 -0.0017102 -0.21064 0.036651 -0.14755
2.2617 -0.0015372 0.0050894 0.014455 0.01283 0 0.0097282 -0.0080439 0.01536 -0.0093479 0.016469 0.023973 -2.9369 -0.072125 -0.0011009 0.01137 0.20141 0.017367 -0.18577 -0.24073 0.015275 -0.11032 -0.16408 -0.034413 -0.017066 0.00052051 2.5401e-05 0.00063404 -0.00076199 -0.14075 0.0053279 0.0029612 0.014296 0.0099405 0.1022 0.00067802 -0.19566 0.047779 -0.14956
2.2656 -0.0013909 0.0037318 -0.0019679 0.013111 0 0.0062762 -0.0057997 0.014418 -0.011668 0.0083678 0.026783 -2.9654 -0.086999 0.0028384 0.0031235 0.21008 0.021638 -0.18524 -0.24769 0.017465 -0.10529 -0.17195 -0.033249 -0.013707 0.00065855 0.0001632 0.00096423 -0.00056627 -0.13295 0.0037383 0.00052081 0.016411 0.0065677 0.11374 0.0043667 -0.18037 0.057894 -0.15037
2.2695 -0.00044824 0.0031253 -0.010148 0.0094915 0 0.0011188 -0.0037111 0.013034 -0.0063935 0.00088955 0.026438 -3.0168 -0.097668 0.0053833 -0.0044584 0.22247 0.027316 -0.17644 -0.24933 0.017679 -0.093376 -0.17767 -0.036516 -0.0074111 0.00013363 -9.3918e-06 0.0011197 0.0003403 -0.11693 0.0021845 -0.0010765 0.015845 -9.3184e-05 0.1228 0.0069466 -0.16421 0.066491 -0.14851
2.2734 0.0012143 0.0037454 -0.0040619 0.0047517 0 -0.0018526 -0.0012931 0.010722 0.0023379 -0.0040868 0.021014 -3.0964 -0.10236 0.0038804 -0.0085668 0.23922 0.030798 -0.15822 -0.24157 0.016248 -0.073627 -0.17908 -0.037997 0.0025071 -0.00080956 -6.2798e-05 0.0010094 0.0014495 -0.097689 0.00048457 -0.00034123 0.014064 -0.0058798 0.12948 0.0070337 -0.14602 0.073165 -0.14251
2.2773 0.0034391 0.005047 0.0080183 0.0018886 0 0.00051431 0.0027692 0.0069572 0.008184 -0.0056282 0.010661 -3.1874 -0.10141 1.0251e-05 -0.0063367 0.25719 0.031415 -0.13248 -0.22105 0.017355 -0.048805 -0.17377 -0.029815 0.016364 -0.0013365 0.00023734 0.00046368 0.0019997 -0.078136 -0.0010719 0.0024904 0.012273 -0.0062801 0.13505 0.005496 -0.12408 0.078858 -0.133
2.2813 0.005738 0.0059326 0.013093 0.0023455 0 0.0078043 0.0087177 0.0021975 0.0075448 -0.0036672 -0.0029029 -3.2691 -0.098756 -0.0016688 0.00038041 0.2722 0.031068 -0.10467 -0.19274 0.024496 -0.024798 -0.16428 -0.010723 0.032454 -0.00079479 0.00069486 -0.00047304 0.0016805 -0.055653 -0.0017201 0.0052369 0.0099384 -0.00023484 0.1409 0.0041254 -0.099378 0.085196 -0.12307
2.2852 0.0073669 0.0057617 0.0066684 0.0049888 0 0.015372 0.014679 -0.0023698 0.0021354 0.00071616 -0.016835 -3.3348 -0.096246 0.001542 0.010379 0.28222 0.031416 -0.077227 -0.15966 0.035565 -0.0046925 -0.15259 0.011083 0.049867 0.00052128 0.00088493 -0.001359 0.00083694 -0.025306 -0.00094225 0.0057592 0.0053984 0.0083494 0.14753 0.0035553 -0.072885 0.092859 -0.11421
2.2891 0.0077959 0.0048842 -0.0039171 0.0066092 0 0.017269 0.017771 -0.0060147 -0.0027657 0.0051601 -0.027395 -3.3944 -0.095521 0.007394 0.022223 0.28574 0.03207 -0.052377 -0.12519 0.043614 0.0088 -0.14106 0.024239 0.067591 0.0014832 0.00057905 -0.0016113 1.4588e-05 0.012642 0.00078937 0.0041447 -0.0019456 0.013161 0.15536 0.0029202 -0.045885 0.1023 -0.10772
2.293 0.0071258 0.0041938 -0.0083079 0.0042584 0 0.011043 0.016465 -0.0089531 -0.0027458 0.0070091 -0.030993 -3.4599 -0.098278 0.010677 0.03344 0.281 0.031733 -0.033328 -0.095785 0.043392 0.011588 -0.13475 0.024252 0.083573 0.0011533 -2.9304e-05 -0.0010221 -0.0005672 0.048218 0.0022127 0.0027302 -0.010148 0.010387 0.16496 0.0014764 -0.021629 0.11351 -0.10517
2.2969 0.0059771 0.0042063 -0.0038376 -0.0018417 0 0.00036914 0.011925 -0.01137 0.0023106 0.0053076 -0.026319 -3.5319 -0.10221 0.0084141 0.042362 0.27234 0.030542 -0.019511 -0.075147 0.036969 0.0073496 -0.13571 0.017557 0.09628 -0.00024526 -0.000505 8.249e-06 -0.0010182 0.065648 0.0024622 0.0038347 -0.015664 0.0019195 0.17586 4.4044e-06 -0.0028117 0.12432 -0.1049
2.3008 0.0049251 0.0046112 0.0029704 -0.007421 0 -0.0072696 0.0070313 -0.012235 0.0083807 0.0020728 -0.015898 -3.6 -0.10473 0.0028972 0.049332 0.26298 0.030436 -0.0095378 -0.062443 0.032038 0.000504 -0.14206 0.015089 0.10558 -0.0014448 -0.000558 0.00080823 -0.0013635 0.053716 0.0020931 0.0074506 -0.015998 -0.0059519 0.18756 0.00015865 0.010353 0.13337 -0.10537
2.3047 0.0040678 0.0046992 0.0045804 -0.0069789 0 -0.0063864 0.0040237 -0.0097407 0.010623 0.0010699 -0.0049415 -3.6564 -0.10391 -0.00064703 0.054873 0.25477 0.032895 -0.0026363 -0.056557 0.034159 -0.005731 -0.15158 0.02118 0.11148 -0.0013083 -0.0002582 0.0010246 -0.0013409 0.014395 0.0027346 0.011147 -0.011581 -0.0073873 0.19963 0.0024736 0.017957 0.13991 -0.10569
2.3086 0.0031748 0.0041614 0.00072588 0.0013093 0 0.002048 0.0029948 -0.0033601 0.0070414 0.0045115 0.0023373 -3.7047 -0.097509 0.0005907 0.059914 0.24946 0.03673 0.0019619 -0.055479 0.040994 -0.0075446 -0.16069 0.028761 0.11419 8.0766e-05 8.943e-05 0.00085848 -0.00073311 -0.037379 0.005481 0.012177 -0.0051779 -0.0013973 0.21155 0.0053887 0.02051 0.14333 -0.10501
2.3125 0.002207 0.0034299 -0.0020006 0.012886 0 0.011379 0.0024634 0.0047178 -0.00026355 0.010571 0.0058537 -3.7559 -0.083158 0.0041717 0.066459 0.24734 0.038725 0.0045747 -0.054113 0.044771 6.6362e-05 -0.16037 0.025957 0.11475 0.0015189 0.00022875 0.00072803 0.00018484 -0.082705 0.0095315 0.0097059 0.00044873 0.0076821 0.22204 0.0064835 0.020221 0.14437 -0.10341
2.3164 0.0015722 0.0032609 0.0018052 0.019475 0 0.014624 0.0011984 0.010774 -0.0068836 0.014463 0.0090932 -3.8173 -0.064829 0.0049986 0.074766 0.24533 0.036705 0.0057818 -0.049215 0.040436 0.013726 -0.14894 0.0078411 0.11522 0.0018757 0.00010208 0.00076195 0.00073114 -0.10957 0.012534 0.005236 0.0043436 0.013769 0.23064 0.0046111 0.020294 0.14587 -0.10227
2.3203 0.0017888 0.0040309 0.0097791 0.015643 0 0.0098116 -0.00056731 0.012628 -0.0092275 0.012625 0.015139 -3.8873 -0.044599 0.00061309 0.084504 0.24187 0.031712 0.0056351 -0.040304 0.030795 0.031047 -0.12662 -0.018277 0.1162 0.0011524 -0.00021771 0.00068748 0.00046827 -0.11811 0.012499 0.0012214 0.0072078 0.013611 0.23702 0.00073516 0.021479 0.14906 -0.10221
2.3242 0.0029345 0.0054376 0.013886 0.0037581 0 0.0010212 -0.0015041 0.011557 -0.0065842 0.0062017 0.023129 -3.9604 -0.024517 -0.0062099 0.095128 0.23572 0.026932 0.0042889 -0.027542 0.023277 0.049355 -0.094815 -0.039229 0.11809 0.0003453 -0.00064273 0.00020687 -0.00028594 -0.11806 0.009568 -0.00058499 0.0099909 0.0088628 0.24095 -0.0031206 0.024099 0.15482 -0.10361
2.3281 0.0045404 0.006829 0.0090929 -0.0073097 0 -0.0052153 -0.00046143 0.010939 -0.0008913 0.0002459 0.028759 -4.034 -0.00757 -0.010075 0.10528 0.22545 0.024634 0.0021823 -0.012447 0.022062 0.063894 -0.057617 -0.047522 0.12099 0.00031744 -0.0010658 -0.00059717 -0.00072295 -0.12174 0.0059681 0.0002459 0.012966 0.0044316 0.24179 -0.0054086 0.027484 0.1638 -0.10645
2.332 0.0061041 0.00778 -0.00045024 -0.0090597 0 -0.00471 0.0026943 0.012876 0.0051731 -0.00092315 0.028384 -4.1076 0.0053428 -0.0079853 0.1133 0.21275 0.024468 0.0009212 0.00086959 0.024219 0.071259 -0.025435 -0.046569 0.12367 0.00090897 -0.001293 -0.0012914 -0.00036107 -0.13729 0.0041712 0.003177 0.016026 0.0046508 0.23994 -0.0055981 0.028972 0.17338 -0.10861
2.3359 0.0076732 0.0083835 -0.0044566 -6.8181e-05 0 0.0020758 0.0072653 0.016209 0.010123 0.0022191 0.022593 -4.1765 0.015622 -0.0018014 0.11901 0.1997 0.024672 0.0014565 0.01086 0.023789 0.072549 -0.0031194 -0.04508 0.12525 0.0012001 -0.0011032 -0.0015017 0.00046782 -0.165 0.0049473 0.0072005 0.019277 0.010123 0.23591 -0.0038228 0.027338 0.18099 -0.10848
2.3398 0.0098169 0.0090828 0.0036274 0.013132 0 0.01119 0.012397 0.017909 0.014299 0.0050081 0.01567 -4.2308 0.024109 0.003898 0.12245 0.18734 0.024411 0.0043064 0.017038 0.018884 0.068808 0.0069029 -0.047357 0.12523 0.000577 -0.00046892 -0.001223 0.0010036 -0.19738 0.0070761 0.011042 0.022787 0.017336 0.22973 -0.00072227 0.02209 0.18506 -0.10507
2.3438 0.012941 0.010294 0.01938 0.021537 0 0.018091 0.017423 0.016264 0.019008 0.0033791 0.011627 -4.2648 0.031757 0.0059446 0.12385 0.17649 0.024435 0.0098055 0.01945 0.013713 0.061645 0.0033091 -0.04988 0.12322 -0.00058011 0.00029343 -0.00071019 0.00087762 -0.22291 0.0088477 0.013411 0.025671 0.021231 0.22139 0.002285 0.01313 0.18419 -0.097589
2.3477 0.016642 0.012157 0.0303 0.020692 0 0.020115 0.021716 0.012518 0.024984 -0.0018802 0.010861 -4.2865 0.038881 0.0046134 0.12364 0.16714 0.02562 0.018004 0.019517 0.013448 0.054325 -0.014159 -0.047009 0.11892 -0.0012925 0.00069086 -0.00014904 0.00044686 -0.2325 0.0097913 0.013655 0.025974 0.018965 0.21 0.0033117 0.0017684 0.17657 -0.084959
2.3516 0.019817 0.014538 0.026978 0.013533 0 0.017537 0.024508 0.009427 0.03126 -0.0055953 0.010567 -4.3147 0.044382 0.0022101 0.12282 0.15721 0.027551 0.026532 0.020301 0.017993 0.048975 -0.0344 -0.038532 0.11404 -0.00097491 0.00047026 0.00045828 0.00030299 -0.22574 0.010946 0.012441 0.02212 0.012219 0.1968 0.0014874 -0.0080651 0.16647 -0.070301
2.3555 0.021516 0.017169 0.012475 0.0073285 0 0.013273 0.025138 0.0085553 0.035289 -0.0028048 0.0080267 -4.3623 0.047024 0.00044814 0.12128 0.14598 0.02904 0.034441 0.022421 0.02189 0.045624 -0.053118 -0.030259 0.10931 5.1233e-05 -0.00011081 0.0010753 0.00057511 -0.21227 0.013529 0.011673 0.014834 0.006178 0.18254 -0.0016577 -0.014588 0.15582 -0.054732
2.3594 0.021768 0.019788 0.00066044 0.0078215 0 0.011391 0.023607 0.0092604 0.034441 0.0070926 0.0032231 -4.4244 0.045777 -0.00052773 0.11878 0.13316 0.029739 0.04101 0.026046 0.020524 0.043991 -0.066832 -0.027371 0.10532 0.00098766 -0.00048162 0.0014288 0.00084917 -0.20642 0.017501 0.013364 0.0074357 0.0056924 0.16813 -0.0029424 -0.016399 0.14625 -0.039152
2.3633 0.021612 0.022215 0.0041044 0.015316 0 0.014731 0.020916 0.010222 0.028097 0.020371 -0.0014885 -4.4829 0.039012 -0.0010951 0.11448 0.11919 0.030572 0.045533 0.030513 0.015552 0.043142 -0.071626 -0.028667 0.10273 0.0013559 -0.00029243 0.0011799 0.00074982 -0.21844 0.021605 0.018217 0.0037419 0.011503 0.15522 -0.00048576 -0.011621 0.13963 -0.024343
2.3672 0.022282 0.024382 0.022263 0.025179 0 0.022786 0.018766 0.011486 0.018855 0.032428 -0.0036063 -4.5243 0.02781 -0.0010474 0.10759 0.10734 0.032244 0.048819 0.033212 0.013223 0.04147 -0.068692 -0.028742 0.10132 0.0012809 0.00022402 0.0003453 0.00042415 -0.24929 0.024833 0.025039 0.0052688 0.019745 0.14601 0.0039115 -0.0010474 0.13536 -0.010004
2.3711 0.024249 0.026316 0.04131 0.031697 0 0.031615 0.018674 0.0146 0.011498 0.040762 -0.0019365 -4.5515 0.015539 2.5576e-05 0.098916 0.09973 0.033772 0.052265 0.033093 0.017179 0.038951 -0.06323 -0.025669 0.10009 0.0010794 0.00044648 -0.0005381 0.00031429 -0.29291 0.027657 0.031472 0.010336 0.02534 0.14027 0.0059087 0.012297 0.13079 0.004448
2.375 0.026894 0.028059 0.046493 0.032175 0 0.036475 0.020977 0.020717 0.0098984 0.044999 0.0037866 -4.5772 0.004195 0.0016088 0.089214 0.09732 0.033154 0.056534 0.029966 0.023532 0.035992 -0.058086 -0.024997 0.098462 0.00078335 -4.1981e-05 -0.00079655 0.00052288 -0.34284 0.031474 0.035419 0.01594 0.026342 0.13755 0.0028192 0.026875 0.12419 0.019002
2.3789 0.029019 0.029571 0.03571 0.028555 0 0.035455 0.024444 0.028877 0.014042 0.045231 0.013729 -4.6067 -0.0042845 0.0022462 0.079487 0.10056 0.029669 0.062144 0.024039 0.023794 0.033218 -0.056 -0.034831 0.095861 0.00020542 -0.001029 -0.000225 0.00061895 -0.39627 0.036622 0.036129 0.020551 0.025246 0.13701 -0.0032372 0.04115 0.11388 0.033425
2.3828 0.029727 0.030679 0.021139 0.025683 0 0.03098 0.02693 0.036419 0.019954 0.041496 0.027573 -4.6326 -0.0070047 0.0010594 0.072563 0.10868 0.025015 0.069135 0.016835 0.012919 0.032266 -0.060762 -0.056959 0.091348 -0.00059576 -0.0018341 0.0007134 0.00019626 -0.45194 0.041119 0.034276 0.025136 0.026045 0.13615 -0.0068606 0.052716 0.097185 0.045589
2.3867 0.028978 0.031103 0.01707 0.027505 0 0.027627 0.026881 0.041098 0.023211 0.034977 0.043269 -4.6457 -0.0065412 -0.00094273 0.069819 0.11594 0.021685 0.075547 0.011136 -0.0056272 0.033083 -0.069713 -0.083912 0.085569 -0.0011317 -0.0019106 0.0013247 -0.00048874 -0.50528 0.041837 0.031267 0.031546 0.030035 0.13221 -0.0045579 0.061294 0.076941 0.053402
2.3906 0.02743 0.030508 0.025883 0.033835 0 0.028069 0.024617 0.042694 0.023265 0.028613 0.056896 -4.6499 -0.0053248 -0.0016025 0.071321 0.11955 0.020275 0.080122 0.0076473 -0.022774 0.034809 -0.08042 -0.1055 0.079111 -0.00091476 -0.0013289 0.0013112 -0.00066917 -0.54713 0.037366 0.028363 0.040028 0.034631 0.12452 0.0015354 0.066959 0.055517 0.055948
2.3945 0.025751 0.028554 0.036248 0.040146 0 0.03087 0.02222 0.04253 0.024295 0.025263 0.064655 -4.6598 -0.0054137 5.9457e-05 0.076833 0.11772 0.018948 0.081925 0.0065472 -0.031671 0.036507 -0.09089 -0.11786 0.072485 -4.6151e-05 -0.00070824 0.00094435 3.703e-05 -0.5677 0.029756 0.026138 0.048377 0.036318 0.11289 0.0054471 0.069682 0.034897 0.052746
2.3984 0.02397 0.024997 0.035222 0.040794 0 0.032054 0.021809 0.041574 0.03101 0.02487 0.065502 -4.683 -0.0096346 0.0024504 0.085697 0.1087 0.015802 0.079812 0.0074754 -0.032843 0.036571 -0.098511 -0.12514 0.066393 0.00076026 -0.00068293 0.00065092 0.0010118 -0.56109 0.023041 0.024333 0.053383 0.034406 0.097549 0.0031734 0.069181 0.017746 0.043421
2.4023 0.021426 0.019886 0.021445 0.033318 0 0.028709 0.023536 0.039152 0.042881 0.024047 0.061837 -4.7078 -0.020043 0.0027476 0.095017 0.094592 0.01141 0.073983 0.0081864 -0.032257 0.032871 -0.10114 -0.13224 0.061747 0.00082788 -0.0013838 0.00052476 0.0011346 -0.52573 0.019623 0.022053 0.053018 0.031374 0.080942 -0.0032881 0.065098 0.0064506 0.030358
2.4063 0.017445 0.013818 0.0056351 0.020274 0 0.021087 0.025227 0.03357 0.052694 0.019266 0.05728 -4.7136 -0.033595 -0.00014789 0.10226 0.081047 0.0083978 0.067086 0.0074065 -0.034945 0.026454 -0.10056 -0.13692 0.058515 0.00016945 -0.0023497 0.00031564 -2.1347e-05 -0.46155 0.018045 0.01825 0.047347 0.029409 0.065435 -0.0078199 0.058599 -0.00090515 0.017613
2.4102 0.01223 0.0079657 -0.0015507 0.0070563 0 0.011632 0.024236 0.024007 0.051909 0.010616 0.053361 -4.6947 -0.048108 -0.004122 0.10633 0.07108 0.0084183 0.060592 0.0051838 -0.040419 0.018438 -0.097721 -0.13052 0.056791 -0.00055919 -0.0028915 -0.00014096 -0.0015986 -0.3695 0.014635 0.012453 0.037764 0.027212 0.051764 -0.0061237 0.050321 -0.0053624 0.0070345
2.4141 0.0071377 0.003683 -0.00039634 -0.0022415 0 0.0027009 0.019894 0.011925 0.038517 0.0020376 0.047972 -4.6709 -0.061199 -0.0056012 0.1065 0.067368 0.010128 0.055925 0.0019974 -0.043423 0.010265 -0.093596 -0.10666 0.056648 -0.0007369 -0.002591 -0.00061476 -0.0022119 -0.25584 0.007639 0.0054779 0.025833 0.021085 0.040322 0.00024282 0.041066 -0.0080434 0.0001479
2.418 0.0038866 0.0017802 0.00037722 -0.0069996 0 -0.0042506 0.014096 0.00069729 0.019731 -0.0023998 0.036915 -4.6698 -0.068206 -0.0030011 0.10197 0.074027 0.010774 0.055465 0.00030295 -0.038279 0.0054327 -0.089008 -0.068598 0.058681 -0.00033882 -0.0015799 -0.000698 -0.0013256 -0.13572 -0.00037493 -0.00049219 0.012928 0.0095946 0.030874 0.0056393 0.032738 -0.010099 -0.0011623
2.4219 0.0031408 0.0019282 -0.004091 -0.0085488 0 -0.0077062 0.0093009 -0.0063663 0.0060204 -0.0022176 0.017325 -4.6976 -0.068138 0.0015514 0.095419 0.087954 0.0097299 0.058792 0.0030605 -0.022627 0.006169 -0.083432 -0.027157 0.062793 0.00018513 -0.00043911 -0.00030659 0.00020883 -0.028822 -0.004599 -0.0029391 0.00052508 -0.0033732 0.021624 0.0058673 0.027489 -0.011485 0.00086144
2.4258 0.0036801 0.0027009 -0.0080173 -0.0072883 0 -0.0057327 0.0058961 -0.0082407 0.0014887 -0.000357 -0.0094592 -4.7301 -0.062504 0.0040251 0.088742 0.10558 0.0097808 0.064649 0.010713 0.0017263 0.012204 -0.075793 0.0083265 0.068771 0.00047646 0.00019232 0.00014749 0.0010366 0.052856 -0.0028015 -0.00089132 -0.0098844 -0.011193 0.01231 0.001805 0.025897 -0.011196 0.0043068
2.4297 0.0030771 0.002346 -0.0026808 -0.0023331 0 0.0019572 0.001772 -0.0070927 -6.7159e-05 0.00027937 -0.037474 -4.7372 -0.052557 0.0021367 0.083115 0.1245 0.01434 0.072125 0.023093 0.030079 0.023044 -0.0652 0.036344 0.076449 0.00056962 5.0578e-05 0.0001641 0.00064899 0.11466 0.0019602 0.003619 -0.017616 -0.010859 0.0034123 -0.0021436 0.028212 -0.0083019 0.008089
2.4336 -0.00043552 -0.00017486 0.010179 0.0054998 0 0.011248 -0.0052712 -0.0070578 -0.0089348 -0.00069708 -0.058504 -4.7153 -0.040047 -0.0026383 0.079716 0.142 0.023471 0.080098 0.03938 0.056548 0.03768 -0.050551 0.060673 0.085574 0.00061895 -0.00055931 -0.00028857 -0.00023468 0.17529 0.0037381 0.0060757 -0.023416 -0.0067093 -0.0038305 -0.0026359 0.034457 -0.0015559 0.011225
2.4375 -0.0064128 -0.0045711 0.016423 0.01111 0 0.014173 -0.01468 -0.01143 -0.028604 -0.0023392 -0.066213 -4.6933 -0.027965 -0.0065246 0.079151 0.15496 0.033198 0.086914 0.055713 0.075785 0.053016 -0.031181 0.082887 0.094993 0.0004955 -0.00097304 -0.000708 -0.00058297 0.24997 -0.00088733 0.0023444 -0.028839 -0.0071262 -0.0047689 -0.00014097 0.043398 0.010277 0.013737
2.4414 -0.012382 -0.00944 0.003943 0.0073241 0 0.0043834 -0.022927 -0.020072 -0.050896 -0.0050072 -0.059968 -4.7031 -0.017474 -0.0068371 0.07933 0.16458 0.039016 0.092284 0.068662 0.084967 0.0662 -0.010364 0.098983 0.10313 -0.00013019 -0.00067103 -0.00058865 -0.00016676 0.33453 -0.0096298 -0.0078394 -0.034628 -0.016686 0.0014323 0.0024981 0.052251 0.02431 0.016872
2.4453 -0.015731 -0.013141 -0.021562 -0.00854 0 -0.016265 -0.026347 -0.029088 -0.062415 -0.010303 -0.045898 -4.7455 -0.0085548 -0.0040593 0.079039 0.17149 0.039895 0.096102 0.077241 0.08543 0.076255 0.0099925 0.10378 0.10907 -0.0012417 0.00029873 2.1343e-05 0.00036503 0.40511 -0.016695 -0.019693 -0.039651 -0.031101 0.014757 0.0034626 0.059989 0.038857 0.021145
2.4492 -0.015706 -0.01474 -0.038672 -0.029795 0 -0.036529 -0.024266 -0.033395 -0.056553 -0.017796 -0.033734 -4.7866 -0.0010125 -0.00088794 0.077129 0.17628 0.038545 0.098279 0.081073 0.082204 0.082541 0.028017 0.09747 0.112 -0.0021631 0.0013544 0.00055799 0.00042478 0.43463 -0.018149 -0.026204 -0.041575 -0.040018 0.034421 0.0034572 0.065837 0.052225 0.026815
2.4531 -0.013802 -0.014455 -0.030877 -0.043219 0 -0.042824 -0.019349 -0.030503 -0.039499 -0.022972 -0.03062 -4.7893 0.0055552 0.00045813 0.071774 0.17915 0.038003 0.098263 0.080658 0.080799 0.084306 0.040459 0.086204 0.11045 -0.0020178 0.0018804 0.00054122 0.0002479 0.41209 -0.015187 -0.023366 -0.038738 -0.0355 0.057797 0.004099 0.06905 0.06159 0.033536
2.457 -0.012281 -0.013398 -0.004793 -0.038891 0 -0.029865 -0.014966 -0.022503 -0.024337 -0.020483 -0.03586 -4.7493 0.011267 -9.1645e-05 0.06316 0.17985 0.038581 0.095599 0.079886 0.08316 0.082952 0.046481 0.075842 0.10497 -0.00061758 0.0017558 7.8993e-05 0.00055515 0.34899 -0.012368 -0.013707 -0.031451 -0.018817 0.077481 0.0055398 0.070701 0.06607 0.03893
2.4609 -0.012296 -0.012838 0.014583 -0.019015 0 -0.0060027 -0.012399 -0.014491 -0.018918 -0.010559 -0.040886 -4.699 0.01547 -0.0011916 0.052888 0.17817 0.038453 0.090259 0.080602 0.086218 0.079715 0.047683 0.06597 0.097073 0.001167 0.0013968 -0.00027721 0.0015469 0.26955 -0.013001 -0.0047972 -0.021592 0.00011537 0.089801 0.006168 0.071808 0.066977 0.041579
2.4648 -0.013291 -0.013467 0.0082712 0.0025493 0 0.012026 -0.010589 -0.010621 -0.019268 -0.0014006 -0.035335 -4.6769 0.017385 -0.0020163 0.0421 0.17401 0.036694 0.082136 0.083164 0.084586 0.075018 0.044984 0.051248 0.08769 0.0020675 0.0012581 -0.00015959 0.0024815 0.1951 -0.016425 -0.0035239 -0.011156 0.0098487 0.092882 0.004527 0.072697 0.065112 0.040793
2.4688 -0.014056 -0.015078 -0.017829 0.010584 0 0.011422 -0.0082409 -0.011156 -0.014706 -0.0031988 -0.015195 -4.6949 0.016132 -0.0031132 0.032082 0.16748 0.034793 0.07124 0.087325 0.075277 0.069163 0.039515 0.028725 0.077836 0.0015455 0.001305 0.00020354 0.0024065 0.13579 -0.01949 -0.010749 -0.001351 0.0051435 0.085648 0.0010551 0.073521 0.061456 0.036207
2.4727 -0.014137 -0.01684 -0.039662 0.00031703 0 -0.0070229 -0.0056789 -0.012996 0.00062499 -0.018249 0.01318 -4.7337 0.0096354 -0.0052888 0.025305 0.15976 0.034794 0.057913 0.0896 0.060377 0.061891 0.03253 0.0029655 0.069233 0.00026758 0.0010442 0.00024562 0.0012374 0.093399 -0.020053 -0.020912 0.0069974 -0.010146 0.068195 -0.0023055 0.073075 0.056949 0.028498
2.4766 -0.01418 -0.017927 -0.039986 -0.019186 0 -0.02971 -0.0045155 -0.012946 0.021099 -0.036963 0.036572 -4.7661 0.00038134 -0.0079301 0.021044 0.15338 0.036528 0.04467 0.08732 0.045447 0.053923 0.025281 -0.016766 0.062129 -0.00056796 0.00013097 -0.00029233 -6.6428e-05 0.068441 -0.018658 -0.026834 0.012581 -0.026164 0.049234 -0.0039894 0.070325 0.051972 0.021317
2.4805 -0.014996 -0.018063 -0.024621 -0.032728 0 -0.04071 -0.0058667 -0.010586 0.033943 -0.044868 0.043528 -4.7823 -0.010071 -0.0088777 0.018546 0.1492 0.037579 0.032686 0.080129 0.035316 0.045847 0.017902 -0.024232 0.056397 -0.00038457 -0.0010794 -0.0010289 -0.00046211 0.063465 -0.017098 -0.02539 0.013637 -0.033241 0.032132 -0.0039627 0.064751 0.046224 0.016007
2.4844 -0.016535 -0.017591 -0.0132 -0.031072 0 -0.033492 -0.0093361 -0.008209 0.030044 -0.034886 0.031796 -4.7913 -0.020062 -0.0063278 0.016921 0.1477 0.036261 0.022965 0.06856 0.031108 0.038367 0.01056 -0.020652 0.051815 0.00029688 -0.0016827 -0.0012801 0.00014291 0.080618 -0.01614 -0.019172 0.0091117 -0.027343 0.019535 -0.0030502 0.05614 0.039489 0.013447
2.4883 -0.017886 -0.017052 -0.016242 -0.017508 0 -0.01496 -0.013743 -0.0082958 0.011145 -0.013534 0.0093551 -4.8056 -0.026792 -0.00094553 0.014617 0.14899 0.03403 0.016909 0.055019 0.030826 0.032939 0.0036037 -0.011659 0.047999 0.00050241 -0.0010303 -0.00071457 0.00091617 0.11785 -0.015121 -0.013227 -0.00018492 -0.012217 0.014236 -0.0015784 0.044463 0.031504 0.01418
2.4922 -0.018223 -0.016667 -0.024946 -0.0041898 0 0.0006358 -0.018342 -0.011215 -0.012379 0.0047334 -0.011273 -4.8268 -0.027641 0.0041361 0.009978 0.15081 0.034194 0.014484 0.04694 0.032329 0.031277 -0.0015951 -0.00094112 0.044351 -0.00013906 0.00057969 0.0003373 0.0010967 0.16801 -0.013496 -0.010497 -0.011628 0.0026611 0.014366 0.00086168 0.031891 0.023467 0.015815
2.4961 -0.017592 -0.016197 -0.024326 -0.0020275 0 0.0025228 -0.022869 -0.01523 -0.029987 0.0094912 -0.021074 -4.8487 -0.023447 0.0058006 0.0034467 0.15144 0.038138 0.014062 0.047815 0.035478 0.033043 -0.0039439 0.012141 0.040798 -0.0010199 0.0020476 0.0011946 0.00078935 0.22094 -0.011987 -0.01021 -0.022037 0.0075789 0.015645 0.0042943 0.020493 0.016986 0.015963
2.5 -0.016676 -0.015248 -0.012806 -0.012394 0 -0.0092921 -0.026548 -0.018339 -0.037762 0.0015356 -0.019542 -4.8692 -0.014795 0.0037226 -0.0043671 0.15041 0.043358 0.01482 0.059027 0.041497 0.03792 -0.0025357 0.028959 0.037505 -0.0012034 0.0023744 0.0014032 0.00067852 0.26618 -0.011733 -0.01 -0.029047 -0.0011401 0.016031 0.007429 0.011278 0.013144 0.013636
2.5039 -0.015881 -0.013665 -0.0042508 -0.026568 0 -0.024998 -0.027721 -0.019806 -0.038676 -0.010226 -0.013861 -4.8944 -0.002598 0.00070409 -0.012599 0.14765 0.045714 0.015918 0.080935 0.050577 0.04532 0.0034143 0.04718 0.03471 -0.00039021 0.001491 0.001021 0.0010765 0.29501 -0.01255 -0.0087807 -0.031705 -0.018169 0.013798 0.008315 0.0050163 0.012913 0.0082299
2.5078 -0.014782 -0.011581 -0.0099459 -0.032548 0 -0.032593 -0.02504 -0.02002 -0.037976 -0.017565 -0.013374 -4.9305 0.011475 5.8405e-05 -0.019004 0.14486 0.043531 0.016341 0.11146 0.060527 0.053778 0.015534 0.061346 0.033168 0.0007793 0.00025477 0.00042525 0.0014801 0.30233 -0.012671 -0.007301 -0.030328 -0.03234 0.0080766 0.0061166 0.0023414 0.017828 0.00045539
2.5117 -0.012523 -0.0091038 -0.022648 -0.023877 0 -0.026182 -0.019002 -0.019328 -0.038651 -0.018521 -0.023097 -4.9742 0.024769 0.0024434 -0.022701 0.1448 0.039116 0.016094 0.1404 0.068081 0.061017 0.03078 0.068008 0.032723 0.0013418 -0.00034049 -6.2909e-05 0.0011656 0.28834 -0.010516 -0.0064028 -0.026219 -0.034449 0.0027555 0.0021588 0.00062266 0.025097 -0.0058155
2.5156 -0.0086768 -0.0060706 -0.023064 -0.0043228 0 -0.009367 -0.011838 -0.017474 -0.04011 -0.015918 -0.040291 -5.0155 0.036384 0.0052227 -0.023997 0.14818 0.036224 0.015369 0.16315 0.071683 0.06626 0.047143 0.069255 0.033021 0.0008886 3.2035e-05 -0.0003493 9.7287e-05 0.25827 -0.0064878 -0.0055882 -0.021322 -0.02394 0.00023035 -0.00094129 -0.0016495 0.032843 -0.0088119
2.5195 -0.0036353 -0.0022573 -0.0025053 0.014586 0 0.0079455 -0.0055742 -0.014206 -0.039578 -0.01261 -0.056088 -5.048 0.0457 0.0050508 -0.023424 0.15501 0.036508 0.014239 0.17665 0.072854 0.069006 0.062949 0.069999 0.033677 -0.00013355 0.00090923 -0.00046386 -0.00094831 0.21876 -0.0026068 -0.0036971 -0.017455 -0.0088573 0.0021155 -0.0013042 -0.0055923 0.039578 -0.0075429
2.5234 0.0017602 0.0021146 0.024725 0.021448 0 0.016538 -0.00031474 -0.010084 -0.03418 -0.0092313 -0.061064 -5.0758 0.052018 0.0011974 -0.022091 0.16442 0.038757 0.012637 0.17792 0.074414 0.068756 0.075971 0.071571 0.03405 -0.00089685 0.0015794 -0.00041387 -0.0012061 0.17281 -0.00036251 -0.00063314 -0.015145 0.0011328 0.010061 0.0008841 -0.012505 0.043432 -0.001361
2.5273 0.0067962 0.0061676 0.03496 0.013003 0 0.013798 0.005247 -0.0062766 -0.022596 -0.0055917 -0.05106 -5.1081 0.055215 -0.0036408 -0.022537 0.17187 0.041144 0.0097135 0.16952 0.07691 0.065632 0.084088 0.068649 0.033066 -0.00090862 0.0016847 -0.00018802 -0.00073069 0.11746 0.00071416 0.0022601 -0.012994 0.0026556 0.022102 0.0038348 -0.022648 0.043449 0.0067181
2.5313 0.011022 0.0088438 0.020572 -0.0033549 0 0.0047774 0.011647 -0.0033996 -0.0060424 -0.0022905 -0.029327 -5.1474 0.056773 -0.0057982 -0.02554 0.17444 0.043197 0.0049509 0.15942 0.076687 0.06071 0.088668 0.053351 0.030689 -0.00031912 0.0013671 0.00014782 -0.00024928 0.046653 0.0021297 0.0037878 -0.0085468 0.00055921 0.033156 0.0057802 -0.03416 0.041658 0.012408
2.5352 0.013988 0.0097318 -0.0014456 -0.014721 0 -0.0019431 0.017364 -0.00068848 0.011868 0.00010955 -0.003682 -5.1853 0.057541 -0.0038679 -0.03115 0.17116 0.045051 -0.0019983 0.1511 0.068027 0.054125 0.090484 0.022752 0.026972 0.00033719 0.00097889 0.00044403 -0.00024828 -0.042746 0.0043931 0.00449 -0.00031573 0.0024431 0.040517 0.0062287 -0.04614 0.039195 0.013686
2.5391 0.015195 0.0094536 -0.0077951 -0.012033 0 -0.00048562 0.02006 0.0034859 0.027003 0.00273 0.018905 -5.2117 0.058457 0.00045084 -0.039099 0.16172 0.045425 -0.011327 0.14741 0.048177 0.045938 0.090431 -0.017482 0.022073 0.00061027 0.00075175 0.00058656 -0.00038737 -0.14656 0.0064711 0.0061292 0.010751 0.011192 0.041868 0.0059088 -0.057755 0.037174 0.0090477
2.543 0.014546 0.0091737 0.0063584 0.0033193 0 0.0084079 0.019033 0.010149 0.037511 0.0076488 0.036022 -5.226 0.06153 0.0044336 -0.048263 0.14735 0.041684 -0.023121 0.15057 0.021031 0.035516 0.089631 -0.056757 0.016284 0.00039366 0.0006977 0.00058835 5.6654e-05 -0.25378 0.0074809 0.0095443 0.021849 0.02248 0.034178 0.0057234 -0.068111 0.036945 -0.0027848
2.5469 0.012817 0.0096607 0.023797 0.020894 0 0.018424 0.01611 0.018676 0.0451 0.014915 0.049281 -5.2405 0.067833 0.0068428 -0.056287 0.13395 0.032715 -0.035391 0.15514 -0.0043062 0.023205 0.088759 -0.086783 0.010306 -0.00013073 0.00068629 0.00052562 0.0012326 -0.35081 0.0084802 0.013446 0.030466 0.029142 0.02179 0.005775 -0.077862 0.037543 -0.016802
2.5508 0.011406 0.010794 0.026019 0.029562 0 0.022711 0.013909 0.027102 0.052944 0.021161 0.060752 -5.2704 0.07699 0.0081897 -0.062347 0.12416 0.021336 -0.046826 0.15683 -0.019634 0.009751 0.08749 -0.10575 0.0043475 -0.00068548 0.00052359 0.00040241 0.0023786 -0.42591 0.011837 0.015717 0.035973 0.027801 0.0087861 0.0052823 -0.087801 0.037608 -0.029477
2.5547 0.011325 0.011943 0.013841 0.026015 0 0.019017 0.013382 0.033366 0.061561 0.022482 0.069981 -5.3215 0.088392 0.0088721 -0.066038 0.11919 0.012804 -0.056557 0.15302 -0.023644 -0.0040607 0.085486 -0.11653 -0.0014738 -0.0010445 1.1446e-05 0.00013984 0.0025378 -0.47127 0.018438 0.015772 0.039121 0.021488 -0.0020113 0.0034161 -0.098411 0.036192 -0.038633
2.5586 0.012351 0.012742 0.0044762 0.016464 0 0.011081 0.013282 0.036341 0.066677 0.01901 0.074113 -5.3839 0.10092 0.0078646 -0.067138 0.11963 0.010267 -0.063672 0.14123 -0.022451 -0.01703 0.082246 -0.12184 -0.0070604 -0.0011004 -0.00092237 -0.00026471 0.0015489 -0.48295 0.025771 0.015166 0.040199 0.016346 -0.0074459 0.00035045 -0.11015 0.032241 -0.042175
2.5625 0.013255 0.013406 0.0098445 0.010484 0 0.0054072 0.011957 0.03592 0.061882 0.01575 0.070502 -5.4379 0.11109 0.0039191 -0.065973 0.12284 0.011909 -0.067444 0.12288 -0.023793 -0.025986 0.077755 -0.1213 -0.011848 -0.00089206 -0.0020613 -0.0006046 0.00021922 -0.4603 0.029366 0.015678 0.03813 0.016147 -0.0047699 -0.002411 -0.12243 0.025765 -0.039912
2.5664 0.013029 0.014325 0.022558 0.012701 0 0.0061283 0.0093204 0.032488 0.044371 0.017834 0.059086 -5.4658 0.11724 -0.0020118 -0.063731 0.12443 0.013089 -0.069378 0.10636 -0.029764 -0.030142 0.073818 -0.11254 -0.015113 -0.00058746 -0.0029156 -0.00057542 -0.00049238 -0.40649 0.026616 0.017143 0.031736 0.019736 0.001815 -0.0029366 -0.13329 0.019753 -0.036634
2.5703 0.01194 0.015508 0.025966 0.019544 0 0.012091 0.0069182 0.026612 0.018654 0.0248 0.042514 -5.4629 0.11905 -0.006342 -0.060359 0.12328 0.011373 -0.06988 0.09634 -0.03465 -0.028977 0.071912 -0.094206 -0.015964 -0.00038402 -0.0030317 -8.3909e-05 -0.00037137 -0.32985 0.019309 0.0177 0.021834 0.023052 0.010093 -0.00049984 -0.14128 0.016135 -0.034463
2.5742 0.011363 0.016579 0.015347 0.023414 0 0.018324 0.0063872 0.01929 -0.0055029 0.030252 0.024374 -5.4416 0.11668 -0.0056971 -0.055618 0.11905 0.0089649 -0.069233 0.096771 -0.030108 -0.022296 0.073508 -0.067828 -0.013496 -0.00036545 -0.0023755 0.0005593 1.9669e-05 -0.24435 0.012342 0.016186 0.011673 0.023013 0.017949 0.0034288 -0.14504 0.016672 -0.03506
2.5781 0.012499 0.017313 0.0040951 0.020007 0 0.020444 0.0082687 0.01225 -0.019485 0.027853 0.0073178 -5.4256 0.1114 -0.00043052 -0.048183 0.11341 0.0098301 -0.067101 0.11333 -0.01322 -0.0097013 0.08161 -0.037394 -0.0055234 -0.00043219 -0.0014002 0.00082213 9.963e-05 -0.16728 0.0097653 0.013755 0.0048469 0.019582 0.022609 0.0060068 -0.14186 0.024294 -0.039732
2.582 0.01521 0.01798 0.0072218 0.012171 0 0.018219 0.012229 0.0075378 -0.021318 0.017683 -0.0075679 -5.4357 0.10739 0.005145 -0.037142 0.11184 0.014769 -0.06273 0.14083 0.0099504 0.0059323 0.096331 -0.0076928 0.0079955 -0.00038403 -0.00067603 0.0004047 -0.00010962 -0.11326 0.011773 0.012622 0.0026003 0.01485 0.024182 0.0053242 -0.1321 0.037706 -0.045029
2.5859 0.018109 0.01897 0.022323 0.0072193 0 0.01532 0.017718 0.0063107 -0.015901 0.0063764 -0.020136 -5.4741 0.10633 0.0066061 -0.023246 0.11626 0.020047 -0.056041 0.17081 0.028713 0.021959 0.11519 0.017085 0.025103 -9.3354e-05 -0.00042166 -0.00044721 -0.00017511 -0.087319 0.015108 0.013363 0.0031846 0.010867 0.024459 0.0022096 -0.11815 0.05357 -0.047567
2.5898 0.019801 0.020103 0.031564 0.01043 0 0.015648 0.023759 0.0077433 -0.010299 0.00094367 -0.030065 -5.5211 0.10849 0.0036388 -0.0073837 0.12688 0.021206 -0.047186 0.19758 0.036212 0.036687 0.13619 0.034065 0.044191 0.00037917 -0.00040575 -0.0010965 6.6899e-05 -0.08239 0.016104 0.01417 0.0038271 0.0084192 0.024398 -0.00039995 -0.10164 0.069572 -0.045398
2.5938 0.020103 0.020567 0.022925 0.020387 0 0.019562 0.028307 0.0092747 -0.0083016 0.0027205 -0.036049 -5.549 0.11344 0.00014617 0.0091411 0.14287 0.01783 -0.036582 0.21522 0.034343 0.048431 0.15687 0.041972 0.063233 0.00081577 -0.00029585 -0.0010422 0.00022081 -0.085263 0.013517 0.013262 0.0032072 0.0073352 0.024896 -0.00028873 -0.084519 0.083179 -0.03691
2.5977 0.020117 0.019785 0.0053603 0.02987 0 0.023451 0.028879 0.0084843 -0.0083379 0.0073954 -0.035916 -5.5438 0.11663 -4.0671e-05 0.022072 0.15761 0.013931 -0.026515 0.2135 0.030819 0.053581 0.17085 0.041014 0.076764 0.00098094 -4.6968e-05 -0.00036524 -0.00019903 -0.08827 0.0091099 0.011716 0.0020225 0.0073631 0.025225 0.0016476 -0.070983 0.089673 -0.021591
2.6016 0.021135 0.018333 -0.00075949 0.031422 0 0.023147 0.024802 0.0053375 -0.0057157 0.010415 -0.027975 -5.5179 0.11336 0.0026796 0.02967 0.16389 0.013572 -0.019464 0.19976 0.031403 0.053464 0.17669 0.032251 0.083446 0.00076531 0.00010179 0.00031567 -0.0011016 -0.097355 0.0061235 0.013043 0.0015336 0.0086323 0.022667 0.0020822 -0.062093 0.090829 -0.0059635
2.6055 0.023435 0.017757 0.012893 0.023235 0 0.018182 0.018854 0.0027838 0.003076 0.01165 -0.012998 -5.499 0.1019 0.0042242 0.031603 0.15933 0.016615 -0.016348 0.1784 0.034637 0.0486 0.17395 0.016785 0.083053 0.00025983 -1.8233e-05 0.0003563 -0.001766 -0.12807 0.0071541 0.019346 0.0021687 0.011551 0.015454 -0.0012723 -0.057941 0.08783 0.0069471
2.6094 0.026014 0.019178 0.032898 0.010963 0 0.012885 0.015756 0.0047394 0.017232 0.01466 0.0049509 -5.5052 0.081558 0.001586 0.028173 0.143 0.019239 -0.017557 0.154 0.033762 0.03975 0.16281 -0.0045262 0.076011 -0.00026895 -0.00025719 -0.00036474 -0.0015085 -0.19126 0.012712 0.028094 0.0038468 0.016452 0.0023477 -0.006776 -0.058181 0.081997 0.014813
2.6133 0.027442 0.022044 0.039677 0.0040007 0 0.012948 0.018086 0.012787 0.031757 0.022056 0.020488 -5.5298 0.052737 -0.0034186 0.020619 0.1156 0.01837 -0.022974 0.13339 0.023567 0.028018 0.14385 -0.030594 0.063564 -0.0005111 -0.00032543 -0.0013319 -0.00035844 -0.28106 0.020961 0.033448 0.0072777 0.023128 -0.018061 -0.009792 -0.061883 0.075183 0.015177
2.6172 0.027047 0.024457 0.029847 0.0086869 0 0.020177 0.02353 0.02443 0.040806 0.032261 0.030974 -5.5506 0.023434 -0.005715 0.013971 0.087305 0.014886 -0.028764 0.12214 0.0055098 0.016367 0.12216 -0.059547 0.051032 -0.00031848 -0.00018714 -0.0018115 0.00097191 -0.37723 0.028683 0.031438 0.014101 0.030359 -0.042027 -0.0069808 -0.065369 0.069227 0.011448
2.6211 0.025464 0.02498 0.018878 0.023306 0 0.030154 0.026744 0.034746 0.042079 0.040797 0.039116 -5.5537 0.00057011 -0.0023755 0.011353 0.06606 0.012108 -0.031606 0.11795 -0.013459 0.0067592 0.10242 -0.088871 0.042087 0.00014626 -0.00016981 -0.0014509 0.0017565 -0.4607 0.033129 0.02396 0.025121 0.035858 -0.064081 0.00016372 -0.065996 0.063983 0.0093656
2.625 0.024183 0.024197 0.021388 0.038871 0 0.035364 0.024544 0.040247 0.038978 0.0442 0.050693 -5.5467 -0.012224 0.0039631 0.01411 0.055459 0.01161 -0.02984 0.11881 -0.026733 0.00029328 0.087205 -0.11611 0.038483 0.00048646 -0.00061178 -0.00055689 0.0018389 -0.52725 0.0338 0.017465 0.038468 0.037235 -0.080852 0.0063126 -0.062295 0.059129 0.012246
2.6289 0.02456 0.024353 0.033394 0.045652 0 0.031588 0.01935 0.041543 0.038289 0.042492 0.068232 -5.5464 -0.012189 0.007512 0.022998 0.05786 0.011387 -0.022264 0.12213 -0.032838 -0.0021405 0.078774 -0.13916 0.041443 0.00039576 -0.0014356 0.00017423 0.0015792 -0.58566 0.032788 0.017466 0.050067 0.033801 -0.089218 0.0071996 -0.053099 0.054239 0.02304
2.6328 0.027037 0.027286 0.038268 0.040761 0 0.022155 0.017214 0.042248 0.044436 0.038477 0.086288 -5.5555 0.0033031 0.005136 0.037781 0.073727 0.0084712 -0.0081685 0.12339 -0.035134 0.0011932 0.081056 -0.15588 0.052047 -1.8259e-05 -0.0021661 0.00024012 0.001344 -0.64224 0.033109 0.024138 0.056435 0.027894 -0.083852 0.0036756 -0.036486 0.049045 0.045394
2.6367 0.031084 0.032675 0.028965 0.030649 0 0.016033 0.022252 0.045126 0.054884 0.03549 0.093842 -5.5549 0.023217 -0.00059253 0.052869 0.091398 0.002861 0.0070516 0.12179 -0.037609 0.0079882 0.089625 -0.16376 0.064998 -0.0002613 -0.0024209 -0.00026927 0.0011551 -0.68896 0.036225 0.032973 0.057159 0.024237 -0.070403 0.00077086 -0.016241 0.044684 0.072191
2.6406 0.035769 0.038362 0.018697 0.026 0 0.020853 0.033017 0.049219 0.061265 0.035819 0.083155 -5.522 0.041258 -0.0042637 0.065585 0.10565 -0.0018983 0.020518 0.11875 -0.04128 0.016912 0.10111 -0.1609 0.07746 9.4147e-05 -0.0023385 -0.00079112 0.00082263 -0.70914 0.04093 0.039324 0.054528 0.027135 -0.052771 0.0025635 0.0052672 0.042223 0.098698
2.6445 0.040436 0.042453 0.025798 0.03291 0 0.036498 0.044309 0.050839 0.05632 0.040138 0.057522 -5.4564 0.052682 -0.0032066 0.074095 0.11329 -0.0022563 0.030234 0.11571 -0.044284 0.026882 0.11237 -0.14781 0.08731 0.00091225 -0.0024376 -0.00080729 0.00029474 -0.69585 0.04468 0.042132 0.050867 0.037295 -0.034118 0.0079742 0.026056 0.042484 0.12121
2.6484 0.044996 0.045048 0.050356 0.047758 0 0.05473 0.052239 0.047467 0.041071 0.047166 0.030247 -5.3838 0.051883 0.0002287 0.076522 0.11186 0.001637 0.03413 0.11501 -0.044602 0.036576 0.11871 -0.12831 0.092076 0.0014917 -0.003026 -0.00028997 -0.00022874 -0.66385 0.046054 0.043645 0.046624 0.0507 -0.018363 0.011768 0.043481 0.046542 0.13514
2.6523 0.049685 0.047898 0.071532 0.06036 0 0.065406 0.057193 0.04068 0.025478 0.053688 0.014819 -5.3317 0.038025 0.0018711 0.073957 0.10613 0.006167 0.033664 0.11796 -0.042094 0.044547 0.11368 -0.10813 0.091203 0.0011763 -0.0037937 0.00032299 -0.00051227 -0.64137 0.045962 0.046302 0.041298 0.060737 -0.0082517 0.0097878 0.055174 0.053679 0.13906
2.6563 0.054598 0.052425 0.070565 0.0628 0 0.064302 0.062012 0.035239 0.021129 0.056063 0.014818 -5.3004 0.019491 0.0005446 0.070688 0.10364 0.0080778 0.033802 0.12146 -0.038027 0.050952 0.098386 -0.092121 0.088169 4.9193e-05 -0.0040594 0.00058328 -0.00051754 -0.64931 0.046569 0.05041 0.035896 0.062408 -0.0010167 0.0031299 0.063065 0.060881 0.13892
2.6602 0.059438 0.05822 0.053133 0.056228 0 0.056213 0.06795 0.035319 0.031918 0.053138 0.022681 -5.2608 0.00083374 -0.00091434 0.068907 0.10735 0.0076074 0.037306 0.12291 -0.033395 0.055925 0.073836 -0.082571 0.085017 -0.0010145 -0.0034425 0.00047257 -0.00037605 -0.68845 0.049272 0.05463 0.03362 0.055848 0.0053368 -0.002905 0.068539 0.06644 0.1379
2.6641 0.063713 0.063546 0.043931 0.049708 0 0.050906 0.07309 0.041531 0.050878 0.048133 0.028163 -5.1822 -0.013625 0.00065746 0.070579 0.11911 0.0076097 0.046601 0.11957 -0.028435 0.059674 0.041787 -0.079899 0.083798 -0.0010927 -0.0022785 0.000399 -0.00018971 -0.74631 0.053851 0.057991 0.037401 0.04667 0.012933 -0.0039528 0.073234 0.068819 0.13902
2.668 0.067174 0.067197 0.058417 0.052339 0 0.055407 0.074728 0.051252 0.065998 0.046969 0.028156 -5.0629 -0.018102 0.0047805 0.078386 0.1379 0.0098472 0.064901 0.10606 -0.023884 0.062272 0.0063023 -0.084514 0.087977 -9.9327e-05 -0.0013575 0.00075206 5.1124e-05 -0.81426 0.059331 0.060972 0.046696 0.042636 0.025308 -0.00059727 0.080394 0.065927 0.14578
2.6719 0.070079 0.069701 0.084315 0.065661 0 0.068824 0.072729 0.061264 0.069821 0.053714 0.02865 -4.9318 -0.01648 0.0076483 0.090129 0.15341 0.012572 0.087539 0.084234 -0.022207 0.063949 -0.025401 -0.097447 0.097096 0.0010801 -0.0012596 0.0014541 0.00034292 -0.89522 0.065167 0.064794 0.057271 0.048637 0.04196 0.0026455 0.091638 0.060355 0.1549
2.6758 0.073021 0.072633 0.095186 0.082691 0 0.08356 0.070002 0.069829 0.064602 0.06717 0.037732 -4.8195 -0.014098 0.0062794 0.10345 0.1602 0.011807 0.10978 0.058062 -0.026878 0.064688 -0.050727 -0.11905 0.10933 0.0013965 -0.0019328 0.0019569 0.00054971 -0.9947 0.071331 0.070147 0.064754 0.063314 0.060981 0.0020768 0.10633 0.054819 0.16242
2.6797 0.076466 0.076869 0.081191 0.093812 0 0.09145 0.0697 0.076681 0.059315 0.081946 0.057208 -4.7287 -0.014931 0.0017246 0.11676 0.15561 0.0046813 0.12799 0.030734 -0.040055 0.064469 -0.06839 -0.14752 0.12316 0.00063018 -0.0028665 0.0016997 0.00049479 -1.1074 0.077531 0.076752 0.068593 0.07986 0.080955 -0.001638 0.1236 0.051298 0.1655
2.6836 0.080378 0.08166 0.061296 0.094093 0 0.089712 0.07234 0.082038 0.062057 0.093016 0.081004 -4.6332 -0.023748 -0.0022193 0.12826 0.13801 -0.0086089 0.13773 0.0064102 -0.060814 0.06328 -0.077674 -0.17932 0.13656 -0.00041516 -0.0036114 0.00060342 0.00016863 -1.2166 0.082914 0.08378 0.072332 0.090736 0.10015 -0.0045595 0.14199 0.052111 0.16086
2.6875 0.08422 0.085442 0.061972 0.086229 0 0.082293 0.075837 0.086345 0.074517 0.099249 0.10105 -4.5049 -0.044423 -0.0031456 0.13644 0.11439 -0.025627 0.1336 -0.0095982 -0.085604 0.061647 -0.081301 -0.21124 0.14606 -0.00072574 -0.0041234 -0.00084892 -0.00022613 -1.3078 0.086805 0.090247 0.079773 0.092995 0.11705 -0.0037701 0.15761 0.059196 0.14692
2.6914 0.087287 0.087405 0.086392 0.077674 0 0.076218 0.078049 0.090698 0.092044 0.10273 0.11402 -4.3405 -0.069635 -0.0022641 0.14279 0.097788 -0.043623 0.12056 -0.02074 -0.11033 0.060458 -0.085994 -0.24171 0.15153 -8.5594e-05 -0.0046662 -0.0019882 -0.00048172 -1.3806 0.089453 0.095087 0.090927 0.090093 0.13301 -0.00032476 0.16851 0.069117 0.1303
2.6953 0.089149 0.088181 0.10991 0.075105 0 0.076329 0.078919 0.096483 0.10771 0.10532 0.12241 -4.1608 -0.094705 -0.0023752 0.14789 0.09401 -0.060339 0.10099 -0.03032 -0.13208 0.059938 -0.094822 -0.27004 0.15298 0.00073959 -0.0054541 -0.0024246 -0.00060437 -1.4458 0.09165 0.097393 0.1019 0.08859 0.14886 0.00204 0.17346 0.080052 0.11426
2.6992 0.08991 0.089045 0.10778 0.080469 0 0.082489 0.080161 0.1038 0.1165 0.1066 0.13002 -3.9863 -0.11502 -0.0042287 0.15213 0.10714 -0.073611 0.077377 -0.042064 -0.14928 0.060064 -0.11029 -0.29447 0.1506 0.00081914 -0.0063944 -0.0022128 -0.00077083 -1.5099 0.093626 0.097076 0.10874 0.092415 0.16519 0.00087073 0.17137 0.09031 0.10158
2.7031 0.090204 0.090633 0.083722 0.090693 0 0.0908 0.083337 0.11043 0.11739 0.10525 0.13728 -3.8153 -0.12302 -0.0056223 0.15499 0.14057 -0.081387 0.052593 -0.063474 -0.16113 0.059907 -0.13563 -0.3119 0.14431 2.5601e-05 -0.0071198 -0.0016696 -0.0010731 -1.5662 0.094762 0.095242 0.11122 0.099637 0.18207 -0.0025349 0.15918 0.097829 0.094794
2.707 0.090907 0.092547 0.066415 0.10033 0 0.097161 0.088495 0.11313 0.1131 0.10161 0.14116 -3.6269 -0.11863 -0.0042137 0.15433 0.18069 -0.082989 0.027978 -0.0979 -0.1674 0.056607 -0.16705 -0.31978 0.13482 -0.00084003 -0.0072419 -0.0011022 -0.0013817 -1.6004 0.094663 0.093527 0.11248 0.10459 0.19661 -0.004579 0.13608 0.10344 0.08873
2.7109 0.092664 0.094081 0.077446 0.10506 0 0.10003 0.094438 0.11068 0.10823 0.097951 0.13862 -3.4038 -0.10714 -0.00061804 0.14875 0.21502 -0.080282 0.0026225 -0.1418 -0.16896 0.048368 -0.19887 -0.3182 0.12234 -0.00087913 -0.0066373 -0.0006906 -0.0015199 -1.6057 0.094206 0.092812 0.11518 0.10338 0.20609 -0.0031002 0.10289 0.1088 0.077421
2.7148 0.095464 0.095114 0.10686 0.10401 0 0.10053 0.099771 0.10534 0.10626 0.096026 0.12945 -3.1499 -0.09208 0.0019178 0.13733 0.23593 -0.0769 -0.024085 -0.192 -0.1678 0.033972 -0.22676 -0.30966 0.10654 -1.3152e-05 -0.0055931 -0.00051491 -0.0015366 -1.587 0.094882 0.092674 0.11821 0.09757 0.20843 0.00043493 0.059712 0.11442 0.057061
2.7188 0.098564 0.09617 0.12404 0.099853 0 0.10054 0.10358 0.10081 0.10688 0.09499 0.11592 -2.8852 -0.077394 0.00093752 0.11943 0.23645 -0.075689 -0.052722 -0.24417 -0.16577 0.012455 -0.24595 -0.29658 0.086902 0.00094744 -0.0046955 -0.00057418 -0.0017024 -1.5529 0.096884 0.09225 0.11755 0.092641 0.20157 0.0024164 0.0069298 0.12046 0.0242
2.7227 0.10094 0.0977 0.11166 0.096535 0 0.10083 0.10553 0.098606 0.10594 0.092505 0.10045 -2.6243 -0.067869 -0.0026059 0.095274 0.20736 -0.076672 -0.081133 -0.28785 -0.16314 -0.01651 -0.24497 -0.27954 0.061474 0.0011232 -0.0044639 -0.00074812 -0.0021736 -1.5058 0.09833 0.091491 0.11043 0.092787 0.18161 0.00069529 -0.053304 0.12208 -0.02265
2.7266 0.10194 0.099498 0.084653 0.096313 0 0.101 0.10596 0.096876 0.099176 0.087961 0.084558 -2.362 -0.060446 -0.0054431 0.070971 0.16407 -0.077567 -0.1038 -0.3201 -0.15856 -0.045974 -0.22727 -0.25833 0.032443 0.00041307 -0.0049377 -0.00081962 -0.0027078 -1.4447 0.097101 0.091242 0.098527 0.097196 0.15482 -0.0032262 -0.11099 0.11369 -0.069059
2.7305 0.10174 0.10087 0.07337 0.098272 0 0.1007 0.10574 0.093139 0.087099 0.084032 0.069685 -2.0798 -0.052377 -0.0054514 0.0495 0.11261 -0.076275 -0.11665 -0.34036 -0.15088 -0.07195 -0.19451 -0.23454 0.00098329 -0.00047424 -0.0055754 -0.00063885 -0.0028218 -1.3772 0.093572 0.092009 0.087066 0.10128 0.12376 -0.0054783 -0.15985 0.091543 -0.10641
2.7344 0.10093 0.1013 0.090183 0.099624 0 0.10044 0.10569 0.087858 0.076073 0.084509 0.058175 -1.7663 -0.041292 -0.0036039 0.03341 0.058204 -0.072878 -0.11625 -0.34876 -0.14111 -0.090729 -0.14939 -0.21254 -0.031481 -0.00077674 -0.0056669 -0.00029715 -0.0022907 -1.3236 0.090927 0.093042 0.080612 0.10135 0.090917 -0.0033324 -0.19395 0.053265 -0.12705
2.7383 0.099954 0.10084 0.11648 0.098646 0 0.10105 0.10553 0.084484 0.073434 0.090496 0.052729 -1.4295 -0.024233 -0.0024734 0.026263 0.005974 -0.069384 -0.09708 -0.34533 -0.13229 -0.096266 -0.096581 -0.19721 -0.06229 -0.00040681 -0.0049937 -8.5224e-05 -0.0014508 -1.3043 0.09212 0.093121 0.079703 0.097839 0.059391 0.0022865 -0.20268 -0.0037944 -0.11931
2.7422 0.098619 0.09992 0.12347 0.096427 0 0.10215 0.10373 0.085598 0.080573 0.098976 0.054787 -1.0888 -0.0047143 -0.0033095 0.02756 -0.043297 -0.067868 -0.06243 -0.33266 -0.12729 -0.086942 -0.048401 -0.19085 -0.087044 6.8909e-05 -0.0041199 -0.00021375 -0.00092467 -1.3217 0.096521 0.092322 0.081273 0.094185 0.031798 0.0074661 -0.18226 -0.068189 -0.084504
2.7461 0.096572 0.09894 0.10307 0.095675 0 0.10194 0.09894 0.089624 0.091008 0.10523 0.063617 -0.75474 0.010174 -0.0050451 0.033088 -0.090671 -0.068983 -0.022894 -0.31261 -0.12658 -0.068594 -0.01265 -0.19248 -0.10405 9.7981e-05 -0.0039303 -0.00057156 -0.0010115 -1.3572 0.10018 0.092582 0.082102 0.092863 0.0085161 0.0084609 -0.14279 -0.1241 -0.038163
2.75 0.094032 0.098076 0.075634 0.097792 0 0.098821 0.091876 0.092316 0.096226 0.1066 0.076823 -0.41834 0.015577 -0.0060194 0.040703 -0.1344 -0.071901 0.014763 -0.28458 -0.1284 -0.044991 0.005713 -0.20026 -0.11175 -0.00028679 -0.0047591 -0.00081158 -0.0013859 -1.3892 0.099902 0.095997 0.081848 0.093139 -0.009314 0.0045874 -0.091021 -0.16063 0.0097204
2.7539 0.092037 0.097432 0.067821 0.10127 0 0.093659 0.085601 0.091754 0.094 0.10414 0.091313 -0.058906 0.0069834 -0.0060216 0.048312 -0.17152 -0.075109 0.043584 -0.24773 -0.13082 -0.020448 0.0025983 -0.21379 -0.10889 -0.00056648 -0.0059609 -0.00071115 -0.0014467 -1.4134 0.096786 0.10246 0.082962 0.092738 -0.02034 -0.0014542 -0.035009 -0.16724 0.048586
2.7578 0.091724 0.097076 0.08562 0.1031 0 0.090013 0.083314 0.091083 0.090664 0.10094 0.10387 0.33561 -0.021713 -0.0062093 0.054152 -0.18495 -0.077058 0.050757 -0.19872 -0.13363 -0.0032843 -0.030412 -0.23328 -0.091576 -0.00033615 -0.0064436 -0.00041998 -0.00096109 -1.4436 0.095242 0.10918 0.087949 0.091245 -0.017591 -0.0058409 0.0079836 -0.12267 0.059562
2.7617 0.093258 0.096881 0.11023 0.1016 0 0.091363 0.085726 0.095255 0.094479 0.09947 0.11175 0.75645 -0.056534 -0.0072937 0.060284 -0.16598 -0.076601 0.041951 -0.1449 -0.13778 0.0048943 -0.079357 -0.25654 -0.065769 0.00026154 -0.0057258 -0.00029621 -0.0003212 -1.491 0.098165 0.11277 0.096693 0.09114 -0.00049638 -0.0064219 0.031112 -0.046014 0.049074
2.7656 0.095482 0.096425 0.11839 0.097775 0 0.09753 0.090692 0.10487 0.10652 0.10015 0.11412 1.1818 -0.086824 -0.0084745 0.068635 -0.11303 -0.07364 0.023663 -0.093159 -0.14339 0.0055341 -0.13481 -0.27776 -0.035451 0.00070272 -0.0044758 -0.0004887 -0.00014254 -1.5454 0.10349 0.11183 0.10622 0.095094 0.030329 -0.0038462 0.035438 0.046883 0.026121
2.7695 0.09676 0.09527 0.10447 0.093892 0 0.10391 0.095449 0.11404 0.1185 0.10174 0.11332 1.5977 -0.10345 -0.0084638 0.08059 -0.027969 -0.06973 0.0020669 -0.050373 -0.14882 0.00042457 -0.18812 -0.29076 -0.0045036 0.00062702 -0.003928 -0.0007418 -0.00063999 -1.5802 0.10598 0.10753 0.11288 0.10242 0.073206 -0.0004677 0.023551 0.14105 -0.00061101
2.7734 0.096242 0.09341 0.08315 0.091264 0 0.10496 0.098873 0.11532 0.12017 0.10233 0.11394 2.0124 -0.0934 -0.0071886 0.097721 0.082414 -0.067572 -0.013605 -0.028124 -0.15199 -0.0073369 -0.22656 -0.29389 0.021037 0.00017534 -0.0046998 -0.00067933 -0.001442 -1.5764 0.10251 0.10193 0.11494 0.10871 0.12442 0.0016867 0.0011067 0.21393 -0.017874
2.7773 0.094389 0.091349 0.073686 0.089672 0 0.099114 0.1013 0.10699 0.10906 0.10025 0.11916 2.4506 -0.050172 -0.005922 0.11764 0.18381 -0.069082 -0.013154 -0.040579 -0.15277 -0.012814 -0.23467 -0.29163 0.031551 -0.00019635 -0.0061761 -0.00027433 -0.002011 -1.5407 0.095137 0.096313 0.11347 0.10948 0.16955 0.0021259 -0.017252 0.23737 -0.011177
2.7813 0.092315 0.089596 0.083098 0.088708 0 0.090624 0.10254 0.095029 0.092965 0.094905 0.12705 2.9321 0.0082961 -0.0056626 0.13463 0.24865 -0.073533 -0.0012445 -0.079939 -0.15337 -0.015787 -0.21803 -0.29034 0.026945 -0.00018609 -0.007091 4.5576e-05 -0.0021844 -1.4976 0.088938 0.090873 0.11103 0.10427 0.19799 0.0015983 -0.024865 0.21971 0.012371
2.7852 0.090729 0.088078 0.10238 0.088819 0 0.085921 0.10102 0.087596 0.083017 0.087507 0.13094 3.4537 0.069659 -0.0058692 0.14493 0.26361 -0.077858 0.017293 -0.14015 -0.15604 -0.017622 -0.1815 -0.29192 0.0077067 9.5279e-05 -0.0067319 -0.00016523 -0.0022486 -1.4641 0.08707 0.08569 0.10928 0.097023 0.20419 0.0010252 -0.020842 0.1688 0.045752
2.7891 0.089505 0.086182 0.11536 0.090397 0 0.087679 0.095657 0.087561 0.084103 0.080816 0.12463 3.9911 0.1206 -0.0052319 0.1451 0.21999 -0.079272 0.036433 -0.21296 -0.16025 -0.020276 -0.13201 -0.29137 -0.024409 0.00029954 -0.0055766 -0.000839 -0.002505 -1.4334 0.088322 0.081073 0.10759 0.092218 0.18435 0.00082032 -0.0061907 0.095847 0.080279
2.793 0.088095 0.083481 0.11067 0.092028 0 0.092047 0.088117 0.090626 0.09164 0.077235 0.10812 4.5192 0.13494 -0.0035436 0.12927 0.11168 -0.077749 0.042866 -0.27883 -0.16244 -0.028988 -0.085848 -0.28103 -0.064093 0.00021856 -0.0047714 -0.0013803 -0.0028485 -1.3845 0.089183 0.076959 0.10354 0.090496 0.13427 0.00098331 0.012342 0.026079 0.097118
2.7969 0.086052 0.080348 0.089079 0.090556 0 0.091943 0.082212 0.090288 0.096599 0.076604 0.088264 5.0319 0.11153 -0.0022568 0.10388 -0.011925 -0.075672 0.031772 -0.31783 -0.15882 -0.044876 -0.060273 -0.25739 -0.09804 -3.3556e-05 -0.0050269 -0.0012506 -0.0028449 -1.3046 0.087425 0.072606 0.095084 0.08817 0.073533 0.0014218 0.022458 -0.014949 0.089317
2.8008 0.082998 0.077667 0.063322 0.083768 0 0.083621 0.080178 0.083926 0.093038 0.076118 0.07329 5.5452 0.062654 -0.0028856 0.076116 -0.11696 -0.074872 0.007465 -0.32601 -0.14869 -0.065074 -0.058147 -0.22459 -0.11981 -0.00018586 -0.0060293 -0.00055817 -0.0022215 -1.2015 0.083209 0.067601 0.082522 0.081257 0.016286 0.0019116 0.021018 -0.024048 0.062494
2.8047 0.078301 0.075776 0.050234 0.073158 0 0.070392 0.079822 0.073991 0.081461 0.073094 0.065978 6.0806 -0.00012746 -0.0051354 0.051677 -0.18034 -0.074308 -0.025057 -0.3026 -0.13501 -0.086339 -0.079198 -0.19147 -0.1253 -0.00011603 -0.0068503 2.0024e-06 -0.0012236 -1.0943 0.077416 0.063089 0.068659 0.070143 -0.027557 0.0018602 0.0076398 -0.0023206 0.023006
2.8086 0.071265 0.073724 0.058278 0.063515 0 0.059938 0.07624 0.0643 0.066668 0.068037 0.062006 6.6468 -0.059809 -0.0070772 0.037851 -0.17704 -0.071188 -0.057583 -0.24969 -0.12186 -0.10346 -0.12005 -0.16558 -0.11057 2.2677e-05 -0.0068295 -0.00015614 -0.00044533 -0.99546 0.070279 0.061217 0.05695 0.060087 -0.04685 0.00052996 -0.015759 0.044512 -0.01878
2.8125 0.061956 0.069755 0.078601 0.059069 0 0.057526 0.066888 0.056487 0.053773 0.064452 0.055 7.235 -0.084891 -0.0072192 0.043987 -0.094077 -0.064559 -0.072515 -0.1843 -0.11128 -0.10559 -0.16266 -0.14916 -0.076387 -3.231e-05 -0.0060413 -0.00088843 -0.0003113 -0.90529 0.062299 0.062673 0.049114 0.056585 -0.032651 -0.0021433 -0.037099 0.092386 -0.041333
2.8164 0.051732 0.06275 0.089388 0.05964 0 0.061242 0.054633 0.050206 0.045887 0.064947 0.043323 7.8296 -0.075984 -0.0059754 0.062753 0.017056 -0.057372 -0.068216 -0.12992 -0.10265 -0.093886 -0.1894 -0.1397 -0.037501 -0.00036485 -0.0050285 -0.0014401 -0.00074704 -0.81958 0.055549 0.064896 0.044262 0.059568 -0.0028022 -0.004965 -0.04663 0.12111 -0.042162
2.8203 0.042496 0.053288 0.073772 0.060506 0 0.063468 0.045079 0.04533 0.043591 0.067437 0.031967 8.4228 -0.038832 -0.0047652 0.088796 0.12813 -0.054326 -0.046933 -0.096169 -0.094684 -0.070739 -0.19392 -0.13311 -0.0013856 -0.00074408 -0.0042468 -0.0012048 -0.0013399 -0.73801 0.052383 0.063523 0.040215 0.062071 0.032673 -0.0060847 -0.041763 0.12481 -0.023948
2.8242 0.035035 0.043229 0.036654 0.056214 0 0.057214 0.04072 0.042287 0.044821 0.065841 0.027744 9.0183 0.017401 -0.0039582 0.116 0.21213 -0.057329 -0.013056 -0.090042 -0.087791 -0.039958 -0.17279 -0.1262 0.02501 -0.00077109 -0.0038046 -0.00034185 -0.0017638 -0.66103 0.052129 0.056186 0.035748 0.05544 0.06373 -0.004592 -0.022081 0.10113 0.0082048
2.8281 0.02813 0.034077 0.0025841 0.044896 0 0.041795 0.038171 0.040054 0.045262 0.055316 0.032402 9.6226 0.071084 -0.0023978 0.13267 0.22729 -0.063243 0.021899 -0.11899 -0.08416 -0.010816 -0.12566 -0.1172 0.03077 -0.000198 -0.0036002 0.00038727 -0.0019988 -0.58089 0.049968 0.044775 0.031596 0.037172 0.074358 -0.0016131 0.0082215 0.052967 0.041237
2.832 0.019659 0.025596 -0.0064689 0.029413 0 0.023192 0.031629 0.03536 0.040553 0.037117 0.040234 10.235 0.095131 0.00072434 0.13119 0.17695 -0.066451 0.040672 -0.16557 -0.08553 0.0042183 -0.074589 -0.10528 0.016942 0.00083408 -0.0035219 0.00038651 -0.0021637 -0.48172 0.040692 0.033436 0.029267 0.01443 0.061357 0.00042417 0.03205 0.0048792 0.057089
2.8359 0.008858 0.015987 0.0072811 0.014713 0 0.0090725 0.018852 0.025449 0.029623 0.017964 0.042478 10.85 0.087357 0.0039863 0.11482 0.093879 -0.063757 0.03991 -0.21204 -0.090764 0.0033475 -0.035262 -0.090593 -0.0081129 0.001837 -0.0034603 -0.00020246 -0.002234 -0.35193 0.024177 0.024112 0.028787 -0.00081691 0.033705 -5.5189e-05 0.040878 -0.028892 0.053381
2.8398 -0.0025979 0.003575 0.019345 0.0038812 0 0.0026277 0.0031562 0.01162 0.015911 0.0040611 0.034609 11.457 0.050664 0.0045299 0.087105 0.0021836 -0.056662 0.019754 -0.24733 -0.095441 -0.012783 -0.016158 -0.074347 -0.038399 0.0022855 -0.0032507 -0.00069479 -0.0020222 -0.19511 0.0062684 0.014383 0.027585 -0.0019023 -0.0016879 -0.0022324 0.031042 -0.041495 0.031195
2.8438 -0.012129 -0.011479 0.0078516 -0.0041387 0 -5.6418e-05 -0.010594 -0.0013987 0.0041941 -0.0046908 0.020049 12.058 -0.0072705 0.0010911 0.053431 -0.070099 -0.048818 -0.016961 -0.26063 -0.093741 -0.041382 -0.023984 -0.057917 -0.066868 0.0019703 -0.0027588 -0.00058491 -0.0014522 -0.024366 -0.0069314 5.5666e-05 0.021708 0.0056524 -0.036304 -0.0036237 0.00098776 -0.028494 -0.0054709
2.8477 -0.019121 -0.027009 -0.024202 -0.013831 0 -0.0071945 -0.021356 -0.010674 -0.0044456 -0.014666 0.0069651 12.653 -0.057826 -0.00412 0.027683 -0.073389 -0.041522 -0.056408 -0.23645 -0.081135 -0.069834 -0.0598 -0.040875 -0.080044 0.0011192 -0.0020408 -3.2677e-05 -0.00077924 0.15504 -0.015781 -0.020119 0.0085139 0.0072652 -0.054574 -0.002506 -0.042104 0.0074284 -0.041306
2.8516 -0.026153 -0.040473 -0.053133 -0.02992 0 -0.025041 -0.032601 -0.019091 -0.014031 -0.032468 0.00072147 13.249 -0.078943 -0.0071403 0.015713 -0.026569 -0.032016 -0.082384 -0.19234 -0.056104 -0.084791 -0.096227 -0.019643 -0.078947 0.0001936 -0.0012974 0.0003586 -0.00043403 0.35413 -0.027092 -0.0426 -0.011303 -0.0090128 -0.058449 0.00036673 -0.077539 0.042713 -0.06304
2.8555 -0.036998 -0.051059 -0.060495 -0.053422 0 -0.052519 -0.047774 -0.032655 -0.029256 -0.058324 -0.0016896 13.845 -0.065698 -0.0060115 0.017779 0.05284 -0.016184 -0.089873 -0.13756 -0.020111 -0.081862 -0.11941 0.011534 -0.065669 -0.00045515 -0.00057066 0.00018945 -0.00059447 0.58676 -0.046529 -0.061931 -0.033918 -0.041755 -0.051558 0.0025678 -0.096869 0.068159 -0.067913
2.8594 -0.053035 -0.060384 -0.052171 -0.07938 0 -0.080783 -0.065901 -0.053158 -0.049733 -0.084914 -0.010242 14.443 -0.017964 -0.0025197 0.032407 0.14485 0.0074515 -0.076486 -0.08124 0.02375 -0.059026 -0.11763 0.057471 -0.043191 -0.00076192 0.00046258 -0.00034998 -0.00092676 0.84713 -0.071313 -0.075222 -0.054705 -0.076195 -0.038329 0.0025628 -0.094326 0.077104 -0.055652
2.8633 -0.071603 -0.071069 -0.050106 -0.098671 0 -0.09881 -0.082389 -0.074693 -0.06972 -0.10278 -0.034016 15.044 0.057169 5.1054e-05 0.054802 0.215 0.036617 -0.042261 -0.036559 0.072476 -0.016326 -0.074902 0.11884 -0.016777 -0.00082247 0.0022405 -0.00071064 -0.00081326 1.1052 -0.091698 -0.083736 -0.071111 -0.096073 -0.026413 0.0013699 -0.064912 0.063785 -0.029727
2.8672 -0.08806 -0.084289 -0.067258 -0.10416 0 -0.10172 -0.093955 -0.08919 -0.084401 -0.10783 -0.072908 15.643 0.12578 0.00069933 0.071828 0.23273 0.06781 -0.0032892 -0.011028 0.1242 0.030737 0.0026791 0.19106 0.0054937 -0.00065094 0.0047674 -0.00053414 0.0001038 1.3299 -0.10056 -0.090649 -0.08422 -0.097567 -0.022895 0.0015031 -0.023929 0.040619 -0.0059219
2.8711 -0.099739 -0.098476 -0.09469 -0.097445 0 -0.0956 -0.10198 -0.095811 -0.095921 -0.10485 -0.11602 16.23 0.16711 0.0018496 0.077557 0.21013 0.099292 0.02691 0.0023673 0.17795 0.068669 0.091586 0.26598 0.022045 -0.00013421 0.0073797 4.8281e-05 0.001575 1.519 -0.10119 -0.098092 -0.097941 -0.092851 -0.025263 0.0041967 0.0099956 0.023389 0.0069541
2.875 -0.10803 -0.1105 -0.11432 -0.089984 0 -0.093913 -0.11057 -0.10333 -0.11171 -0.10397 -0.14897 16.79 0.17233 0.0066656 0.069947 0.16006 0.13124 0.041811 0.0092087 0.23228 0.090641 0.17706 0.33511 0.03306 0.00073382 0.0092103 0.00060287 0.0029362 1.7026 -0.10453 -0.10654 -0.11615 -0.099401 -0.03047 0.0077813 0.026602 0.020435 0.0057218
2.8789 -0.11671 -0.11853 -0.12045 -0.095588 0 -0.10699 -0.12171 -0.12136 -0.13591 -0.11288 -0.16485 17.315 0.13675 0.015593 0.04856 0.10002 0.16324 0.036592 0.016226 0.28394 0.091423 0.24404 0.39272 0.039604 0.0016209 0.009969 0.00079475 0.0036662 1.9132 -0.1182 -0.11616 -0.13948 -0.1241 -0.034544 0.0089946 0.017138 0.038622 -0.010885
2.8828 -0.1283 -0.12401 -0.12411 -0.11891 0 -0.13262 -0.13323 -0.14903 -0.1632 -0.13065 -0.16966 17.814 0.064472 0.025867 0.016862 0.070349 0.19246 0.0076853 0.036704 0.32813 0.066451 0.26634 0.43722 0.04493 0.0019859 0.010224 0.00059531 0.0037895 2.1492 -0.13868 -0.12735 -0.16399 -0.15646 -0.029222 0.0060546 -0.028193 0.083374 -0.03992
2.8867 -0.14202 -0.13089 -0.13655 -0.1501 0 -0.15662 -0.1415 -0.17383 -0.18253 -0.14846 -0.17688 18.303 -0.0045222 0.034198 -0.011955 0.083287 0.21481 -0.02707 0.070694 0.36062 0.034758 0.25729 0.4704 0.052144 0.0015593 0.010826 0.00018424 0.0037688 2.371 -0.15503 -0.13965 -0.18319 -0.17746 -0.016109 0.00051758 -0.085036 0.13265 -0.067586
2.8906 -0.15505 -0.14237 -0.15431 -0.17206 0 -0.16463 -0.14588 -0.18356 -0.18793 -0.15708 -0.1952 18.792 -0.050676 0.039382 -0.032214 0.13247 0.22808 -0.058162 0.11378 0.3803 0.0072048 0.23055 0.49516 0.061118 0.00071312 0.01204 -0.00024242 0.0040325 2.5359 -0.16045 -0.15091 -0.19238 -0.17655 0.00070006 -0.0038785 -0.13768 0.17281 -0.088835
2.8945 -0.16543 -0.15814 -0.16524 -0.17531 0 -0.15579 -0.14981 -0.17931 -0.18493 -0.15573 -0.21984 19.273 -0.05994 0.042135 -0.040077 0.20844 0.23377 -0.078344 0.16092 0.39005 -0.0076744 0.199 0.51314 0.071212 0.00025544 0.013297 -0.00054622 0.0046088 2.6391 -0.15952 -0.15901 -0.19228 -0.16133 0.017105 -0.0042795 -0.17328 0.19313 -0.10069
2.8984 -0.17349 -0.17443 -0.16745 -0.16716 0 -0.1455 -0.15767 -0.17549 -0.18523 -0.15419 -0.23594 19.728 -0.016472 0.043072 -0.031619 0.29262 0.23585 -0.079002 0.20324 0.39486 0.0008052 0.18174 0.52408 0.080645 0.00072639 0.013833 -0.00062152 0.0051867 2.7191 -0.16352 -0.16465 -0.18872 -0.15129 0.026493 -0.00086756 -0.17479 0.17986 -0.10114
2.9023 -0.1808 -0.18711 -0.17512 -0.16558 0 -0.15308 -0.17116 -0.18537 -0.1947 -0.16529 -0.23147 20.142 0.072529 0.041887 -0.010388 0.35043 0.2377 -0.058999 0.22738 0.3986 0.035113 0.19926 0.52726 0.086464 0.0018422 0.013519 -0.00041119 0.0054784 2.8212 -0.17872 -0.1716 -0.18836 -0.16096 0.023178 0.0036606 -0.13561 0.13183 -0.095074
2.9063 -0.18821 -0.19489 -0.20102 -0.18244 0 -0.18403 -0.1884 -0.20691 -0.20734 -0.1927 -0.20858 20.514 0.17177 0.0388 0.013033 0.37582 0.24028 -0.030685 0.23405 0.40212 0.080089 0.24271 0.52369 0.089349 0.0026822 0.012974 2.3265e-05 0.0054856 2.9526 -0.1997 -0.18299 -0.1936 -0.18756 0.013163 0.006485 -0.077837 0.071917 -0.089247
2.9102 -0.19518 -0.19976 -0.23629 -0.21171 0 -0.22311 -0.20585 -0.22372 -0.21194 -0.22509 -0.18314 20.852 0.26152 0.035998 0.033124 0.37072 0.24264 -0.00087368 0.22492 0.40394 0.12667 0.30397 0.51699 0.090498 0.0025128 0.01287 0.00051268 0.0054274 3.0746 -0.21448 -0.19736 -0.20126 -0.21398 0.0016468 0.0066329 -0.015383 0.014077 -0.085693
2.9141 -0.20096 -0.20448 -0.25456 -0.23433 0 -0.2458 -0.22014 -0.2213 -0.20452 -0.24322 -0.1724 21.161 0.32292 0.0364 0.044793 0.34086 0.24368 0.023705 0.20312 0.40259 0.16562 0.37274 0.51171 0.091521 0.0014724 0.013222 0.0009324 0.0054655 3.1395 -0.21597 -0.20915 -0.20601 -0.22383 -0.0054616 0.0050495 0.037142 -0.027574 -0.085495
2.918 -0.20566 -0.20978 -0.23955 -0.23581 0 -0.23916 -0.2287 -0.20221 -0.19337 -0.23574 -0.18169 21.442 0.32467 0.040528 0.04022 0.30248 0.24332 0.032647 0.17554 0.39839 0.18106 0.42767 0.51089 0.096374 0.00043738 0.01345 0.0013358 0.0055484 3.1383 -0.20836 -0.21393 -0.20561 -0.21507 0.0041334 0.0032436 0.053342 -0.027913 -0.086615
2.9219 -0.20981 -0.2142 -0.20512 -0.21985 0 -0.21348 -0.23015 -0.18493 -0.19108 -0.21023 -0.20139 21.69 0.27926 0.045208 0.023949 0.27687 0.24245 0.028432 0.15235 0.3934 0.17503 0.45769 0.51496 0.10653 0.0001899 0.013126 0.0018636 0.0055194 3.1143 -0.20265 -0.21289 -0.20299 -0.20052 0.03079 0.0020507 0.033646 0.0083344 -0.083174
2.9258 -0.21324 -0.21652 -0.18298 -0.20487 0 -0.19383 -0.22554 -0.18712 -0.20192 -0.18876 -0.21615 21.906 0.20706 0.046317 0.0020239 0.26675 0.24245 0.016957 0.13583 0.39022 0.15586 0.46651 0.52293 0.12077 0.00072046 0.012525 0.0024774 0.005323 3.1284 -0.2065 -0.21164 -0.20356 -0.19593 0.068577 0.001457 -0.0098864 0.06759 -0.073277
2.9297 -0.21501 -0.21785 -0.18991 -0.20672 0 -0.19867 -0.21928 -0.20964 -0.21761 -0.19049 -0.21773 22.095 0.12436 0.043136 -0.020714 0.2713 0.24477 0.0030007 0.12672 0.3909 0.13066 0.459 0.53436 0.13769 0.0013453 0.012382 0.0028379 0.0050597 3.2096 -0.21819 -0.21431 -0.21028 -0.20671 0.11199 0.0011648 -0.066541 0.13852 -0.056528
2.9336 -0.21517 -0.22106 -0.21174 -0.22434 0 -0.22473 -0.21733 -0.23637 -0.22582 -0.21615 -0.21061 22.26 0.052436 0.039493 -0.037972 0.2859 0.25025 -0.0071471 0.12463 0.39659 0.10924 0.44372 0.54968 0.15503 0.0014658 0.013117 0.002561 0.0048511 3.3341 -0.22971 -0.21987 -0.22138 -0.22488 0.153 0.0010346 -0.12111 0.20581 -0.033712
2.9375 -0.21627 -0.22794 -0.22253 -0.24185 0 -0.25142 -0.22314 -0.24909 -0.22253 -0.24803 -0.20647 22.392 0.022066 0.039997 -0.040548 0.29712 0.25821 -0.004881 0.12672 0.40755 0.10674 0.43844 0.56872 0.1686 0.0011417 0.01441 0.0016607 0.0047139 3.4517 -0.23496 -0.22479 -0.23236 -0.23775 0.17847 0.0010264 -0.14838 0.24599 -0.011398
2.9414 -0.22243 -0.23721 -0.21606 -0.24464 0 -0.2603 -0.23518 -0.24299 -0.2159 -0.26556 -0.21361 22.483 0.025825 0.045165 -0.031464 0.30059 0.26629 0.0069195 0.13031 0.42307 0.12028 0.44705 0.58945 0.1786 0.00089372 0.015553 0.00069364 0.0046102 3.5339 -0.23521 -0.22912 -0.24014 -0.23992 0.1906 0.00096062 -0.15 0.26235 0.0045742
2.9453 -0.23583 -0.24576 -0.21213 -0.23358 0 -0.25133 -0.24869 -0.2291 -0.21844 -0.26233 -0.23017 22.535 0.055575 0.050781 -0.013421 0.29856 0.27218 0.025644 0.1361 0.44175 0.14586 0.46761 0.60904 0.18623 0.0010179 0.016138 0.00034947 0.0045942 3.599 -0.2376 -0.23802 -0.24521 -0.23777 0.19285 0.00052726 -0.13087 0.2602 0.012416
2.9492 -0.25378 -0.25175 -0.23017 -0.22424 0 -0.24173 -0.26008 -0.22358 -0.23557 -0.2496 -0.24649 22.561 0.10067 0.052412 0.010013 0.29484 0.27617 0.048098 0.14528 0.46216 0.17813 0.49637 0.62658 0.19311 0.0012226 0.016325 0.00081549 0.0048252 3.6927 -0.24854 -0.25593 -0.25037 -0.24328 0.1898 -0.00044923 -0.098197 0.2467 0.011464
2.9531 -0.26961 -0.25611 -0.26287 -0.23236 0 -0.2491 -0.26898 -0.23478 -0.26135 -0.24437 -0.25379 22.571 0.14007 0.050332 0.031495 0.2999 0.28194 0.068443 0.162 0.48362 0.206 0.52363 0.64467 0.203 0.0010055 0.016475 0.0015581 0.0053755 3.8416 -0.26776 -0.27903 -0.25777 -0.26269 0.19053 -0.0018097 -0.067457 0.23606 0.0029271
2.957 -0.27697 -0.26069 -0.28287 -0.25924 0 -0.27472 -0.27578 -0.25849 -0.28412 -0.25374 -0.25239 22.56 0.15405 0.04949 0.042749 0.32003 0.29394 0.082109 0.18725 0.50603 0.21943 0.53957 0.66793 0.21821 0.00032608 0.016668 0.0018045 0.0060482 4.0221 -0.28732 -0.29505 -0.26728 -0.28998 0.20134 -0.0031326 -0.05491 0.24059 -0.0051262
2.9609 -0.27405 -0.26498 -0.27517 -0.28964 0 -0.30151 -0.27807 -0.28283 -0.29556 -0.26964 -0.25278 22.507 0.14469 0.054486 0.042962 0.34969 0.31294 0.090089 0.21741 0.52891 0.2198 0.54607 0.69919 0.23696 -0.00022939 0.016688 0.001297 0.0064699 4.1702 -0.29626 -0.29229 -0.277 -0.31024 0.21879 -0.003981 -0.059728 0.25716 -0.0086256
2.9648 -0.264 -0.26531 -0.25507 -0.30314 0 -0.30763 -0.2712 -0.29665 -0.29526 -0.27725 -0.2683 22.395 0.11707 0.064859 0.032631 0.38294 0.33414 0.093782 0.24905 0.55081 0.20991 0.54662 0.73656 0.25709 -2.7467e-05 0.016439 0.00057002 0.006431 4.2246 -0.28796 -0.27005 -0.28453 -0.31029 0.23867 -0.0041081 -0.078291 0.28061 -0.0060438
2.9688 -0.25146 -0.2577 -0.24829 -0.28871 0 -0.28352 -0.25337 -0.29497 -0.28858 -0.26809 -0.30359 22.223 0.080325 0.075548 0.013586 0.41155 0.35038 0.095447 0.27759 0.56997 0.19462 0.54695 0.77345 0.27553 0.00090287 0.016207 0.00044289 0.0061254 4.1653 -0.26537 -0.2401 -0.2876 -0.28838 0.2549 -0.0035241 -0.10378 0.30279 0.0031169
2.9727 -0.2388 -0.24188 -0.25674 -0.25161 0 -0.23866 -0.22958 -0.27997 -0.28154 -0.24622 -0.34741 22.009 0.061725 0.081757 -0.0067621 0.41802 0.35779 0.10034 0.2922 0.58537 0.18756 0.56081 0.80085 0.28378 0.0018288 0.016408 0.0012079 0.0059897 4.0182 -0.2399 -0.2174 -0.28428 -0.2556 0.25296 -0.0024451 -0.11549 0.30122 0.014852
2.9766 -0.22554 -0.22217 -0.25396 -0.20892 0 -0.19417 -0.20898 -0.25857 -0.27689 -0.2235 -0.37646 21.772 0.072413 0.082962 -0.020004 0.4077 0.35857 0.10954 0.2945 0.59647 0.1938 0.5863 0.80994 0.28132 0.0020226 0.01709 0.0023148 0.0062594 3.8271 -0.2237 -0.20846 -0.27382 -0.22815 0.23508 -0.0011582 -0.10551 0.27373 0.021872
2.9805 -0.21093 -0.20424 -0.21919 -0.17844 0 -0.16831 -0.19732 -0.23841 -0.273 -0.20967 -0.36966 21.515 0.11276 0.08224 -0.023417 0.38772 0.35782 0.12197 0.28734 0.60113 0.21251 0.61701 0.79399 0.26858 0.0014778 0.017773 0.0028625 0.0066964 3.6189 -0.2206 -0.20771 -0.25766 -0.21597 0.20516 0.00015792 -0.074224 0.22291 0.021449
2.9844 -0.19632 -0.19105 -0.16988 -0.16856 0 -0.16564 -0.19239 -0.22346 -0.26487 -0.20565 -0.32337 21.229 0.17926 0.082425 -0.015678 0.36623 0.35749 0.13584 0.27457 0.59406 0.24084 0.64464 0.7502 0.24685 0.00087482 0.017824 0.0024112 0.0068022 3.3931 -0.22327 -0.20416 -0.23911 -0.21607 0.16838 0.0015376 -0.024906 0.15403 0.01193
2.9883 -0.18487 -0.18181 -0.14928 -0.17468 0 -0.17634 -0.18741 -0.21207 -0.24706 -0.20434 -0.25523 20.907 0.26022 0.083696 0.0032336 0.35826 0.35367 0.14675 0.26383 0.56882 0.27059 0.65078 0.68149 0.21863 0.00085026 0.016953 0.0013283 0.0063224 3.1387 -0.21975 -0.19128 -0.22084 -0.21522 0.13492 0.0031375 0.032489 0.079127 -0.0077475
2.9922 -0.1788 -0.1746 -0.17771 -0.18362 0 -0.18462 -0.1789 -0.19915 -0.2178 -0.19701 -0.19211 20.551 0.32357 0.084767 0.023922 0.3733 0.34017 0.1482 0.26411 0.52302 0.2848 0.61598 0.59678 0.19023 0.0013694 0.015338 0.00037824 0.0055215 2.8594 -0.20437 -0.17139 -0.20242 -0.20014 0.11671 0.005007 0.074238 0.021603 -0.031652
2.9961 -0.17734 -0.16931 -0.22351 -0.18322 0 -0.17999 -0.17024 -0.18163 -0.18186 -0.18012 -0.15082 20.169 0.35406 0.085369 0.038125 0.40041 0.3149 0.13965 0.2733 0.46236 0.27826 0.54586 0.508 0.16444 0.0018596 0.013348 1.3409e-05 0.004933 2.5822 -0.18307 -0.15227 -0.18077 -0.16783 0.11218 0.0069688 0.090966 -0.011322 -0.054059
3 -0.17745 -0.16743 -0.23225 -0.17119 0 -0.16416 -0.16695 -0.16203 -0.14879 -0.15827 -0.12752 19.764 0.34509 0.086484 0.041391 0.42896 0.28268 0.12143 0.28737 0.39888 0.24949 0.44702 0.42483 0.14206 0.0019087 0.011279 7.3469e-05 0.0048457 2.3419 -0.16778 -0.14067 -0.15403 -0.12861 0.11818 0.0087616 0.079249 -0.017573 -0.072319
3.0039 -0.17619 -0.16887 -0.18672 -0.15663 0 -0.14921 -0.16927 -0.14614 -0.12627 -0.1413 -0.10492 19.33 0.29382 0.088146 0.0302 0.44611 0.2516 0.094897 0.30046 0.344 0.19935 0.32974 0.35119 0.12326 0.0017231 0.0093819 0.00012379 0.0050634 2.1571 -0.16476 -0.13834 -0.12537 -0.099432 0.12975 0.010263 0.038601 0.0020937 -0.084406
3.0078 -0.17228 -0.16991 -0.1296 -0.15212 0 -0.14779 -0.17071 -0.13678 -0.11394 -0.13713 -0.070611 18.865 0.20392 0.088089 0.00093488 0.42229 0.22688 0.065116 0.29456 0.30199 0.13532 0.22276 0.28674 0.10744 0.0018446 0.0079855 8.7474e-06 0.0051693 2.0181 -0.16836 -0.14234 -0.10212 -0.092343 0.13388 0.01146 -0.025046 0.040951 -0.088802
3.0117 -0.16548 -0.16511 -0.11869 -0.16166 0 -0.16174 -0.16449 -0.13013 -0.10391 -0.14502 -0.030029 18.371 0.11293 0.083674 -0.03349 0.36374 0.20823 0.040931 0.26441 0.26996 0.078294 0.14875 0.23234 0.092965 0.0024747 0.0073795 2.76e-05 0.0049802 1.8961 -0.16624 -0.14737 -0.090063 -0.10605 0.12494 0.012148 -0.08571 0.077464 -0.090617
3.0156 -0.15533 -0.15185 -0.16086 -0.17463 0 -0.17799 -0.15065 -0.11934 -0.088955 -0.15488 -0.0024127 17.858 0.038429 0.075311 -0.065441 0.28367 0.19274 0.025886 0.21228 0.24399 0.037088 0.11202 0.19374 0.080492 0.0031884 0.0074789 0.00058484 0.0046908 1.7651 -0.1511 -0.14818 -0.087856 -0.12661 0.10475 0.011819 -0.13239 0.1039 -0.091877
3.0195 -0.14132 -0.13301 -0.19957 -0.17243 0 -0.17668 -0.13579 -0.10215 -0.070937 -0.15433 -0.004122 17.331 -0.0066811 0.067188 -0.088707 0.19657 0.17956 0.022219 0.14263 0.22482 0.01765 0.11259 0.17924 0.071046 0.0033706 0.007713 0.001714 0.0045857 1.6202 -0.12738 -0.14161 -0.087613 -0.13664 0.076602 0.010109 -0.15753 0.11536 -0.093785
3.0234 -0.12435 -0.11494 -0.17436 -0.14395 0 -0.14688 -0.1257 -0.084549 -0.060636 -0.1387 -0.034769 16.787 -0.0076322 0.063798 -0.095149 0.12724 0.17089 0.032068 0.065181 0.21725 0.026121 0.14586 0.19243 0.067088 0.0028883 0.0074394 0.0029639 0.0046833 1.4805 -0.1066 -0.12819 -0.081996 -0.12678 0.047597 0.0075031 -0.15334 0.10776 -0.096933
3.0273 -0.10746 -0.10226 -0.089318 -0.097095 0 -0.097879 -0.11949 -0.076018 -0.067952 -0.11521 -0.077867 16.225 0.032011 0.065594 -0.082164 0.1083 0.16877 0.050792 0.0040548 0.22386 0.055789 0.1856 0.22698 0.071192 0.0022541 0.0065679 0.0037346 0.0047323 1.378 -0.096684 -0.11202 -0.071624 -0.10149 0.030874 0.0054592 -0.12586 0.0866 -0.099401
3.0313 -0.094034 -0.094551 -0.014051 -0.055656 0 -0.055269 -0.11166 -0.080785 -0.091355 -0.097039 -0.11379 15.649 0.084611 0.068521 -0.060456 0.13087 0.17169 0.069149 -0.031341 0.24024 0.089004 0.21119 0.26883 0.08035 0.0021003 0.005728 0.0037163 0.00455 1.3379 -0.095752 -0.098224 -0.065436 -0.075593 0.027345 0.0054909 -0.093861 0.06292 -0.099743
3.0352 -0.084929 -0.087641 -0.012513 -0.042472 0 -0.0429 -0.099207 -0.093825 -0.11715 -0.091722 -0.13273 15.068 0.13531 0.068191 -0.036575 0.18408 0.17541 0.082183 -0.038577 0.25735 0.11683 0.21592 0.30465 0.092093 0.0025363 0.0057135 0.0030494 0.0042904 1.3615 -0.095762 -0.089169 -0.072841 -0.063864 0.035022 0.0078916 -0.066909 0.041308 -0.097776
3.0391 -0.077427 -0.077904 -0.075345 -0.061864 0 -0.063987 -0.085149 -0.10533 -0.12998 -0.094606 -0.13786 14.482 0.16988 0.064367 -0.017301 0.25282 0.17712 0.085439 -0.018306 0.26892 0.13122 0.19651 0.32919 0.10348 0.0030654 0.0067127 0.0021431 0.0043152 1.419 -0.090715 -0.082804 -0.094344 -0.070811 0.050247 0.011357 -0.053725 0.025544 -0.093773
3.043 -0.06765 -0.065228 -0.12896 -0.095452 0 -0.097033 -0.074339 -0.10858 -0.12495 -0.093254 -0.13895 13.878 0.16684 0.060989 -0.014104 0.30163 0.17806 0.07212 0.021998 0.27617 0.12104 0.15705 0.34514 0.10812 0.0031181 0.0081033 0.0013904 0.0048025 1.4577 -0.080741 -0.074721 -0.11923 -0.087407 0.063005 0.013994 -0.066434 0.019334 -0.089916
3.0469 -0.054285 -0.052206 -0.11185 -0.11486 0 -0.11102 -0.06695 -0.10327 -0.11009 -0.078561 -0.14392 13.243 0.13604 0.061722 -0.024862 0.30794 0.18155 0.048555 0.05725 0.28441 0.095757 0.1221 0.35589 0.10452 0.0026161 0.0090167 0.0010106 0.0055247 1.4248 -0.069038 -0.062072 -0.13274 -0.097047 0.065105 0.014766 -0.095313 0.018592 -0.089204
3.0508 -0.039859 -0.041034 -0.036236 -0.10151 0 -0.088477 -0.057856 -0.092288 -0.097213 -0.052153 -0.1538 12.575 0.092454 0.065808 -0.042622 0.27673 0.18806 0.021643 0.077029 0.29466 0.065699 0.10246 0.3583 0.095316 0.0019992 0.0090661 0.0010395 0.006024 1.2914 -0.056816 -0.045749 -0.12667 -0.086848 0.057906 0.013916 -0.1293 0.02084 -0.091778
3.0547 -0.028146 -0.03159 0.029318 -0.05887 0 -0.038384 -0.042987 -0.077133 -0.090435 -0.023994 -0.16196 11.899 0.048044 0.06861 -0.061179 0.21668 0.19277 -0.003153 0.075975 0.29874 0.038722 0.10323 0.34217 0.083403 0.0017567 0.0084885 0.0013582 0.0059819 1.0658 -0.042521 -0.029259 -0.10438 -0.056735 0.04442 0.012085 -0.15975 0.024995 -0.09695
3.0586 -0.020348 -0.022345 0.033901 -0.008878 0 0.011176 -0.025098 -0.057647 -0.083146 -0.0038838 -0.15632 11.242 0.018286 0.066147 -0.071749 0.14465 0.18822 -0.018829 0.050694 0.28334 0.024558 0.12682 0.29727 0.073418 0.0019924 0.0076324 0.0017205 0.0054013 0.78461 -0.025538 -0.016051 -0.076323 -0.02001 0.030797 0.0093341 -0.17569 0.030663 -0.1029
3.0625 -0.014087 -0.012635 -0.0064243 0.023646 0 0.03418 -0.01173 -0.035283 -0.065469 0.0046578 -0.12491 10.612 0.0214 0.058744 -0.061543 0.099939 0.16956 -0.017197 0.0096073 0.23984 0.032942 0.15848 0.2218 0.073693 0.0024349 0.0064444 0.001843 0.0044827 0.49001 -0.008931 -0.0078184 -0.050743 0.0053565 0.031236 0.0054296 -0.16459 0.039753 -0.10387
3.0664 -0.0063065 -0.0036499 -0.033937 0.027249 0 0.024846 -0.0072902 -0.014175 -0.034093 0.0040552 -0.064525 9.9937 0.045015 0.050112 -0.036172 0.090794 0.13762 -0.0051189 -0.029356 0.17147 0.053268 0.17549 0.12546 0.082443 0.0027762 0.0045617 0.0015788 0.0034143 0.20865 0.0027503 -0.0042971 -0.027914 0.0090131 0.046419 0.001088 -0.13697 0.051964 -0.09841
3.0703 0.003041 0.0027035 -0.015652 0.010016 0 -0.00058523 -0.0082515 0.0026671 0.0047955 -0.00086429 0.012754 9.3605 0.079169 0.043147 -0.0010095 0.11218 0.097467 0.012108 -0.060123 0.092001 0.077856 0.16762 0.024733 0.096324 0.0029156 0.0018849 0.0010471 0.0023169 -0.052666 0.0082361 -0.0034436 -0.0025445 -0.0043559 0.073318 -0.0015569 -0.10039 0.066007 -0.087103
3.0742 0.010583 0.0055912 0.024182 -0.0075583 0 -0.018241 -0.007065 0.017535 0.040957 -0.0048353 0.082637 8.6999 0.11264 0.037115 0.037315 0.15402 0.055011 0.028487 -0.078902 0.01767 0.098394 0.12761 -0.065682 0.11086 0.0028873 -0.0010667 0.00055806 0.001313 -0.29485 0.011169 -0.0017734 0.028679 -0.017973 0.10702 -0.00041032 -0.063339 0.079956 -0.07151
3.0781 0.013 0.0058036 0.037404 -0.007595 0 -0.014716 -0.00030075 0.036049 0.067306 -0.0025506 0.12296 8.0217 0.1242 0.029096 0.064991 0.18734 0.01503 0.03226 -0.086227 -0.040917 0.099259 0.048708 -0.13909 0.11512 0.0026584 -0.0034634 0.00035207 0.00052405 -0.51082 0.016427 0.0039755 0.061776 -0.014633 0.13472 0.0043249 -0.041902 0.088186 -0.056732
3.082 0.010763 0.0048353 0.0085165 0.012472 0 0.0048524 0.0082831 0.059316 0.082123 0.0090094 0.12952 7.3452 0.1046 0.017898 0.07175 0.17785 -0.018583 0.017707 -0.097823 -0.081727 0.075054 -0.044956 -0.19683 0.10056 0.0021012 -0.0048278 0.00039044 -5.0488e-05 -0.67991 0.025011 0.013824 0.087288 0.01089 0.14303 0.0095794 -0.044651 0.085665 -0.05031
3.0859 0.0081374 0.003803 -0.029899 0.038196 0 0.023338 0.012968 0.078664 0.086216 0.026149 0.11914 6.6807 0.062919 0.0061318 0.060292 0.12589 -0.042566 -0.010289 -0.12256 -0.10871 0.033262 -0.13156 -0.24284 0.069736 0.0011818 -0.0053515 0.00041899 -0.00057436 -0.77655 0.032885 0.02303 0.097418 0.047575 0.133 0.011648 -0.066114 0.073703 -0.053304
3.0898 0.009295 0.0033037 -0.036496 0.048906 0 0.026058 0.013065 0.080779 0.080387 0.037559 0.11508 6.0243 0.0078959 -0.0017466 0.034189 0.038774 -0.055563 -0.046616 -0.1638 -0.12689 -0.019268 -0.19727 -0.27734 0.026468 0.0001179 -0.0055617 0.00025217 -0.0011855 -0.78617 0.034762 0.025125 0.09199 0.075389 0.10805 0.0093937 -0.10059 0.054631 -0.065036
3.0938 0.014485 0.0039198 -0.0071999 0.033635 0 0.011605 0.013289 0.060491 0.066777 0.03173 0.12655 5.3678 -0.048316 -0.0034401 -0.0006193 -0.068538 -0.059493 -0.083917 -0.22251 -0.13819 -0.073164 -0.22857 -0.29416 -0.022925 -0.00069802 -0.0057443 -1.9668e-05 -0.0017458 -0.71721 0.0288 0.018089 0.078079 0.079071 0.074687 0.0052863 -0.13972 0.03241 -0.08331
3.0977 0.0201 0.006329 0.023355 0.00049564 0 -0.0081951 0.017306 0.028828 0.05134 0.0084022 0.14064 4.7101 -0.077965 -0.00089046 -0.028502 -0.14522 -0.058351 -0.10314 -0.28484 -0.13985 -0.10624 -0.20807 -0.2837 -0.058886 -0.00094289 -0.0057394 -0.0001293 -0.0018745 -0.60087 0.017965 0.0075442 0.063916 0.058525 0.053112 0.0031347 -0.1626 0.019875 -0.098543
3.1016 0.022424 0.010697 0.022725 -0.028098 0 -0.017763 0.022627 0.0064861 0.041961 -0.017509 0.13427 4.0573 -0.078528 0.0014719 -0.041977 -0.16626 -0.054439 -0.10051 -0.32696 -0.12584 -0.11461 -0.1621 -0.23967 -0.072258 -0.0005389 -0.0052482 6.3794e-05 -0.0013321 -0.47712 0.0077337 0.0023992 0.05269 0.028193 0.052182 0.0046996 -0.16353 0.022148 -0.10338
3.1055 0.021157 0.016165 -0.0045026 -0.031415 0 -0.0089278 0.023464 0.0066754 0.04158 -0.026336 0.094845 3.4153 -0.053591 0.00056407 -0.040758 -0.12898 -0.045683 -0.076997 -0.3375 -0.091138 -0.099294 -0.10327 -0.16477 -0.061172 0.00035037 -0.0042228 0.00040393 -0.00037494 -0.37323 0.0028922 0.0063182 0.041553 0.005986 0.071675 0.0085105 -0.14347 0.039307 -0.096255
3.1094 0.019321 0.021311 -0.02485 -0.0056642 0 0.014031 0.018413 0.022857 0.043023 -0.010855 0.030802 2.7836 -0.0095625 -0.0029045 -0.026551 -0.038287 -0.027487 -0.035894 -0.30869 -0.036995 -0.063628 -0.043568 -0.071448 -0.026491 0.0014102 -0.0028925 0.00060521 0.00037041 -0.28843 0.0055692 0.014109 0.026141 0.00038284 0.10842 0.011824 -0.10597 0.069373 -0.077433
3.1133 0.0201 0.02535 -0.013525 0.033229 0 0.038138 0.013615 0.033913 0.033077 0.016239 -0.036201 2.1577 0.039334 -0.0053547 -0.0052566 0.086311 0.001806 0.014285 -0.23227 0.026884 -0.015593 0.00097873 0.023121 0.02693 0.0022392 -0.0014735 0.0005769 0.00046368 -0.19864 0.014511 0.017959 0.0059314 0.0057375 0.15228 0.013356 -0.060693 0.1057 -0.050449
3.1172 0.0242 0.028918 0.021731 0.061362 0 0.050901 0.016887 0.023362 0.0049347 0.033385 -0.087869 1.5337 0.068998 -0.0036172 0.008956 0.18762 0.037093 0.05345 -0.13151 0.085845 0.025633 0.02434 0.10416 0.078335 0.002428 1.4786e-05 0.00053227 7.0293e-05 -0.0834 0.025294 0.017395 -0.014644 0.0091628 0.18079 0.013825 -0.029225 0.13112 -0.029055
3.1211 0.030224 0.033608 0.052897 0.063846 0 0.048576 0.02892 -0.0045659 -0.031952 0.030327 -0.11862 0.90792 0.074443 0.0022632 0.011296 0.24026 0.068563 0.073407 -0.036043 0.12796 0.051896 0.035957 0.16367 0.11517 0.0017514 0.0015889 0.0007284 -0.0002415 0.042951 0.032306 0.021256 -0.029989 0.0028325 0.18745 0.014062 -0.019304 0.13862 -0.020617
3.125 0.037028 0.040703 0.061033 0.044289 0 0.038418 0.041544 -0.02731 -0.055971 0.018014 -0.13146 0.27439 0.055854 0.0089483 0.0011091 0.23632 0.088252 0.071272 0.03703 0.14995 0.060401 0.042197 0.19935 0.13192 0.00039916 0.0030247 0.0011083 -0.00013638 0.124 0.032697 0.037744 -0.037876 -0.0089128 0.17189 0.01329 -0.033011 0.12607 -0.028046
3.1289 0.04498 0.050242 0.050143 0.020651 0 0.033843 0.045572 -0.02357 -0.050707 0.018244 -0.12865 -0.37246 0.016613 0.012449 -0.020285 0.17536 0.095031 0.046631 0.072199 0.15611 0.050538 0.050114 0.21005 0.12534 -0.0010067 0.0038582 0.0012681 0.00012264 0.092065 0.029638 0.062638 -0.040044 -0.013628 0.13709 0.0099149 -0.069545 0.093666 -0.05243
3.1328 0.054798 0.061119 0.036702 0.011969 0 0.045506 0.040223 0.0072014 -0.020727 0.042916 -0.10834 -1.0286 -0.029658 0.011319 -0.044263 0.078574 0.093304 0.0049951 0.046946 0.15118 0.026181 0.069048 0.19235 0.09559 -0.0017555 0.0037166 0.0008504 8.9356e-06 -0.082505 0.03086 0.080064 -0.038406 -0.002065 0.099063 0.0040181 -0.11907 0.049352 -0.089737
3.1367 0.065749 0.071862 0.033191 0.026227 0 0.073652 0.034357 0.043362 0.010536 0.082798 -0.069581 -1.6753 -0.063731 0.0076978 -0.058365 0.0015242 0.086805 -0.032872 -0.0075979 0.13371 0.0029791 0.09229 0.14165 0.062884 -0.0015398 0.0026173 -1.5977e-05 -0.00060337 -0.36558 0.042174 0.07796 -0.031066 0.023604 0.079006 -0.0015645 -0.15839 0.01365 -0.12265
3.1406 0.075826 0.081308 0.043307 0.0571 0 0.10666 0.038551 0.059834 0.021835 0.11581 -0.017449 -2.2886 -0.080815 0.0050999 -0.058913 -0.036745 0.073677 -0.058623 -0.071377 0.09635 -0.013688 0.11159 0.056819 0.035771 -0.00066278 0.00090312 -0.00071743 -0.0012305 -0.68444 0.061593 0.063381 -0.012605 0.052005 0.082118 -0.0033176 -0.17866 -0.0054068 -0.14354
3.1445 0.083945 0.088846 0.066081 0.090067 0 0.12754 0.056322 0.051 0.015996 0.12579 0.038488 -2.8577 -0.079262 0.0046223 -0.044413 -0.02629 0.047702 -0.066804 -0.12736 0.033248 -0.020766 0.11914 -0.055702 0.019983 0.00024616 -0.001091 -0.00067053 -0.0013174 -0.98601 0.080659 0.060076 0.021288 0.072837 0.10937 -0.00043934 -0.17464 -0.0030456 -0.14728
3.1484 0.091483 0.094501 0.096514 0.11251 0 0.12529 0.082625 0.037252 0.020573 0.11406 0.090695 -3.3963 -0.060573 0.0030089 -0.015196 0.03641 0.0045785 -0.052473 -0.15306 -0.052231 -0.016746 0.10228 -0.18218 0.020571 0.00074268 -0.0032369 0.00011893 -0.00093837 -1.2758 0.092792 0.087517 0.069212 0.085446 0.15667 0.0040854 -0.14253 0.024216 -0.12884
3.1523 0.10087 0.099034 0.12237 0.1211 0 0.10377 0.10932 0.048392 0.063197 0.095107 0.13745 -3.9316 -0.039739 -0.0051107 0.017847 0.11293 -0.052501 -0.023458 -0.13735 -0.14633 -0.0097503 0.052268 -0.30651 0.030837 0.00082132 -0.0054649 0.001013 -0.00083055 -1.5988 0.10028 0.14043 0.12378 0.097773 0.19836 0.0061377 -0.096526 0.063523 -0.095274
3.1563 0.1124 0.10381 0.12872 0.1224 0 0.080983 0.13079 0.097269 0.14235 0.0837 0.18028 -4.4812 -0.028633 -0.022132 0.044351 0.16208 -0.11291 0.0048727 -0.10288 -0.23146 -0.0090842 -0.017801 -0.41641 0.037625 0.00071899 -0.0075051 0.0012904 -0.0016483 -1.9774 0.11168 0.18964 0.17558 0.11719 0.21597 0.0043154 -0.057292 0.096317 -0.061766
3.1602 0.1228 0.11007 0.11291 0.12671 0 0.077345 0.14485 0.16629 0.2219 0.086084 0.21935 -5.0378 -0.031438 -0.043985 0.060073 0.16578 -0.16416 0.024841 -0.065689 -0.29523 -0.019003 -0.099155 -0.50663 0.034142 0.00055763 -0.0089125 0.00077585 -0.0032268 -2.366 0.13134 0.20526 0.21729 0.14238 0.20214 0.0011192 -0.035061 0.11343 -0.036085
3.1641 0.12779 0.11797 0.093305 0.13932 0 0.10042 0.15091 0.21925 0.258 0.1005 0.25242 -5.5767 -0.050343 -0.062017 0.062191 0.11156 -0.19852 0.029845 -0.04307 -0.33547 -0.042523 -0.18176 -0.57711 0.014708 0.00024963 -0.0094306 -4.7181e-05 -0.0046821 -2.6686 0.15213 0.18155 0.24476 0.16418 0.15311 0.00035326 -0.038154 0.10746 -0.025021
3.168 0.12638 0.12615 0.095423 0.15536 0 0.13802 0.14974 0.22936 0.23646 0.12177 0.27735 -6.0785 -0.084029 -0.069396 0.04938 -0.0066967 -0.21598 0.011561 -0.067866 -0.35833 -0.0814 -0.24584 -0.62807 -0.027193 -0.00026387 -0.0093091 -0.00052946 -0.0052718 -2.8086 0.16061 0.14102 0.25573 0.1742 0.07125 0.0034867 -0.075874 0.070106 -0.037437
3.1719 0.12255 0.1326 0.12494 0.16293 0 0.1666 0.14505 0.20023 0.18638 0.14345 0.29303 -6.5432 -0.11805 -0.066697 0.033128 -0.13565 -0.22222 -0.018675 -0.13694 -0.37185 -0.12288 -0.28427 -0.6559 -0.078163 -0.00078725 -0.0091768 -0.00045152 -0.0050918 -2.7876 0.15066 0.11507 0.24952 0.17248 -0.010017 0.0085924 -0.12702 0.020197 -0.062296
3.1758 0.12222 0.13616 0.15806 0.15311 0 0.16955 0.14298 0.16171 0.15557 0.15787 0.29647 -6.9855 -0.1458 -0.061385 0.019887 -0.24199 -0.22358 -0.05111 -0.23348 -0.37949 -0.15836 -0.30047 -0.65366 -0.12743 -0.00098568 -0.0095166 -0.00014294 -0.0048618 -2.679 0.13169 0.11973 0.22888 0.1669 -0.071995 0.012578 -0.17473 -0.027877 -0.089644
3.1797 0.12806 0.13739 0.16523 0.12942 0 0.15059 0.14738 0.14428 0.16849 0.15855 0.28083 -7.4185 -0.16373 -0.06127 0.013608 -0.3033 -0.22252 -0.078605 -0.34171 -0.37765 -0.18162 -0.29814 -0.61607 -0.16699 -0.00074236 -0.010225 -5.3343e-05 -0.0050698 -2.5627 0.12159 0.14702 0.2011 0.16522 -0.10244 0.014056 -0.20647 -0.063748 -0.11206
3.1836 0.13707 0.13801 0.14543 0.10784 0 0.13028 0.15517 0.15415 0.20495 0.14544 0.23992 -7.8439 -0.16938 -0.067641 0.017953 -0.29574 -0.21648 -0.092712 -0.43843 -0.3586 -0.18543 -0.28337 -0.54543 -0.18727 -0.00033619 -0.010676 -0.00025727 -0.0054495 -2.4628 0.13025 0.17585 0.17507 0.16805 -0.088807 0.013935 -0.20718 -0.075374 -0.12059
3.1875 0.1434 0.13944 0.13064 0.10578 0 0.12786 0.15814 0.17058 0.21931 0.12736 0.17699 -8.256 -0.1665 -0.074378 0.032362 -0.21189 -0.20063 -0.086302 -0.48297 -0.31734 -0.16458 -0.26817 -0.45357 -0.17986 -0.00019997 -0.010237 -0.00041032 -0.0053636 -2.3431 0.15001 0.18921 0.15531 0.16929 -0.030035 0.013607 -0.16455 -0.05415 -0.10688
3.1914 0.1436 0.1417 0.15058 0.12786 0 0.14434 0.15092 0.167 0.18277 0.11657 0.10814 -8.6515 -0.16367 -0.073845 0.048854 -0.099967 -0.17294 -0.069211 -0.47705 -0.25809 -0.13099 -0.25776 -0.35765 -0.15698 -0.00050354 -0.0087959 -0.00017474 -0.0046173 -2.1601 0.16282 0.18304 0.13863 0.16303 0.043137 0.013127 -0.10019 -0.017434 -0.080474
3.1953 0.13942 0.14376 0.19489 0.16073 0 0.1622 0.13766 0.13615 0.10996 0.11905 0.053969 -9.0317 -0.16315 -0.064076 0.064059 0.016419 -0.13776 -0.047306 -0.42518 -0.19515 -0.090571 -0.25133 -0.27255 -0.12504 -0.0010216 -0.0068567 0.00036325 -0.0037429 -1.9196 0.15737 0.16394 0.1179 0.14938 0.1158 0.011421 -0.026934 0.025054 -0.046908
3.1992 0.13575 0.14483 0.21825 0.18225 0 0.1623 0.12926 0.096417 0.045937 0.12966 0.025301 -9.3956 -0.16598 -0.050652 0.075247 0.11523 -0.1048 -0.026647 -0.33568 -0.14582 -0.049271 -0.24673 -0.20561 -0.090593 -0.0014253 -0.0051928 0.0007404 -0.0034243 -1.6845 0.13917 0.14243 0.090335 0.13387 0.17417 0.007946 0.041813 0.063564 -0.011953
3.2031 0.13608 0.14514 0.18832 0.17822 0 0.14227 0.13321 0.074563 0.026954 0.13761 0.016656 -9.7357 -0.16928 -0.041779 0.080023 0.16562 -0.083205 -0.017071 -0.22569 -0.11974 -0.015957 -0.23677 -0.15748 -0.063275 -0.0016476 -0.0043414 0.00058414 -0.0037327 -1.5294 0.1242 0.1283 0.062586 0.12196 0.19849 0.0037107 0.082967 0.082758 0.015506
3.207 0.13997 0.1456 0.12586 0.15282 0 0.11917 0.14588 0.081682 0.051522 0.13673 0.01446 -10.042 -0.16417 -0.041385 0.082316 0.17145 -0.075257 -0.021116 -0.12652 -0.11308 0.0059784 -0.21536 -0.12749 -0.0465 -0.0018896 -0.0043053 1.5545e-05 -0.0040631 -1.4884 0.12336 0.12749 0.046661 0.11499 0.19172 0.00048587 0.089038 0.08037 0.032565
3.2109 0.14441 0.14668 0.089608 0.12459 0 0.11394 0.15579 0.10496 0.086713 0.1303 0.012035 -10.312 -0.14715 -0.046471 0.085701 0.15234 -0.075211 -0.034439 -0.048589 -0.11353 0.019052 -0.18454 -0.11803 -0.036949 -0.0022712 -0.0046288 -0.00043015 -0.0038425 -1.54 0.13352 0.139 0.049951 0.11145 0.16687 -0.0007686 0.069454 0.064242 0.042694
3.2148 0.14717 0.14784 0.11745 0.11152 0 0.13245 0.15477 0.12173 0.10093 0.12622 0.016056 -10.554 -0.11703 -0.050588 0.091956 0.12077 -0.075158 -0.053681 0.0036465 -0.11274 0.024974 -0.14744 -0.13374 -0.032118 -0.0025653 -0.00478 -0.00029247 -0.0031873 -1.638 0.14288 0.15396 0.068807 0.11112 0.13227 -0.00053972 0.03201 0.040139 0.048587
3.2188 0.1485 0.14811 0.18541 0.11836 0 0.1608 0.14571 0.12128 0.091375 0.12857 0.038148 -10.778 -0.074054 -0.04967 0.10242 0.090488 -0.073165 -0.074533 0.028465 -0.11506 0.025984 -0.10917 -0.17656 -0.028825 -0.0023821 -0.0045931 0.00038876 -0.0027497 -1.7537 0.14359 0.16077 0.092181 0.11645 0.097248 -1.6904e-05 -0.012758 0.015165 0.053681
3.2227 0.14999 0.14718 0.22971 0.13572 0 0.17833 0.13908 0.11358 0.082601 0.13456 0.081066 -10.989 -0.025586 -0.044956 0.1154 0.075777 -0.075978 -0.089855 0.027248 -0.13404 0.023995 -0.084743 -0.24213 -0.023637 -0.0016384 -0.0044555 0.0011035 -0.0029397 -1.8921 0.13816 0.1545 0.11194 0.12915 0.07325 -4.0509e-05 -0.043908 3.416e-05 0.062426
3.2266 0.15218 0.14582 0.21042 0.15005 0 0.17526 0.14211 0.11773 0.10108 0.13906 0.13436 -11.182 0.015489 -0.041105 0.12528 0.067379 -0.092992 -0.099708 0.015449 -0.17898 0.019528 -0.078501 -0.3212 -0.018565 -0.00078153 -0.0050422 0.0013018 -0.003432 -2.0733 0.13472 0.14165 0.1296 0.14603 0.056539 -0.00078428 -0.056658 -0.0073381 0.072804
3.2305 0.15389 0.14509 0.1499 0.15472 0 0.15843 0.15175 0.14266 0.15109 0.14032 0.1837 -11.352 0.044177 -0.042039 0.12934 0.057536 -0.12645 -0.1055 -0.004522 -0.24399 0.011183 -0.090907 -0.40472 -0.016281 -0.0004707 -0.006723 0.00081696 -0.0035384 -2.3006 0.13791 0.13411 0.1527 0.15952 0.043243 -0.0020207 -0.052434 -0.010223 0.082063
3.2344 0.1536 0.14513 0.1066 0.15306 0 0.142 0.15828 0.17855 0.21211 0.14053 0.22308 -11.498 0.057255 -0.048291 0.12567 0.039208 -0.16714 -0.10893 -0.03139 -0.30991 -0.0023987 -0.12059 -0.48696 -0.019347 -0.0010029 -0.0091048 -6.7699e-05 -0.0030262 -2.5441 0.14548 0.13708 0.18449 0.16378 0.029555 -0.003229 -0.034433 -0.012175 0.087354
3.2383 0.1512 0.14493 0.11422 0.15264 0 0.13408 0.15514 0.20593 0.25616 0.14218 0.25655 -11.624 0.052183 -0.057406 0.1123 0.002736 -0.20032 -0.11293 -0.067804 -0.35777 -0.024027 -0.16332 -0.56373 -0.032183 -0.0020596 -0.011171 -0.00089832 -0.0024497 -2.7513 0.15254 0.14391 0.21739 0.16065 0.010101 -0.0035091 -0.0099097 -0.019017 0.083428
3.2422 0.1479 0.14337 0.15133 0.1572 0 0.13276 0.14496 0.21237 0.26753 0.14556 0.28819 -11.737 0.039089 -0.06603 0.094018 -0.047152 -0.21689 -0.11922 -0.11596 -0.38133 -0.052525 -0.20434 -0.62806 -0.053843 -0.0030135 -0.012009 -0.0013833 -0.0026069 -2.8739 0.15698 0.1441 0.23717 0.15905 -0.014657 -0.0020153 0.008698 -0.032516 0.068784
3.2461 0.14469 0.14054 0.17062 0.16359 0 0.13296 0.13638 0.20112 0.24966 0.1503 0.31243 -11.835 0.028337 -0.071664 0.076718 -0.096556 -0.21956 -0.12589 -0.17132 -0.38766 -0.083094 -0.23505 -0.66898 -0.078223 -0.0034532 -0.011535 -0.0015147 -0.0037074 -2.8912 0.15974 0.13612 0.23416 0.16718 -0.038819 0.0009621 0.018905 -0.047557 0.047935
3.25 0.14102 0.13788 0.15171 0.16522 0 0.13411 0.1358 0.18546 0.21822 0.15739 0.31608 -11.909 0.024999 -0.073323 0.063635 -0.13638 -0.21847 -0.13099 -0.22913 -0.38662 -0.11217 -0.25119 -0.67589 -0.10089 -0.0034055 -0.010532 -0.0014522 -0.0051378 -2.8152 0.16105 0.13008 0.21129 0.18403 -0.058068 0.0034451 0.021243 -0.059808 0.024121
3.2539 0.13544 0.13673 0.11908 0.15803 0 0.13936 0.14218 0.17596 0.18906 0.1674 0.29057 -11.956 0.033091 -0.07159 0.057614 -0.15774 -0.22036 -0.13221 -0.28326 -0.38023 -0.13584 -0.24983 -0.64514 -0.11707 -0.0031146 -0.0099216 -0.0013357 -0.0060354 -2.6764 0.15859 0.13605 0.18184 0.19814 -0.06798 0.0030047 0.017795 -0.064434 0.0010816
3.2578 0.12748 0.1367 0.10939 0.14372 0 0.14832 0.14883 0.17268 0.17001 0.17646 0.24153 -11.978 0.055117 -0.068409 0.06229 -0.14698 -0.22209 -0.12445 -0.31513 -0.36217 -0.14502 -0.22702 -0.58268 -0.11673 -0.0027293 -0.0099269 -0.0011936 -0.006025 -2.501 0.15023 0.15061 0.15934 0.1954 -0.060875 -0.00081559 0.015783 -0.051735 -0.013765
3.2617 0.11877 0.13543 0.1285 0.12825 0 0.15331 0.14906 0.16777 0.15891 0.17588 0.18567 -11.983 0.079459 -0.066297 0.071925 -0.12004 -0.21421 -0.11046 -0.32009 -0.32642 -0.14113 -0.19431 -0.50046 -0.10318 -0.0022714 -0.0099425 -0.00098522 -0.0053865 -2.2978 0.13764 0.15753 0.14846 0.16994 -0.044155 -0.0053318 0.020202 -0.02773 -0.020441
3.2656 0.11197 0.13038 0.1467 0.11753 0 0.14522 0.14042 0.15395 0.1468 0.15858 0.13789 -11.981 0.10015 -0.066823 0.083513 -0.087312 -0.19094 -0.09305 -0.29815 -0.27548 -0.12583 -0.15615 -0.41001 -0.079751 -0.0018422 -0.0092147 -0.00070806 -0.0046107 -2.0619 0.12575 0.14372 0.14391 0.1293 -0.022853 -0.0065654 0.030535 0.001816 -0.020488
3.2695 0.10835 0.12094 0.13426 0.11391 0 0.12359 0.12478 0.1308 0.12466 0.12662 0.10118 -11.973 0.11282 -0.069189 0.094728 -0.057485 -0.15643 -0.075039 -0.25094 -0.21992 -0.10108 -0.1158 -0.31891 -0.049835 -0.0016999 -0.0076272 -0.00046605 -0.0039339 -1.7914 0.11797 0.11382 0.1364 0.089594 -0.0013132 -0.002828 0.045127 0.031253 -0.015647
3.2734 0.10629 0.10902 0.095039 0.11532 0 0.099472 0.10613 0.10453 0.090685 0.091701 0.068192 -11.952 0.11271 -0.070295 0.10308 -0.041503 -0.12151 -0.060965 -0.18185 -0.17063 -0.069647 -0.076199 -0.23184 -0.018514 -0.002009 -0.005788 -0.00043256 -0.0033257 -1.5016 0.11255 0.087006 0.11992 0.06473 0.014831 0.0034498 0.059598 0.051761 -0.0086559
3.2773 0.10217 0.097372 0.060883 0.11694 0 0.08664 0.088178 0.082827 0.05314 0.066731 0.031591 -11.904 0.10249 -0.066732 0.10839 -0.042215 -0.094611 -0.055921 -0.10529 -0.13201 -0.03747 -0.038204 -0.15352 0.0071151 -0.0025333 -0.0043779 -0.00071347 -0.002785 -1.2206 0.1043 0.078214 0.094722 0.057907 0.02274 0.0077524 0.064899 0.054886 -0.0033364
3.2813 0.092944 0.087049 0.055866 0.1134 0 0.088813 0.072885 0.069307 0.024972 0.056131 -0.0070872 -11.819 0.091242 -0.057393 0.11297 -0.047329 -0.075879 -0.058182 -0.03332 -0.10198 -0.0080523 -0.00097739 -0.089417 0.026289 -0.002709 -0.0035033 -0.0012069 -0.0024656 -0.97009 0.089583 0.083218 0.06551 0.061378 0.027029 0.0075719 0.059461 0.045749 -2.1007e-05
3.2852 0.078249 0.07655 0.071126 0.10046 0 0.095363 0.059884 0.06108 0.013163 0.053946 -0.037482 -11.7 0.08358 -0.044676 0.11774 -0.048636 -0.059676 -0.066195 0.029288 -0.077298 0.017235 0.035262 -0.043573 0.039283 -0.0021497 -0.0027534 -0.0016019 -0.0024656 -0.74966 0.069165 0.083278 0.037734 0.063599 0.030732 0.0044655 0.04351 0.028666 0.0018149
3.2891 0.060401 0.063336 0.076301 0.076101 0 0.089971 0.047246 0.050867 0.012273 0.050813 -0.048217 -11.567 0.083545 -0.0332 0.12329 -0.037905 -0.04207 -0.077835 0.079097 -0.057825 0.037448 0.069921 -0.016359 0.046957 -0.0011028 -0.0018375 -0.0015786 -0.0026096 -0.54191 0.046547 0.06454 0.015024 0.057573 0.036947 0.0020028 0.018398 0.0089956 0.0030072
3.293 0.042648 0.046475 0.052007 0.041746 0 0.064483 0.033724 0.03254 0.0095145 0.042095 -0.035607 -11.444 0.095351 -0.026948 0.12844 -0.0017152 -0.02527 -0.088761 0.11218 -0.045815 0.050878 0.098926 -0.0046652 0.050787 -0.00033166 -0.0010198 -0.0010807 -0.0025795 -0.33558 0.024715 0.031914 -0.0012376 0.044253 0.049965 0.0018699 -0.011627 -0.0020159 0.005259
3.2969 0.027351 0.028035 0.0078811 0.0033333 0 0.025838 0.020991 0.006763 -0.0023047 0.02967 -0.0072804 -11.34 0.11118 -0.026867 0.12946 0.051448 -0.01487 -0.095623 0.13545 -0.042195 0.059317 0.11853 -0.0039539 0.053285 -0.00044845 -0.00081832 -0.00040733 -0.0022771 -0.14528 0.0055387 0.0036401 -0.010977 0.029671 0.06665 0.0023612 -0.038671 0.00050171 0.0084616
3.3008 0.015548 0.012115 -0.029436 -0.0292 0 -0.009133 0.013349 -0.017688 -0.016691 0.017771 0.021015 -11.242 0.12454 -0.030562 0.12431 0.11054 -0.013461 -0.098477 0.1523 -0.044349 0.063692 0.12734 -0.0097435 0.054525 -0.0013218 -0.0013159 1.3562e-05 -0.0019638 -0.0078593 -0.0082653 -0.0065943 -0.014307 0.019397 0.083046 0.00082867 -0.060437 0.014627 0.011233
3.3047 0.0078308 0.0024668 -0.041247 -0.045331 0 -0.025565 0.014295 -0.029123 -0.01935 0.0090924 0.033562 -11.126 0.13066 -0.034148 0.11179 0.16644 -0.017595 -0.097851 0.1643 -0.047526 0.064525 0.12459 -0.017585 0.054182 -0.0021631 -0.0019206 4.492e-07 -0.0019633 0.042953 -0.012525 -0.00096307 -0.011153 0.015102 0.096099 -0.002752 -0.075944 0.037903 0.012204
3.3086 0.005152 0.00066388 -0.028608 -0.039385 0 -0.019385 0.022757 -0.021682 -0.0031267 0.0048981 0.023754 -10.982 0.1239 -0.034899 0.090875 0.20693 -0.021076 -0.095017 0.17211 -0.048114 0.062229 0.10974 -0.02316 0.051365 -0.0022439 -0.0019203 -0.00022432 -0.0022575 0.0016366 -0.0046501 0.008129 -0.0019525 0.015089 0.10198 -0.005204 -0.084973 0.065991 0.0092732
3.3125 0.0084514 0.0058866 -0.0044806 -0.014543 0 0.0021575 0.032896 -0.00058012 0.023056 0.0064722 -0.0011018 -10.825 0.10094 -0.032864 0.064396 0.21711 -0.020734 -0.093161 0.17374 -0.045712 0.057914 0.086214 -0.024125 0.044985 -0.0015642 -0.0012507 -0.00028332 -0.0024635 -0.10537 0.012577 0.012333 0.011155 0.016903 0.09851 -0.0033546 -0.089934 0.089679 -0.00017186
3.3164 0.017372 0.015847 0.019464 0.018131 0 0.026425 0.03822 0.021264 0.04103 0.013849 -0.023486 -10.683 0.070909 -0.030415 0.039132 0.20606 -0.018533 -0.093585 0.1694 -0.042676 0.053554 0.062137 -0.022492 0.036802 -0.00082874 -0.00060486 -6.6067e-05 -0.0022469 -0.23785 0.031359 0.014248 0.024071 0.019059 0.091953 0.0024252 -0.094138 0.10594 -0.013635
3.3203 0.029492 0.027746 0.037532 0.045783 0 0.042683 0.036413 0.033047 0.039855 0.023007 -0.02714 -10.568 0.038615 -0.030087 0.018257 0.17963 -0.018148 -0.09626 0.15886 -0.041979 0.049959 0.040966 -0.024392 0.027929 -0.00076295 -0.00071275 0.00013418 -0.0017021 -0.36409 0.044175 0.021115 0.032458 0.020914 0.086205 0.0082362 -0.097965 0.11474 -0.029351
3.3242 0.041143 0.038807 0.047457 0.060864 0 0.046947 0.030545 0.033969 0.025707 0.026907 -0.0088434 -10.463 0.0087317 -0.032398 0.0043308 0.14464 -0.020201 -0.10078 0.14217 -0.044899 0.047743 0.025533 -0.035982 0.019485 -0.0014326 -0.0015562 -4.2774e-05 -0.0012637 -0.47023 0.049115 0.0346 0.034626 0.022139 0.085084 0.010272 -0.1013 0.11688 -0.045312
3.3281 0.049379 0.046714 0.049382 0.064019 0 0.042941 0.025997 0.032225 0.015523 0.022043 0.019128 -10.335 -0.012028 -0.035418 0.00036275 0.11249 -0.021527 -0.10561 0.11899 -0.04979 0.047363 0.019106 -0.058459 0.013131 -0.0022063 -0.0023779 -0.00055397 -0.0012585 -0.55497 0.049912 0.048707 0.033022 0.023222 0.094847 0.0082417 -0.10199 0.1149 -0.057655
3.332 0.053453 0.050252 0.047769 0.061038 0 0.038912 0.026414 0.036318 0.021055 0.014127 0.038992 -10.168 -0.024128 -0.036535 0.0016885 0.092073 -0.019221 -0.10826 0.091522 -0.052832 0.047054 0.017834 -0.08684 0.0084202 -0.0023623 -0.0024832 -0.00089631 -0.0016121 -0.62066 0.050943 0.056828 0.032438 0.026357 0.11449 0.00514 -0.09756 0.11353 -0.064132
3.3359 0.054548 0.049741 0.049498 0.057194 0 0.041396 0.032091 0.047008 0.039035 0.014837 0.042192 -9.9802 -0.031657 -0.034923 0.0035097 0.082867 -0.014765 -0.10793 0.060831 -0.050834 0.04513 0.017188 -0.11398 0.0038781 -0.0017424 -0.0019622 -0.00060201 -0.0020106 -0.66944 0.052693 0.058277 0.036074 0.034604 0.13946 0.0039245 -0.087841 0.11357 -0.065517
3.3398 0.054148 0.046686 0.056294 0.053959 0 0.049512 0.040911 0.057225 0.056091 0.030393 0.036211 -9.8036 -0.037259 -0.032415 0.0029901 0.083906 -0.013354 -0.10415 0.027106 -0.044459 0.040441 0.014242 -0.13614 -0.001502 -0.00085013 -0.0015615 0.00020618 -0.0022657 -0.70381 0.052218 0.056729 0.043009 0.048747 0.1666 0.0048385 -0.072904 0.11483 -0.062546
3.3438 0.052675 0.042766 0.060399 0.050127 0 0.054744 0.04966 0.059349 0.062075 0.053057 0.037338 -9.6515 -0.043854 -0.031794 -0.0025828 0.093181 -0.018702 -0.096627 -0.0097214 -0.038849 0.031831 0.0059672 -0.15481 -0.0088055 -0.00034878 -0.0018761 0.00083984 -0.0024226 -0.72646 0.047301 0.053866 0.049584 0.064458 0.19223 0.0060199 -0.05321 0.1164 -0.056406
3.3477 0.04964 0.039028 0.051971 0.044945 0 0.047983 0.054693 0.052487 0.058346 0.065893 0.055873 -9.5029 -0.053421 -0.034005 -0.014595 0.10751 -0.028711 -0.085007 -0.050137 -0.040067 0.018427 -0.010863 -0.17325 -0.018347 -0.00046533 -0.0027647 0.00071277 -0.0025252 -0.73914 0.039209 0.047261 0.053256 0.073387 0.21117 0.0061792 -0.030123 0.11559 -0.049583
3.3516 0.044854 0.035896 0.032199 0.039608 0 0.028911 0.053053 0.043095 0.054315 0.057996 0.08687 -9.3245 -0.062135 -0.03703 -0.027169 0.123 -0.036803 -0.071529 -0.091413 -0.049728 0.0039693 -0.03101 -0.19142 -0.02695 -0.00084845 -0.0035939 -1.2773e-05 -0.0024201 -0.7432 0.031293 0.03534 0.054899 0.068797 0.22541 0.0059838 -0.006555 0.1126 -0.044155
3.3555 0.039158 0.033601 0.015948 0.036123 0 0.0089506 0.044735 0.039043 0.057601 0.035436 0.114 -9.1054 -0.066974 -0.037742 -0.036976 0.13883 -0.037997 -0.057179 -0.13164 -0.062936 -0.0093254 -0.051053 -0.20446 -0.032308 -0.00096874 -0.0039675 -0.00052575 -0.0019276 -0.74161 0.025806 0.022544 0.057139 0.051504 0.23627 0.0066526 0.016548 0.1084 -0.040693
3.3594 0.033744 0.032133 0.017484 0.035538 0 0.0033261 0.033983 0.04296 0.067733 0.016093 0.12219 -8.8692 -0.065288 -0.035088 -0.041152 0.15407 -0.033757 -0.043057 -0.16891 -0.072298 -0.019373 -0.067521 -0.20601 -0.032334 -0.0006494 -0.0040803 -0.00018335 -0.0011977 -0.73672 0.022869 0.016932 0.060648 0.030433 0.24491 0.007758 0.038241 0.10413 -0.039607
3.3633 0.028824 0.030633 0.033509 0.0375 0 0.017752 0.026825 0.050365 0.077695 0.012688 0.10788 -8.6499 -0.05307 -0.031415 -0.035753 0.16662 -0.030589 -0.031289 -0.19966 -0.074694 -0.022804 -0.074344 -0.193 -0.023544 -0.00022619 -0.0043241 0.00078345 -0.00074532 -0.72167 0.022084 0.021767 0.062568 0.016163 0.25191 0.0071925 0.056687 0.10189 -0.041552
3.3672 0.023269 0.027232 0.043877 0.040668 0 0.041532 0.025647 0.0533 0.07965 0.020835 0.079427 -8.4579 -0.032973 -0.030367 -0.022904 0.17177 -0.033492 -0.024926 -0.22243 -0.07387 -0.019294 -0.06809 -0.16723 -0.0068729 -0.00020345 -0.0046661 0.0014546 -0.00099201 -0.67378 0.023625 0.030655 0.058845 0.012347 0.25432 0.0036169 0.068521 0.10198 -0.046678
3.3711 0.015824 0.02024 0.03184 0.042481 0 0.054367 0.026026 0.046006 0.069375 0.024262 0.049341 -8.2721 -0.011662 -0.033212 -0.008325 0.16709 -0.040501 -0.024904 -0.23938 -0.075517 -0.012065 -0.051509 -0.13298 0.013014 -0.00073942 -0.0045761 0.0011583 -0.0017581 -0.56265 0.026708 0.032594 0.04794 0.012586 0.2486 -0.0013994 0.071432 0.10164 -0.05465
3.375 0.0067236 0.0099781 0.0025102 0.038627 0 0.042141 0.020216 0.028602 0.047635 0.011878 0.02586 -8.0646 0.0064866 -0.03718 0.0043716 0.15088 -0.043595 -0.032004 -0.25152 -0.079374 -0.0033406 -0.026236 -0.093397 0.032982 -0.0014437 -0.0036085 0.00019222 -0.0023068 -0.37347 0.027678 0.022308 0.031935 0.0061234 0.23167 -0.0042234 0.062925 0.098217 -0.065461
3.3789 -0.0020864 -0.00067033 -0.021695 0.024567 0 0.0085654 0.0050573 0.0068882 0.019681 -0.010664 0.0094305 -7.8303 0.017055 -0.037649 0.01157 0.12213 -0.03518 -0.046665 -0.25999 -0.076818 0.0043763 0.0055208 -0.049396 0.049675 -0.0016859 -0.0019575 -0.00045861 -0.0019846 -0.12769 0.021515 0.0051872 0.014119 -0.01201 0.20071 -0.0024264 0.040616 0.088701 -0.07901
3.3828 -0.0084757 -0.0081089 -0.024549 -7.3883e-05 0 -0.027215 -0.013555 -0.011327 -0.0067702 -0.026391 -0.0051635 -7.5905 0.012606 -0.032278 0.0075453 0.0807 -0.014213 -0.069599 -0.26361 -0.057487 0.0062641 0.040212 -0.001566 0.056848 -0.0011566 -0.00031864 -0.00014725 -0.00083678 0.12085 0.0066665 -0.0080287 -0.0039639 -0.03515 0.15022 0.0028341 -0.0020368 0.065797 -0.094821
3.3867 -0.011911 -0.010913 -0.012481 -0.027795 0 -0.044895 -0.0251 -0.02125 -0.025749 -0.023541 -0.023738 -7.3689 -0.00034683 -0.023224 -0.0027693 0.038152 0.01327 -0.094794 -0.26019 -0.019222 0.0030842 0.073468 0.047302 0.056986 -0.00018696 0.00080336 0.00074299 0.00042897 0.31644 -0.011804 -0.010932 -0.022663 -0.048997 0.091173 0.0077884 -0.056008 0.03315 -0.10999
3.3906 -0.013665 -0.010982 -0.0055394 -0.045493 0 -0.037325 -0.02414 -0.024334 -0.037696 -0.0066013 -0.047772 -7.1677 -0.01677 -0.015305 -0.015631 0.00053906 0.038987 -0.11902 -0.24628 0.028322 -0.003504 0.10404 0.091851 0.052796 0.00046913 0.001553 0.0011886 0.0010797 0.43528 -0.025226 -0.0058013 -0.041745 -0.042832 0.030441 0.0093873 -0.11541 -0.0055472 -0.12275
3.3945 -0.015306 -0.011632 -0.013504 -0.043435 0 -0.014015 -0.015576 -0.026936 -0.049655 0.0083394 -0.072168 -6.97 -0.031955 -0.011823 -0.027615 -0.027259 0.057789 -0.13943 -0.2187 0.070195 -0.011622 0.13095 0.12635 0.04704 0.00022793 0.0024311 0.00060131 0.00093498 0.49359 -0.028567 0.00039574 -0.058526 -0.018999 -0.025691 0.0076812 -0.17442 -0.046271 -0.13154
3.3984 -0.017109 -0.014389 -0.024957 -0.024197 0 0.0073786 -0.0096938 -0.034617 -0.06823 0.0082973 -0.0876 -6.7621 -0.038912 -0.011898 -0.033802 -0.038848 0.069222 -0.1519 -0.17177 0.096791 -0.017993 0.15283 0.14756 0.044073 -0.00084491 0.0036057 -0.00054941 0.00035463 0.52406 -0.024741 0.0026724 -0.068992 0.0072534 -0.067914 0.0051308 -0.22379 -0.082173 -0.13397
3.4023 -0.01806 -0.0177 -0.022033 -0.0026159 0 0.01359 -0.011856 -0.046367 -0.090283 -0.0063353 -0.087002 -6.5485 -0.03232 -0.011689 -0.030943 -0.03358 0.075305 -0.15351 -0.10518 0.10896 -0.018209 0.16796 0.15589 0.048418 -0.0020691 0.0046416 -0.0012292 -0.00022274 0.54377 -0.021262 0.00056962 -0.070661 0.018048 -0.088798 0.0039358 -0.25231 -0.10376 -0.12883
3.4063 -0.017289 -0.018857 -0.0034918 0.005138 0 0.003064 -0.017564 -0.054323 -0.1015 -0.024415 -0.071897 -6.3442 -0.017253 -0.0082175 -0.022935 -0.020265 0.077855 -0.14741 -0.030321 0.11394 -0.012815 0.17628 0.15426 0.058093 -0.0026668 0.0049674 -0.00091814 -0.00062326 0.54313 -0.022504 -0.0040746 -0.064086 0.0057622 -0.094647 0.0042094 -0.26214 -0.11156 -0.11882
3.4102 -0.01529 -0.017076 0.011327 -0.0052337 0 -0.015458 -0.018059 -0.05031 -0.08735 -0.034963 -0.052633 -6.1554 0.0024084 -0.0022031 -0.012627 -0.0035066 0.077954 -0.1352 0.045066 0.11731 -0.0027428 0.17672 0.14552 0.071 -0.0023318 0.0045333 -0.00012394 -0.0008609 0.50341 -0.025752 -0.0096684 -0.051762 -0.021235 -0.089482 0.0045302 -0.25481 -0.10655 -0.10528
3.4141 -0.013634 -0.014468 0.0032834 -0.022673 0 -0.03006 -0.010444 -0.033845 -0.048265 -0.035268 -0.040714 -5.9726 0.022102 0.0025882 -0.0032276 0.01213 0.07686 -0.11877 0.11259 0.11923 0.010508 0.16821 0.13059 0.084445 -0.0014005 0.0038807 0.00020388 -0.00089842 0.42271 -0.025199 -0.01484 -0.0363 -0.044501 -0.078152 0.0038265 -0.23305 -0.090769 -0.089663
3.418 -0.013651 -0.013979 -0.024188 -0.030809 0 -0.032996 -0.0014723 -0.01388 -0.0038451 -0.030097 -0.038947 -5.7831 0.032561 0.0027654 -0.0007954 0.020502 0.076099 -0.10081 0.1542 0.11701 0.023118 0.14685 0.10838 0.092176 -0.00053121 0.0035325 -0.000294 -0.00064863 0.32444 -0.019328 -0.017717 -0.020126 -0.048808 -0.069085 0.0024894 -0.20154 -0.068602 -0.074049
3.4219 -0.015602 -0.016641 -0.046796 -0.0228 0 -0.024475 -0.0010163 -0.0019153 0.020537 -0.025402 -0.038567 -5.587 0.031344 -0.0016296 -0.0055573 0.023281 0.076069 -0.083987 0.16803 0.1097 0.031289 0.11603 0.077808 0.091742 -0.0001989 0.0034107 -0.0010238 -0.00020786 0.24172 -0.013375 -0.01731 -0.0063117 -0.032864 -0.066882 0.0018305 -0.16942 -0.04803 -0.059737
3.4258 -0.019086 -0.021093 -0.044311 -0.0075192 0 -0.011819 -0.012188 -0.0025545 0.014438 -0.023699 -0.026896 -5.3951 0.02066 -0.007069 -0.01496 0.023825 0.075016 -0.068764 0.15913 0.099139 0.034354 0.078808 0.040156 0.084362 -0.00041532 0.0029696 -0.0011133 7.3124e-05 0.19467 -0.014019 -0.01584 0.0017892 -0.0094408 -0.06998 0.0027772 -0.13881 -0.03118 -0.046705
3.4297 -0.023906 -0.025641 -0.02204 -0.0015568 0 -0.0049552 -0.028422 -0.010385 -0.0086549 -0.02437 0.00087338 -5.2144 0.0028791 -0.009437 -0.026473 0.024845 0.070255 -0.055433 0.13246 0.087184 0.032251 0.037753 -3.275e-05 0.071664 -0.00083365 0.0018978 -0.00036927 -0.00010167 0.18131 -0.022158 -0.01811 0.0028606 0.0048717 -0.07603 0.0051268 -0.11035 -0.018825 -0.034896
3.4336 -0.03019 -0.030283 -0.0058527 -0.014495 0 -0.01052 -0.040178 -0.016014 -0.023235 -0.026396 0.036561 -5.0379 -0.018172 -0.0073579 -0.036197 0.029879 0.060863 -0.044255 0.095664 0.073539 0.025487 -0.0036686 -0.036298 0.056579 -0.0010689 0.00057162 0.00051878 -0.00060086 0.18778 -0.031837 -0.027042 -0.00054989 0.0019293 -0.080578 0.0077395 -0.083396 -0.010793 -0.024187
3.4375 -0.037727 -0.036357 -0.016046 -0.040659 0 -0.02779 -0.043941 -0.015105 -0.014328 -0.029741 0.065021 -4.8535 -0.035334 -0.0032031 -0.037491 0.042424 0.049081 -0.036232 0.064348 0.057179 0.017197 -0.038834 -0.062712 0.045989 -0.0009493 -0.00028794 0.00071807 -0.00092787 0.20581 -0.036624 -0.039973 -0.0036188 -0.013454 -0.074164 0.0091681 -0.054792 -0.0036477 -0.014895
3.4414 -0.045623 -0.044411 -0.047158 -0.064063 0 -0.049156 -0.044465 -0.011677 0.0097771 -0.034642 0.075149 -4.6617 -0.04701 -0.0010379 -0.030717 0.059962 0.038837 -0.031655 0.044701 0.039615 0.010829 -0.065695 -0.075247 0.042461 -0.00055437 -0.00037438 0.00011285 -0.00074048 0.24245 -0.036508 -0.050627 -0.0036315 -0.029703 -0.055823 0.0082749 -0.024132 0.0058918 -0.0073211
3.4453 -0.052955 -0.053054 -0.07362 -0.071444 0 -0.065209 -0.048904 -0.013223 0.025715 -0.040773 0.065688 -4.4776 -0.053746 -0.0032686 -0.016756 0.08149 0.032966 -0.031248 0.037158 0.025892 0.0078643 -0.082964 -0.07109 0.046646 -0.00010096 -8.9264e-05 -0.00062791 -0.00025664 0.31618 -0.037808 -0.055501 -0.0029281 -0.039155 -0.025919 0.0048214 0.0072138 0.018916 -0.0019684
3.4492 -0.059725 -0.060298 -0.074503 -0.062151 0 -0.071112 -0.059688 -0.023398 0.015763 -0.047634 0.042049 -4.3159 -0.056779 -0.0087217 0.0028683 0.10613 0.032165 -0.0356 0.040491 0.02202 0.0094634 -0.089786 -0.047345 0.058498 0.00019145 -4.7839e-06 -0.00079537 -2.6253e-05 0.44491 -0.046237 -0.057689 -0.007091 -0.043564 0.014137 -7.1893e-05 0.037209 0.036056 0.000728
3.4531 -0.066779 -0.06583 -0.052855 -0.04768 0 -0.069617 -0.073181 -0.039563 -0.018019 -0.055352 0.0096599 -4.1739 -0.059407 -0.013617 0.024867 0.13436 0.036562 -0.046076 0.049603 0.031655 0.017429 -0.083563 -0.0015605 0.077326 0.00018952 -9.558e-05 -0.0003558 -0.00026619 0.63407 -0.060669 -0.063401 -0.019996 -0.050231 0.060711 -0.0041245 0.05969 0.057608 -0.00016762
3.457 -0.074557 -0.07136 -0.032474 -0.042718 0 -0.06849 -0.084234 -0.05654 -0.057778 -0.06448 -0.028603 -4.0354 -0.065253 -0.014471 0.043875 0.16782 0.047593 -0.060291 0.054486 0.055285 0.030289 -0.066894 0.065474 0.098341 -0.00010541 0.0003564 0.00011337 -0.00052169 0.87129 -0.074277 -0.074705 -0.040774 -0.06362 0.10476 -0.0051163 0.06982 0.080931 -0.0034703
3.4609 -0.082139 -0.078459 -0.036856 -0.055232 0 -0.074415 -0.090948 -0.071614 -0.08637 -0.074901 -0.06985 -3.8925 -0.073896 -0.010421 0.058095 0.20725 0.067419 -0.075596 0.052806 0.091745 0.046398 -0.042305 0.14724 0.11918 -0.000548 0.0020135 0.00012682 -0.00011267 1.1302 -0.081719 -0.086767 -0.065526 -0.081107 0.14202 -0.002469 0.068106 0.10433 -0.0078699
3.4648 -0.087931 -0.08638 -0.06953 -0.082038 0 -0.088032 -0.095109 -0.085725 -0.10068 -0.085326 -0.10894 -3.758 -0.084076 -0.0030996 0.066557 0.25274 0.096133 -0.090196 0.044603 0.13918 0.06486 -0.010942 0.23262 0.13876 -0.00090563 0.0046826 -0.00017797 0.0010717 1.382 -0.084635 -0.093006 -0.091207 -0.09651 0.16988 0.0022141 0.055394 0.12681 -0.01263
3.4688 -0.091446 -0.092589 -0.11128 -0.11139 0 -0.10366 -0.099234 -0.10088 -0.11104 -0.094196 -0.14084 -3.6546 -0.093529 0.0054924 0.068639 0.3038 0.12991 -0.10213 0.031535 0.19396 0.084755 0.026094 0.31085 0.15639 -0.00097765 0.0073571 -0.00024045 0.0023314 1.6078 -0.0897 -0.092476 -0.11689 -0.10668 0.18608 0.0063569 0.033508 0.14743 -0.017039
3.4727 -0.094068 -0.095579 -0.13507 -0.13004 0 -0.11358 -0.10421 -0.11748 -0.12953 -0.10106 -0.165 -3.5883 -0.095317 0.014855 0.063698 0.35503 0.16255 -0.10868 0.021416 0.24944 0.10466 0.067353 0.37641 0.172 -0.00070292 0.0091 0.00027098 0.00281 1.8021 -0.10137 -0.090971 -0.14125 -0.1137 0.18764 0.0083724 0.0077893 0.16441 -0.02096
3.4766 -0.097595 -0.096694 -0.12682 -0.13085 0 -0.1137 -0.10946 -0.13386 -0.15818 -0.10685 -0.18549 -3.5388 -0.088026 0.025695 0.055231 0.39887 0.18928 -0.11196 0.01906 0.29741 0.12333 0.10885 0.42951 0.18669 -0.00017061 0.0098513 0.001096 0.0023868 1.9634 -0.11681 -0.094433 -0.16023 -0.12077 0.18138 0.0085163 -0.015433 0.17795 -0.025561
3.4805 -0.10192 -0.098596 -0.096898 -0.1168 0 -0.10646 -0.11394 -0.14718 -0.18676 -0.11268 -0.20556 -3.4787 -0.071492 0.03788 0.044274 0.43156 0.20898 -0.11319 0.024878 0.33204 0.14003 0.14856 0.4716 0.2003 0.00046634 0.010327 0.0016703 0.0018315 2.0812 -0.12801 -0.10215 -0.16902 -0.12729 0.1699 0.0078815 -0.034727 0.18766 -0.031649
3.4844 -0.10456 -0.1019 -0.073015 -0.099064 0 -0.099191 -0.11625 -0.15386 -0.20027 -0.11831 -0.22216 -3.402 -0.046356 0.049021 0.031817 0.4504 0.22308 -0.11353 0.037989 0.35271 0.15409 0.1845 0.50044 0.21246 0.0010832 0.011151 0.0016922 0.0020183 2.1333 -0.12871 -0.10753 -0.16682 -0.12943 0.15584 0.0067951 -0.04948 0.19331 -0.039867
3.4883 -0.1029 -0.10389 -0.07823 -0.089548 0 -0.09867 -0.11436 -0.15042 -0.19001 -0.12167 -0.2271 -3.3317 -0.014358 0.05555 0.018992 0.4521 0.23268 -0.11439 0.054488 0.36291 0.1642 0.21289 0.50961 0.2216 0.0015982 0.012158 0.0013434 0.0030188 2.0995 -0.11955 -0.10552 -0.15873 -0.12542 0.14291 0.004544 -0.060323 0.19421 -0.051069
3.4922 -0.097127 -0.10113 -0.11017 -0.092399 0 -0.10565 -0.10689 -0.13609 -0.16009 -0.11994 -0.21422 -3.2961 0.017695 0.055626 0.0072977 0.44349 0.23735 -0.1156 0.064823 0.36617 0.17019 0.23115 0.49303 0.22595 0.00193 0.012578 0.00099359 0.0040366 1.9819 -0.10698 -0.098141 -0.15131 -0.11873 0.1352 0.00081637 -0.071278 0.19222 -0.063953
3.4961 -0.090536 -0.093518 -0.1404 -0.10104 0 -0.1134 -0.095381 -0.11555 -0.12534 -0.11138 -0.18517 -3.2992 0.045324 0.051076 -0.002711 0.43307 0.23637 -0.11552 0.065578 0.36284 0.17323 0.2402 0.45037 0.22573 0.0019855 0.011846 0.00080053 0.0042389 1.8085 -0.097739 -0.091931 -0.1458 -0.1142 0.13327 -0.0028537 -0.084105 0.18999 -0.076511
3.5 -0.086775 -0.085169 -0.13828 -0.10367 0 -0.11218 -0.084665 -0.097913 -0.10165 -0.096934 -0.14783 -3.3169 0.065891 0.04625 -0.010744 0.4251 0.22995 -0.11277 0.055777 0.35035 0.17381 0.23995 0.38831 0.22111 0.0017211 0.010135 0.00066675 0.0035823 1.6158 -0.094085 -0.090385 -0.13657 -0.11106 0.13731 -0.0035968 -0.098934 0.18922 -0.087488
3.5039 -0.086572 -0.080989 -0.10047 -0.093485 0 -0.097062 -0.079507 -0.090203 -0.095014 -0.080426 -0.10946 -3.3231 0.07719 0.044579 -0.016667 0.42319 0.21853 -0.10593 0.035721 0.32576 0.17254 0.2306 0.31681 0.21253 0.0012167 0.0081285 0.00052329 0.0027762 1.4254 -0.093416 -0.090172 -0.11725 -0.10175 0.14699 0.00039881 -0.11525 0.19158 -0.0957
3.5078 -0.087277 -0.082102 -0.05764 -0.075063 0 -0.073192 -0.080115 -0.090474 -0.097067 -0.067184 -0.07238 -3.3156 0.074294 0.045921 -0.020565 0.42924 0.20099 -0.092436 0.0090819 0.28819 0.1696 0.21011 0.2441 0.20089 0.00067473 0.0063551 0.00051483 0.0024866 1.2368 -0.091354 -0.0853 -0.088556 -0.079907 0.16101 0.0078566 -0.12915 0.19975 -0.099438
3.5117 -0.085536 -0.084799 -0.048024 -0.06117 0 -0.053468 -0.081411 -0.088234 -0.091399 -0.061427 -0.036068 -3.3164 0.061992 0.047097 -0.024256 0.43472 0.17525 -0.075915 -0.015091 0.23985 0.16521 0.1827 0.17456 0.18884 0.00033274 0.0048681 0.000817 0.0026842 1.0435 -0.085156 -0.074231 -0.059147 -0.05003 0.17447 0.014896 -0.13745 0.21073 -0.10123
3.5156 -0.080215 -0.083962 -0.080328 -0.062045 0 -0.049334 -0.07757 -0.073652 -0.066941 -0.063777 -0.0022261 -3.3457 0.0423 0.044972 -0.028451 0.43441 0.14179 -0.058921 -0.033942 0.18624 0.15882 0.14971 0.11034 0.1771 0.00035825 0.0035092 0.0013133 0.0028101 0.85228 -0.075043 -0.06182 -0.038076 -0.027386 0.18525 0.017809 -0.13918 0.22216 -0.10269
3.5195 -0.072689 -0.07738 -0.1228 -0.076076 0 -0.061465 -0.067597 -0.04744 -0.028067 -0.070518 0.023946 -3.4013 0.017198 0.039151 -0.033569 0.42422 0.10652 -0.043803 -0.045811 0.13573 0.14984 0.11246 0.054281 0.16611 0.00078667 0.0023176 0.0015765 0.0024947 0.68349 -0.063411 -0.054107 -0.026485 -0.025724 0.19172 0.015699 -0.13403 0.23175 -0.10519
3.5234 -0.064651 -0.066766 -0.13194 -0.089804 0 -0.078167 -0.056077 -0.021133 0.0074906 -0.075278 0.037657 -3.4657 -0.010775 0.031975 -0.039765 0.39901 0.078713 -0.034037 -0.049755 0.097429 0.13712 0.072734 0.010947 0.15616 0.0015001 0.0015318 0.0012649 0.0019842 0.55181 -0.053107 -0.05207 -0.01749 -0.04357 0.19198 0.010709 -0.12209 0.23587 -0.11056
3.5273 -0.056197 -0.055099 -0.094145 -0.087608 0 -0.083464 -0.048098 -0.0066567 0.02209 -0.072263 0.038633 -3.5299 -0.03663 0.026261 -0.04538 0.36119 0.064515 -0.031396 -0.04929 0.076938 0.12052 0.035186 -0.014836 0.14707 0.0022358 0.0012196 0.00053969 0.001827 0.44961 -0.045809 -0.05113 -0.0045096 -0.06317 0.1868 0.005916 -0.10673 0.23177 -0.11925
3.5313 -0.046294 -0.043687 -0.038134 -0.063564 0 -0.068784 -0.043678 -0.005529 0.011985 -0.059221 0.030564 -3.6062 -0.057483 0.023196 -0.048616 0.32092 0.062096 -0.032228 -0.04804 0.072654 0.1024 0.0034245 -0.020654 0.13879 0.0026651 0.0010768 2.6146e-05 0.0022267 0.35476 -0.041098 -0.04633 0.010819 -0.064642 0.17983 0.0029855 -0.091262 0.22225 -0.12903
3.5352 -0.034736 -0.032094 -0.0051297 -0.026418 0 -0.039032 -0.037737 -0.0089105 -0.010314 -0.038672 0.017149 -3.713 -0.071542 0.022131 -0.048341 0.28411 0.063651 -0.033761 -0.046519 0.076478 0.084515 -0.019923 -0.0085849 0.13168 0.002576 0.00072734 0.00029026 0.0028109 0.25657 -0.036696 -0.036985 0.019622 -0.042772 0.17305 0.0015733 -0.07676 0.20931 -0.13834
3.5391 -0.023057 -0.02038 -0.0078439 0.0060066 0 -0.0085055 -0.025793 -0.0082498 -0.026929 -0.016959 0.00016068 -3.8499 -0.077338 0.021873 -0.043633 0.25636 0.06275 -0.032898 -0.04452 0.079487 0.068822 -0.032486 0.014522 0.12624 0.0020695 0.00019363 0.001311 0.0030467 0.17174 -0.030079 -0.026047 0.014668 -0.010853 0.16833 0.00055333 -0.063893 0.1953 -0.14555
3.543 -0.013284 -0.010412 -0.021461 0.01884 0 0.0095509 -0.0093489 -0.0046329 -0.028849 -0.0014295 -0.018312 -3.992 -0.071485 0.021775 -0.033167 0.24645 0.05964 -0.023201 -0.037844 0.078041 0.059867 -0.028616 0.039112 0.12421 0.0015567 -7.3851e-05 0.0024517 0.0028041 0.13051 -0.020616 -0.015985 -0.0021486 0.011594 0.16844 -0.00046678 -0.052607 0.18477 -0.14758
3.5469 -0.0060971 -0.0043592 -0.015086 0.010058 0 0.011312 0.0047932 -0.0063565 -0.021179 0.003397 -0.033509 -4.1122 -0.057735 0.021723 -0.020295 0.24823 0.059131 -0.0047554 -0.022796 0.074698 0.058153 -0.013097 0.05702 0.12539 0.0014531 0.00027831 0.0029628 0.0024471 0.14481 -0.01051 -0.006631 -0.021178 0.015049 0.17185 -0.00079182 -0.041654 0.17914 -0.14527
3.5508 -0.00056863 -0.0020444 0.012127 -0.0086397 0 0.0029343 0.010736 -0.017509 -0.015865 -0.0010862 -0.040385 -4.2087 -0.038835 0.021625 -0.007492 0.25511 0.063722 0.01967 0.0010062 0.073422 0.062442 0.0095818 0.065606 0.12887 0.0017721 0.0010169 0.0025611 0.0023999 0.19036 -0.0032883 0.0028322 -0.033232 0.0053205 0.17653 0.00047223 -0.031212 0.17718 -0.14012
3.5547 0.0044104 -0.0003908 0.030784 -0.020443 0 -0.0055227 0.0089966 -0.03073 -0.019719 -0.0076104 -0.03922 -4.307 -0.016843 0.021383 0.0033493 0.26181 0.069955 0.047219 0.03296 0.074556 0.071377 0.035573 0.068697 0.1336 0.0020275 0.0014939 0.0015968 0.0026998 0.22118 -0.0007019 0.011061 -0.035962 -0.0049727 0.18076 0.0033301 -0.021982 0.17746 -0.13336
3.5586 0.0089842 0.0041303 0.017082 -0.015284 0 -0.0069706 0.006026 -0.032936 -0.028712 -0.0073782 -0.037292 -4.4329 0.0057875 0.021318 0.0098829 0.26158 0.072198 0.073353 0.071124 0.075072 0.082749 0.059589 0.072511 0.13786 0.0016425 0.0013567 0.00071502 0.0030024 0.20203 -0.00064229 0.015211 -0.032718 -0.0082673 0.18217 0.0066227 -0.015617 0.17751 -0.12663
3.5625 0.012928 0.012516 -0.016206 0.0038151 0 -2.6274e-05 0.0085346 -0.018302 -0.032611 0.0035286 -0.042448 -4.5851 0.025598 0.022183 0.010129 0.24748 0.069374 0.089422 0.10696 0.07314 0.091273 0.072501 0.078928 0.13766 0.00055292 0.00098783 0.00034274 0.0029666 0.12718 0.0017503 0.014724 -0.026726 -0.005525 0.17752 0.008737 -0.01619 0.17274 -0.12166
3.5664 0.017022 0.022772 -0.02972 0.02461 0 0.012774 0.018223 0.0055301 -0.024455 0.020782 -0.053777 -4.7341 0.042013 0.024398 0.0067872 0.22444 0.066363 0.094511 0.13377 0.07069 0.094352 0.073471 0.081777 0.13194 -0.00059793 0.0010897 0.00042428 0.0025693 0.010683 0.01033 0.013615 -0.017737 -0.00029023 0.16781 0.0087182 -0.023511 0.16285 -0.11766
3.5703 0.023086 0.032247 0.0010133 0.036396 0 0.028176 0.031428 0.024852 -0.0060983 0.03514 -0.059486 -4.85 0.054814 0.027281 0.0013717 0.1957 0.067715 0.088684 0.1485 0.069933 0.090941 0.062416 0.070176 0.12022 -0.00095788 0.0017921 0.00057072 0.002058 -0.13618 0.024622 0.017903 -0.0041616 0.0076555 0.15345 0.0070054 -0.037212 0.14818 -0.11371
3.5742 0.032221 0.040104 0.057737 0.038526 0 0.043861 0.04312 0.032986 0.01427 0.040361 -0.0458 -4.9291 0.063945 0.029307 -0.0045253 0.16479 0.070539 0.072834 0.14917 0.067655 0.080505 0.040109 0.036743 0.10243 -0.00024928 0.0022868 0.00045166 0.0016742 -0.31435 0.039945 0.030252 0.013176 0.021366 0.13508 0.0052824 -0.056395 0.12952 -0.10881
3.5781 0.04336 0.047493 0.096231 0.039423 0 0.05812 0.051041 0.035412 0.029484 0.038694 -0.009194 -4.9942 0.068742 0.029213 -0.0084494 0.1371 0.065171 0.048881 0.13331 0.054986 0.062284 0.0081323 -0.016475 0.078544 0.00093149 0.0015093 9.4207e-05 0.0014671 -0.52592 0.051116 0.047186 0.030972 0.040692 0.1132 0.0054349 -0.078898 0.10855 -0.10106
3.582 0.054182 0.055787 0.090392 0.047437 0 0.069167 0.056686 0.04248 0.039134 0.038571 0.039811 -5.0692 0.069854 0.026712 -0.0096358 0.11418 0.044036 0.023381 0.10889 0.024852 0.039763 -0.026022 -0.079744 0.052206 0.0016448 -0.00075485 -0.00014957 0.001322 -0.76033 0.05672 0.061842 0.047178 0.059639 0.08978 0.0081832 -0.099968 0.088115 -0.090694
3.5859 0.063691 0.065255 0.057321 0.062637 0 0.075623 0.063289 0.058599 0.049384 0.046662 0.084871 -5.1564 0.067943 0.022009 -0.00895 0.093759 0.0097297 -0.00075726 0.081999 -0.01997 0.015309 -0.058313 -0.14316 0.025738 0.0014789 -0.0035021 6.0223e-05 0.001076 -0.99716 0.060325 0.069787 0.063564 0.071361 0.066212 0.012331 -0.11784 0.068923 -0.079261
3.5898 0.073424 0.075538 0.038314 0.077652 0 0.078056 0.073216 0.079441 0.067443 0.062271 0.11578 -5.2377 0.063484 0.014898 -0.0070625 0.073958 -0.026483 -0.022135 0.056091 -0.06738 -0.0098076 -0.086447 -0.20261 0.00047348 0.00088796 -0.005343 0.00069186 0.00058494 -1.223 0.067561 0.072669 0.083475 0.075659 0.043717 0.015332 -0.13172 0.051237 -0.068014
3.5938 0.085489 0.086766 0.057511 0.086467 0 0.08 0.086653 0.098543 0.095059 0.079658 0.1331 -5.2962 0.057138 0.0049187 -0.0048416 0.052373 -0.054557 -0.039802 0.03441 -0.10571 -0.034436 -0.10842 -0.25889 -0.022353 0.0006417 -0.0057445 0.001293 -0.00022796 -1.4411 0.081476 0.076657 0.10707 0.080371 0.023856 0.014948 -0.14123 0.035091 -0.05851
3.5977 0.099355 0.099373 0.10115 0.091624 0 0.086776 0.10174 0.11423 0.12604 0.095204 0.14318 -5.3331 0.051516 -0.0072587 -0.0032397 0.026363 -0.073735 -0.053217 0.019726 -0.13309 -0.0571 -0.1223 -0.31247 -0.041369 0.00095683 -0.0054402 0.0013465 -0.001279 -1.6609 0.099979 0.087172 0.12971 0.094393 0.01144 0.010851 -0.14663 0.020973 -0.053019
3.6016 0.11116 0.11251 0.1355 0.10165 0 0.10199 0.11551 0.12887 0.15004 0.11091 0.15104 -5.3645 0.049369 -0.018865 -0.0017643 -0.00092414 -0.090634 -0.064096 0.0084557 -0.15655 -0.0775 -0.13211 -0.36043 -0.058002 0.0012341 -0.0056152 0.00074738 -0.0022689 -1.8762 0.11733 0.10418 0.14565 0.11893 0.0071219 0.0049236 -0.15009 0.0093537 -0.049638
3.6055 0.1168 0.12315 0.14064 0.12092 0 0.12373 0.12508 0.14283 0.16017 0.12992 0.15879 -5.4021 0.052059 -0.026214 0.00015141 -0.026929 -0.11004 -0.072288 -0.00096631 -0.18219 -0.094862 -0.13946 -0.39907 -0.072605 0.00070196 -0.0067287 -5.314e-05 -0.0028261 -2.0594 0.12824 0.12161 0.15324 0.1454 0.011442 3.9786e-05 -0.15154 0.0013757 -0.046763
3.6094 0.11578 0.12757 0.12486 0.1427 0 0.14381 0.12888 0.15169 0.15855 0.14936 0.16884 -5.4407 0.060418 -0.027532 0.0030016 -0.049151 -0.12883 -0.077448 -0.0099077 -0.20726 -0.10833 -0.14585 -0.42825 -0.085443 -0.0006977 -0.008164 -0.00043184 -0.0028174 -2.1777 0.13116 0.13138 0.15587 0.16165 0.024277 -0.0017001 -0.15067 -0.0018604 -0.042701
3.6133 0.11173 0.12437 0.10951 0.1535 0 0.15174 0.1273 0.15086 0.15452 0.15956 0.18458 -5.4624 0.075109 -0.024795 0.0074196 -0.063332 -0.13962 -0.077841 -0.019645 -0.2234 -0.11546 -0.15313 -0.45102 -0.096235 -0.0021274 -0.0089749 -0.00017985 -0.0025291 -2.2172 0.12846 0.12944 0.15791 0.16061 0.044975 -4.199e-05 -0.14569 0.0020942 -0.034426
3.6172 0.1088 0.11607 0.10561 0.1452 0 0.14187 0.12227 0.14167 0.15653 0.15223 0.20549 -5.4539 0.091417 -0.02245 0.012334 -0.069104 -0.1394 -0.072493 -0.029666 -0.22706 -0.11484 -0.16214 -0.46789 -0.10433 -0.0026022 -0.0088554 0.00029155 -0.0024595 -2.1892 0.12386 0.11919 0.16001 0.14427 0.066988 0.0035434 -0.1354 0.012644 -0.020978
3.6211 0.10797 0.1075 0.10717 0.12294 0 0.11846 0.11594 0.13115 0.16432 0.12963 0.22216 -5.4168 0.10422 -0.02388 0.016064 -0.069985 -0.13341 -0.062755 -0.038766 -0.22485 -0.10785 -0.17189 -0.47226 -0.10947 -0.0019213 -0.0083126 0.00037449 -0.0028568 -2.1138 0.11975 0.10931 0.15873 0.12136 0.085057 0.0067663 -0.1212 0.026434 -0.0049508
3.625 0.10711 0.10245 0.10346 0.10081 0 0.094094 0.10952 0.12508 0.16872 0.10475 0.21954 -5.3627 0.11005 -0.028853 0.017437 -0.068002 -0.1296 -0.049644 -0.046157 -0.22681 -0.095429 -0.18135 -0.45361 -0.11127 -0.0008423 -0.0079674 -8.9962e-05 -0.0034616 -2.0007 0.11651 0.10698 0.15026 0.10183 0.096214 0.0075838 -0.10435 0.041112 0.011362
3.6289 0.10449 0.10147 0.092757 0.089712 0 0.081641 0.10324 0.12247 0.1596 0.091342 0.18828 -5.3009 0.10562 -0.03427 0.015342 -0.065311 -0.1302 -0.034523 -0.051112 -0.23444 -0.078919 -0.18924 -0.40703 -0.10941 -0.00033474 -0.007847 -0.00063803 -0.0037534 -1.8482 0.1135 0.11183 0.13406 0.092158 0.098029 0.0051256 -0.086497 0.054062 0.025207
3.6328 0.10148 0.1027 0.082879 0.089554 0 0.085523 0.097149 0.11773 0.13472 0.093235 0.13431 -5.2306 0.084726 -0.037254 0.0082443 -0.063719 -0.12983 -0.020474 -0.052307 -0.23716 -0.061522 -0.19156 -0.33997 -0.10271 -0.00068129 -0.0074544 -0.00071311 -0.0034705 -1.6612 0.11034 0.11666 0.11298 0.093107 0.087793 0.000297 -0.071469 0.060033 0.029837
3.6367 0.10126 0.10426 0.081904 0.092593 0 0.099194 0.092128 0.10764 0.10129 0.10303 0.076575 -5.1437 0.054886 -0.037429 -0.00032455 -0.061125 -0.12196 -0.0092069 -0.051075 -0.22229 -0.046861 -0.18794 -0.26909 -0.093116 -0.0013066 -0.0064565 -0.00035085 -0.002859 -1.465 0.10712 0.11468 0.09094 0.099937 0.074132 -0.0043973 -0.059736 0.060358 0.026131
3.6406 0.10498 0.10587 0.091223 0.09316 0 0.11097 0.090023 0.094761 0.069705 0.11021 0.034013 -5.0324 0.020694 -0.036415 -0.0078847 -0.055104 -0.10648 -0.00074569 -0.047689 -0.18899 -0.035857 -0.17857 -0.2095 -0.081193 -0.0014336 -0.0051441 -0.00022745 -0.002389 -1.2998 0.10392 0.10682 0.071287 0.10531 0.062085 -0.006198 -0.049903 0.057114 0.015983
3.6445 0.11008 0.10829 0.10642 0.092911 0 0.11343 0.093004 0.083867 0.046381 0.10982 0.013299 -4.894 -0.013467 -0.035652 -0.012115 -0.043465 -0.089857 0.0051609 -0.042324 -0.15115 -0.028858 -0.16419 -0.16666 -0.067382 -0.00084529 -0.0041344 -0.00092198 -0.0022607 -1.1981 0.10083 0.10122 0.057019 0.10418 0.056125 -0.0040618 -0.040147 0.05273 0.0018252
3.6484 0.11303 0.11192 0.12133 0.096952 0 0.10876 0.10226 0.076712 0.032729 0.10374 0.008101 -4.7292 -0.041145 -0.035189 -0.0093373 -0.022636 -0.078283 0.0092042 -0.034832 -0.12586 -0.025667 -0.14652 -0.13787 -0.051883 -4.6893e-06 -0.0036962 -0.0021425 -0.0022503 -1.1694 0.098496 0.10489 0.051097 0.097742 0.062758 0.00032698 -0.026712 0.051646 -0.011826
3.6523 0.11328 0.11615 0.13037 0.10662 0 0.10597 0.1165 0.072143 0.029348 0.096039 0.0089113 -4.5404 -0.056701 -0.034491 0.0026728 0.0081149 -0.071838 0.012404 -0.025888 -0.1187 -0.023455 -0.1317 -0.12046 -0.034912 0.00048874 -0.0035087 -0.0028171 -0.0020475 -1.2049 0.098299 0.11596 0.055136 0.092638 0.085002 0.0037659 -0.0052977 0.060032 -0.017713
3.6563 0.11379 0.11991 0.13028 0.1176 0 0.1129 0.13119 0.07082 0.038536 0.089234 0.012782 -4.332 -0.063219 -0.033768 0.020403 0.043864 -0.066167 0.014106 -0.017771 -0.12079 -0.020149 -0.1242 -0.11735 -0.017227 0.00047069 -0.0031319 -0.002092 -0.0016699 -1.2919 0.10122 0.12514 0.067631 0.095167 0.11628 0.004282 0.021314 0.077485 -0.015443
3.6602 0.11724 0.12244 0.12325 0.12496 0 0.12955 0.13962 0.077107 0.060963 0.085206 0.023956 -4.1114 -0.06295 -0.033879 0.04136 0.081623 -0.059337 0.012713 -0.012915 -0.1201 -0.015437 -0.12672 -0.13442 0.00036344 0.00024802 -0.0026248 -0.00026926 -0.0014667 -1.4199 0.10629 0.12523 0.084302 0.10526 0.15227 0.0029271 0.049493 0.10308 -0.0061613
3.6641 0.1221 0.12332 0.11735 0.12809 0 0.14758 0.13644 0.093946 0.090776 0.086867 0.046767 -3.8861 -0.058718 -0.034951 0.062595 0.11817 -0.055685 0.0062675 -0.014159 -0.11501 -0.0095479 -0.14136 -0.17359 0.016792 0.00016902 -0.0025712 0.0013274 -0.0017187 -1.5721 0.11039 0.11853 0.10095 0.11629 0.18803 0.0026522 0.074485 0.13502 0.007875
3.668 0.12342 0.12204 0.11955 0.12955 0 0.15566 0.12161 0.11633 0.11684 0.096047 0.079655 -3.6574 -0.05525 -0.035721 0.077544 0.14719 -0.062065 -0.011319 -0.03037 -0.11616 -0.0056782 -0.1715 -0.22957 0.028042 0.00026025 -0.0034584 0.0015196 -0.0023176 -1.7173 0.11037 0.11351 0.11603 0.1214 0.21343 0.0050979 0.082186 0.16788 0.019112
3.6719 0.1178 0.11808 0.12589 0.12951 0 0.14672 0.1015 0.1327 0.13123 0.1093 0.11642 -3.4167 -0.054436 -0.034849 0.083247 0.16658 -0.080581 -0.03953 -0.063482 -0.13532 -0.0083694 -0.20826 -0.29329 0.030888 0.00029611 -0.005101 0.0003464 -0.002904 -1.8208 0.10588 0.11437 0.13012 0.12001 0.2248 0.0085078 0.066649 0.19329 0.019678
3.6758 0.10726 0.11158 0.12192 0.12373 0 0.12242 0.085362 0.13514 0.13648 0.11817 0.15206 -3.15 -0.054596 -0.032849 0.079878 0.17548 -0.10563 -0.075515 -0.11243 -0.17281 -0.019624 -0.24481 -0.35731 0.023682 0.00014105 -0.0067516 -0.0010303 -0.0032816 -1.8691 0.1002 0.11559 0.14316 0.11788 0.22265 0.0091594 0.029106 0.20706 0.0078683
3.6797 0.097615 0.10371 0.098051 0.1087 0 0.092801 0.079125 0.12799 0.14272 0.11626 0.18579 -2.8487 -0.05376 -0.032147 0.067982 0.17248 -0.12823 -0.11603 -0.17556 -0.21587 -0.04055 -0.27539 -0.41683 0.0052326 -6.5781e-05 -0.007774 -0.0014812 -0.0035906 -1.8832 0.097818 0.10843 0.15292 0.12058 0.20764 0.0051736 -0.027717 0.20582 -0.016405
3.6836 0.092812 0.096125 0.065551 0.088374 0 0.071088 0.081733 0.12428 0.15621 0.10628 0.21796 -2.5178 -0.048508 -0.034755 0.04874 0.15467 -0.14289 -0.15557 -0.24974 -0.24878 -0.071999 -0.29215 -0.46624 -0.025951 -7.4377e-05 -0.0081522 -0.00094246 -0.0040246 -1.9013 0.10064 0.09235 0.15684 0.12737 0.18084 -0.0011213 -0.098087 0.18504 -0.051613
3.6875 0.091355 0.089734 0.051753 0.073915 0 0.06634 0.087005 0.13217 0.17099 0.098395 0.24475 -2.1728 -0.034482 -0.039975 0.02672 0.11607 -0.15032 -0.18152 -0.32265 -0.2643 -0.10965 -0.28541 -0.49679 -0.067488 0.00018764 -0.008329 -0.00030322 -0.0044483 -1.94 0.10607 0.077786 0.15492 0.13184 0.14588 -0.0049168 -0.16234 0.14126 -0.087163
3.6914 0.088434 0.084175 0.07319 0.074688 0 0.07772 0.089089 0.14551 0.17357 0.099764 0.25735 -1.8277 -0.015268 -0.04483 0.0068844 0.061106 -0.15421 -0.19044 -0.38249 -0.26615 -0.14453 -0.26152 -0.4997 -0.1099 0.0005373 -0.0086262 -0.00034563 -0.0044271 -1.9686 0.10875 0.075696 0.14976 0.12814 0.10842 -0.003292 -0.20641 0.084357 -0.1125
3.6953 0.081298 0.0785 0.11292 0.088923 0 0.094342 0.086148 0.14906 0.1565 0.10599 0.24726 -1.484 0.0057742 -0.046985 -0.0085452 -0.0076099 -0.15648 -0.18115 -0.42216 -0.26181 -0.17145 -0.22433 -0.47195 -0.14726 0.00073319 -0.0089112 -0.00090339 -0.0036965 -1.9244 0.10443 0.084882 0.14328 0.1157 0.070669 0.0020424 -0.22408 0.019924 -0.1227
3.6992 0.071885 0.072301 0.13043 0.10363 0 0.10169 0.079248 0.13361 0.1267 0.10428 0.21306 -1.1304 0.02472 -0.046911 -0.017746 -0.085986 -0.1554 -0.15394 -0.4355 -0.25375 -0.18564 -0.17863 -0.41832 -0.17362 0.00070615 -0.0088233 -0.001108 -0.0025471 -1.7592 0.09281 0.091748 0.13382 0.097684 0.034738 0.0063592 -0.21152 -0.04556 -0.11429
3.7031 0.064037 0.065981 0.10005 0.10456 0 0.090939 0.068916 0.10486 0.099064 0.086096 0.16222 -0.754 0.032964 -0.046724 -0.017651 -0.16275 -0.14723 -0.11097 -0.40973 -0.23693 -0.1782 -0.1332 -0.34708 -0.17659 0.00058079 -0.0082084 -0.00039145 -0.0016433 -1.4764 0.077122 0.083837 0.1174 0.076315 0.0049008 0.0062652 -0.16503 -0.097879 -0.083519
3.707 0.058718 0.05988 0.039907 0.087132 0 0.064806 0.054257 0.076926 0.081583 0.056337 0.10633 -0.35302 0.02729 -0.0469 -0.010079 -0.21793 -0.12854 -0.066315 -0.35171 -0.20385 -0.15222 -0.097064 -0.26407 -0.15449 0.00050081 -0.0072261 0.0008694 -0.0014188 -1.1282 0.061379 0.062713 0.092195 0.051539 -0.014918 0.0024927 -0.10502 -0.12365 -0.0436
3.7109 0.052797 0.053299 -0.0019569 0.058714 0 0.03542 0.03595 0.057803 0.067747 0.029409 0.053929 0.060301 0.011216 -0.044751 0.0025012 -0.24165 -0.097486 -0.028138 -0.27237 -0.15152 -0.11441 -0.070856 -0.17165 -0.11265 0.00047043 -0.0060442 0.0017354 -0.0016836 -0.77496 0.047608 0.04186 0.061049 0.024791 -0.022861 -0.0013891 -0.047018 -0.11978 -0.0057907
3.7148 0.042687 0.044642 0.0058937 0.031449 0 0.015846 0.018922 0.042754 0.044377 0.0163 0.006997 0.46869 -0.011657 -0.036838 0.018536 -0.22707 -0.054834 -0.0012273 -0.17931 -0.084937 -0.069523 -0.053759 -0.073321 -0.055328 0.00037019 -0.0045551 0.0016495 -0.0018626 -0.44768 0.035169 0.031894 0.029069 0.002349 -0.017152 -0.0026378 -0.00082926 -0.084417 0.022439
3.7188 0.028625 0.03275 0.045992 0.013 0 0.011522 0.0099223 0.022083 0.0067026 0.015677 -0.036515 0.86316 -0.035961 -0.023043 0.036261 -0.16786 -0.0054547 0.010177 -0.081746 -0.015038 -0.023324 -0.043376 0.022048 0.011552 0.00010417 -0.0025075 0.00091759 -0.001592 -0.14302 0.022179 0.02975 -0.0011539 -0.0077347 0.0041289 -0.0015065 0.023686 -0.016956 0.033265
3.7227 0.01468 0.018193 0.068736 0.0028834 0 0.017539 0.011004 -0.0063419 -0.03524 0.016883 -0.076932 1.2494 -0.049008 -0.0078214 0.052622 -0.061471 0.041508 0.0041157 0.0011334 0.046483 0.013957 -0.031188 0.10228 0.07385 -0.00027869 8.0141e-05 0.00027511 -0.0010231 0.14877 0.0076126 0.023859 -0.030929 -0.003648 0.042524 -5.6994e-05 0.016481 0.076151 0.018424
3.7266 0.0045062 0.0032722 0.042141 -0.0044931 0 0.022787 0.015698 -0.034113 -0.065379 0.010031 -0.10943 1.6421 -0.048355 0.0030425 0.066191 0.058344 0.076017 -0.0070456 0.061547 0.092112 0.040969 -0.010977 0.15899 0.12234 -0.00059124 0.0027127 9.865e-05 -0.00054214 0.41664 -0.0075794 0.008668 -0.061438 0.0056887 0.086259 0.00052244 -0.0056065 0.16878 -0.0076232
3.7305 -0.0023886 -0.0093616 -0.016759 -0.014405 0 0.017253 0.01325 -0.051451 -0.076002 -0.0072719 -0.12642 2.0521 -0.03484 0.0070819 0.076474 0.17411 0.092978 -0.017423 0.09565 0.12057 0.058134 0.018776 0.19252 0.15364 -0.00062504 0.004688 0.00013842 -0.00028663 0.63029 -0.021093 -0.0089683 -0.088751 0.0058991 0.12857 0.00093341 -0.033632 0.24764 -0.0362
3.7344 -0.009787 -0.018422 -0.060897 -0.02812 0 -0.0022182 -0.0018706 -0.057168 -0.072927 -0.030895 -0.12421 2.4772 -0.01079 0.0064874 0.083213 0.269 0.095666 -0.021768 0.10121 0.13532 0.066633 0.058281 0.20979 0.16587 -0.00029381 0.005581 -1.6549e-05 -4.004e-05 0.7661 -0.031091 -0.019113 -0.10419 -0.011333 0.16259 0.0022635 -0.058822 0.30065 -0.058588
3.7383 -0.020466 -0.024749 -0.061254 -0.042086 0 -0.030312 -0.024345 -0.057965 -0.067276 -0.054296 -0.1079 2.9029 0.017701 0.0050363 0.085988 0.31494 0.09293 -0.012995 0.07393 0.14095 0.068741 0.10565 0.21729 0.15696 0.00028275 0.0054741 -0.00036313 0.00040077 0.82809 -0.037749 -0.022179 -0.10094 -0.040956 0.1758 0.0041316 -0.06797 0.30774 -0.06024
3.7422 -0.033293 -0.030655 -0.033388 -0.049733 0 -0.056097 -0.042457 -0.05895 -0.063878 -0.070648 -0.089377 3.3126 0.038371 0.0042453 0.085942 0.30183 0.092191 0.0071839 0.024409 0.14045 0.069634 0.15094 0.21633 0.1359 0.00081951 0.0047816 -0.00048425 0.00087558 0.8423 -0.043126 -0.029354 -0.080921 -0.068316 0.16155 0.0048916 -0.056638 0.26797 -0.035863
3.7461 -0.04474 -0.038342 -0.017075 -0.045888 0 -0.069214 -0.048908 -0.057742 -0.058795 -0.074039 -0.078504 3.6995 0.047168 0.002971 0.084155 0.24571 0.094681 0.030738 -0.033889 0.13549 0.07098 0.18748 0.20463 0.11162 0.0010393 0.0039402 -8.9385e-05 0.00099878 0.83339 -0.049255 -0.048422 -0.055093 -0.080485 0.12564 0.0036574 -0.032957 0.19876 0.0048982
3.75 -0.052807 -0.048479 -0.034203 -0.03247 0 -0.066758 -0.047549 -0.049706 -0.047313 -0.063384 -0.07458 4.0705 0.042807 0.00046034 0.080881 0.15735 0.097096 0.051808 -0.093099 0.12874 0.072648 0.21123 0.18124 0.088621 0.00087983 0.0032744 0.00057407 0.00065026 0.81114 -0.05616 -0.071797 -0.036364 -0.075106 0.072398 0.0016279 -0.0032699 0.11173 0.054071
3.7539 -0.058922 -0.05987 -0.070109 -0.020901 0 -0.056434 -0.049426 -0.037692 -0.032252 -0.046973 -0.066354 4.4401 0.0255 -0.0013108 0.076241 0.050378 0.097042 0.064056 -0.14534 0.12476 0.073829 0.21887 0.14918 0.070879 0.00055283 0.0030175 0.00093745 0.00021821 0.78097 -0.061981 -0.082529 -0.031385 -0.060166 0.0077338 0.00098338 0.024808 0.020431 0.10181
3.7578 -0.065991 -0.070458 -0.094294 -0.026491 0 -0.052293 -0.062123 -0.03327 -0.023031 -0.040064 -0.042289 4.8186 -0.0014593 0.00064733 0.069234 -0.047296 0.095899 0.054207 -0.17521 0.1272 0.070168 0.20367 0.11401 0.063307 0.00035784 0.0032592 0.00071384 0.00024206 0.76248 -0.065544 -0.073293 -0.037888 -0.046818 -0.054272 0.0025178 0.035001 -0.046396 0.12418
3.7617 -0.075177 -0.078954 -0.093642 -0.056291 0 -0.064369 -0.082877 -0.046008 -0.026866 -0.053075 -0.0030776 5.2039 -0.027882 0.0062328 0.060193 -0.11846 0.096247 0.028004 -0.18503 0.13456 0.060533 0.17559 0.081343 0.061368 0.00038747 0.0037838 0.00020435 0.0008068 0.78891 -0.068848 -0.056913 -0.048624 -0.042304 -0.10182 0.0047256 0.02751 -0.080964 0.11792
3.7656 -0.085036 -0.085789 -0.082179 -0.10011 0 -0.089941 -0.10175 -0.071928 -0.041945 -0.080233 0.035041 5.5821 -0.050949 0.010819 0.049587 -0.15896 0.097676 -0.0093156 -0.17681 0.13991 0.045319 0.13872 0.056802 0.062738 0.00042361 0.0040685 -2.9209e-05 0.0013813 0.88167 -0.076251 -0.054871 -0.05732 -0.047677 -0.13094 0.0054289 0.0057069 -0.083167 0.085323
3.7695 -0.093562 -0.092502 -0.081531 -0.13478 0 -0.11481 -0.11098 -0.094711 -0.059485 -0.10246 0.050493 5.9377 -0.069066 0.0091002 0.038192 -0.16709 0.096718 -0.051787 -0.15317 0.1368 0.025613 0.096857 0.047545 0.065468 0.00017707 0.0036556 0.00024781 0.0013438 1.0262 -0.090113 -0.074987 -0.06177 -0.059695 -0.13925 0.0041149 -0.025818 -0.055171 0.030989
3.7734 -0.10033 -0.10003 -0.097761 -0.14112 0 -0.12503 -0.11107 -0.099993 -0.071748 -0.10528 0.032178 6.2637 -0.081804 0.00084664 0.027811 -0.14157 0.091531 -0.089131 -0.11769 0.12712 0.0040813 0.054713 0.061456 0.067496 -0.00034461 0.0026565 0.00073355 0.00067277 1.1789 -0.10692 -0.10277 -0.063209 -0.07398 -0.12407 0.0023477 -0.058399 -0.0017154 -0.035524
3.7773 -0.10626 -0.10758 -0.11887 -0.11981 0 -0.11911 -0.10854 -0.088756 -0.077631 -0.094659 -0.012617 6.5657 -0.092781 -0.0075935 0.022551 -0.092783 0.085942 -0.10673 -0.078624 0.12275 -0.012392 0.018655 0.10269 0.068681 -0.0007516 0.0018458 0.00095108 5.5212e-05 1.3052 -0.11862 -0.11677 -0.064449 -0.087674 -0.091397 0.0018567 -0.077045 0.059064 -0.090921
3.7813 -0.11181 -0.11334 -0.13042 -0.091615 0 -0.10898 -0.109 -0.07632 -0.081496 -0.092638 -0.064814 6.8551 -0.10391 -0.008351 0.023945 -0.034127 0.087666 -0.104 -0.040954 0.13773 -0.020574 -0.0089259 0.16722 0.070925 -0.00062498 0.002113 0.00075122 0.00025814 1.4122 -0.11942 -0.1115 -0.068772 -0.10095 -0.051877 0.00257 -0.078537 0.11337 -0.12409
3.7852 -0.11627 -0.11659 -0.1286 -0.0805 0 -0.10826 -0.11298 -0.078335 -0.088421 -0.11466 -0.10807 7.1389 -0.11418 0.00089744 0.032904 0.029589 0.10203 -0.081698 -0.0061778 0.17708 -0.018807 -0.025704 0.24328 0.07565 2.4922e-05 0.0037085 0.00041801 0.0013874 1.5432 -0.11213 -0.10283 -0.079318 -0.1163 -0.010192 0.0028773 -0.062341 0.15525 -0.13028
3.7891 -0.1192 -0.119 -0.11942 -0.094671 0 -0.11918 -0.118 -0.098014 -0.10132 -0.15174 -0.13813 7.4139 -0.12155 0.014863 0.049826 0.094353 0.12763 -0.042375 0.02492 0.23212 -0.0061471 -0.029477 0.31751 0.084229 0.00070802 0.0060254 0.00031477 0.0027867 1.7354 -0.1074 -0.10987 -0.097956 -0.13511 0.029383 0.0017678 -0.029625 0.1802 -0.10714
3.793 -0.12207 -0.12346 -0.11103 -0.12245 0 -0.13166 -0.12309 -0.12629 -0.12122 -0.17766 -0.16009 7.6694 -0.11623 0.025781 0.074779 0.15647 0.15815 0.0069909 0.052388 0.28682 0.018722 -0.012403 0.38164 0.099037 0.00092775 0.0081636 0.00050047 0.0036667 1.9823 -0.1153 -0.13355 -0.12401 -0.15385 0.061125 0.00027068 0.015134 0.18182 -0.053219
3.7969 -0.12749 -0.13138 -0.11043 -0.14549 0 -0.13521 -0.13021 -0.15234 -0.1477 -0.17506 -0.17914 7.8977 -0.092555 0.030659 0.10122 0.21459 0.18789 0.051625 0.078489 0.32916 0.048756 0.02273 0.43462 0.11747 0.00070294 0.0097249 0.00072302 0.0038147 2.2358 -0.1364 -0.1558 -0.15411 -0.16471 0.085647 0.00040846 0.058439 0.1689 0.010934
3.8008 -0.13656 -0.14105 -0.12311 -0.15539 0 -0.13092 -0.14131 -0.17216 -0.17767 -0.15318 -0.19531 8.0999 -0.050109 0.033404 0.12516 0.26751 0.21477 0.08594 0.10338 0.35737 0.080273 0.073035 0.47939 0.13735 0.00055059 0.011031 0.00074239 0.0036922 2.4458 -0.16073 -0.15967 -0.1835 -0.16229 0.10423 0.0027679 0.094772 0.14626 0.074911
3.8047 -0.14729 -0.14912 -0.14831 -0.15775 0 -0.13022 -0.15484 -0.1873 -0.20443 -0.1377 -0.20678 8.2839 0.010151 0.03986 0.14346 0.31369 0.23839 0.10656 0.1266 0.37669 0.11073 0.13571 0.51834 0.1569 0.00089905 0.012569 0.00059187 0.0038869 2.5954 -0.17598 -0.1477 -0.20736 -0.15077 0.11772 0.0054845 0.12059 0.1171 0.13149
3.8086 -0.15636 -0.15398 -0.17305 -0.162 0 -0.14159 -0.16617 -0.19808 -0.2201 -0.14392 -0.21536 8.4557 0.085374 0.05104 0.15211 0.35019 0.25687 0.1105 0.14667 0.39179 0.13744 0.20662 0.55116 0.17392 0.0015548 0.014289 0.00050443 0.0045281 2.7 -0.17742 -0.13846 -0.22151 -0.14322 0.12682 0.0059607 0.13244 0.084513 0.17289
3.8125 -0.16261 -0.15764 -0.17782 -0.16977 0 -0.16042 -0.17156 -0.20095 -0.22064 -0.16257 -0.22592 8.6132 0.16192 0.061537 0.14733 0.37249 0.26714 0.10021 0.15991 0.40299 0.15859 0.27425 0.57539 0.18613 0.0018465 0.015536 0.00062487 0.0052378 2.7787 -0.17071 -0.14601 -0.22298 -0.15101 0.13189 0.0036102 0.1303 0.052154 0.19393
3.8164 -0.16839 -0.16412 -0.15684 -0.17457 0 -0.17374 -0.17205 -0.19351 -0.209 -0.17355 -0.23898 8.7472 0.22721 0.064719 0.13364 0.38406 0.26862 0.08544 0.16665 0.40871 0.17641 0.33018 0.5874 0.195 0.0013505 0.015694 0.00084051 0.0055836 2.8319 -0.16586 -0.16584 -0.2119 -0.17266 0.13386 0.00070214 0.12142 0.022095 0.20229
3.8203 -0.17717 -0.1757 -0.13248 -0.17193 0 -0.1754 -0.17325 -0.18034 -0.19328 -0.17126 -0.24561 8.8498 0.27582 0.059371 0.11311 0.38665 0.26541 0.070124 0.16721 0.40943 0.1918 0.37012 0.58332 0.20134 0.00042547 0.014859 0.00089832 0.0055004 2.8523 -0.16889 -0.18244 -0.19352 -0.19411 0.13256 0.00031169 0.10839 -0.0044654 0.20089
3.8242 -0.18967 -0.19069 -0.14078 -0.1675 0 -0.17448 -0.18127 -0.17194 -0.18151 -0.1717 -0.23245 8.9204 0.30402 0.051148 0.088088 0.38249 0.2635 0.057637 0.16238 0.40767 0.20563 0.39097 0.56101 0.20606 -6.9827e-05 0.013803 0.00066437 0.0052597 2.8501 -0.17903 -0.18825 -0.17734 -0.20212 0.12779 0.0033845 0.093531 -0.026453 0.19266
3.8281 -0.20285 -0.20485 -0.1943 -0.17329 0 -0.18636 -0.19802 -0.17656 -0.17776 -0.19284 -0.19454 8.9661 0.30773 0.047513 0.061983 0.37539 0.26559 0.051634 0.15399 0.4049 0.21842 0.3877 0.5236 0.21028 0.00036373 0.013286 0.00026353 0.0051013 2.8605 -0.19235 -0.19166 -0.17203 -0.19759 0.11851 0.0077939 0.078735 -0.041273 0.17999
3.832 -0.21264 -0.21495 -0.26058 -0.19565 0 -0.21513 -0.21939 -0.19308 -0.18169 -0.23071 -0.14418 8.9946 0.29934 0.051164 0.038515 0.37076 0.26944 0.050267 0.14653 0.40018 0.2299 0.37021 0.48183 0.21467 0.0013248 0.013427 -1.327e-05 0.0049854 2.918 -0.20624 -0.20525 -0.17935 -0.19456 0.1059 0.01022 0.064335 -0.049581 0.16558
3.8359 -0.21737 -0.22072 -0.28654 -0.22753 0 -0.24637 -0.23715 -0.21193 -0.19029 -0.25939 -0.10613 9.0076 0.28764 0.058135 0.018754 0.37001 0.27133 0.051233 0.14197 0.39321 0.23951 0.34748 0.45131 0.21898 0.0018897 0.013757 6.8429e-05 0.0047329 3.0216 -0.21952 -0.22867 -0.19272 -0.20451 0.09145 0.0089465 0.050233 -0.052793 0.1506
3.8398 -0.21829 -0.22345 -0.25099 -0.25299 0 -0.25921 -0.24352 -0.22286 -0.19937 -0.25633 -0.10158 8.9987 0.27711 0.061973 0.003503 0.37376 0.27059 0.053462 0.14145 0.38805 0.24675 0.32531 0.445 0.22296 0.001544 0.013844 0.00051319 0.0043566 3.1295 -0.22946 -0.24638 -0.20264 -0.22249 0.076398 0.0050328 0.036725 -0.051493 0.13608
3.8438 -0.21669 -0.22315 -0.19052 -0.25926 0 -0.2458 -0.23537 -0.22216 -0.20477 -0.22541 -0.13377 8.9577 0.27137 0.059685 -0.0064278 0.38217 0.26994 0.056168 0.14597 0.39212 0.25104 0.31 0.46601 0.22626 0.00070336 0.013778 0.0010792 0.0041718 3.1892 -0.23101 -0.2427 -0.20447 -0.23079 0.062371 0.0011258 0.024459 -0.046143 0.12336
3.8477 -0.21144 -0.21762 -0.16535 -0.24488 0 -0.21824 -0.21588 -0.21348 -0.20445 -0.19263 -0.18661 8.8751 0.26843 0.054034 -0.0088027 0.39511 0.27142 0.060983 0.15682 0.41023 0.25172 0.30929 0.50654 0.22861 0.0002902 0.014037 0.0014207 0.0045318 3.1752 -0.22064 -0.21734 -0.20133 -0.21769 0.053626 -0.00063813 0.016467 -0.034914 0.11597
3.8516 -0.19988 -0.20457 -0.19614 -0.21773 0 -0.19573 -0.19244 -0.20335 -0.20054 -0.17944 -0.23645 8.7468 0.26005 0.050568 -0.0054209 0.41064 0.27368 0.069541 0.17188 0.43956 0.25037 0.31735 0.55332 0.23061 0.00082261 0.014897 0.0013134 0.0054497 3.0991 -0.20089 -0.18469 -0.19959 -0.19135 0.051359 0.00021565 0.013257 -0.016929 0.11314
3.8555 -0.1813 -0.18462 -0.23908 -0.18712 0 -0.18581 -0.17225 -0.19611 -0.19833 -0.18307 -0.2668 8.5753 0.24185 0.052574 0.0032648 0.42852 0.27406 0.082377 0.19089 0.47118 0.2473 0.32998 0.59438 0.23238 0.001958 0.016058 0.00083357 0.0065027 2.987 -0.17958 -0.15918 -0.20183 -0.17301 0.05636 0.0028195 0.014606 0.0097414 0.11319
3.8594 -0.15915 -0.16177 -0.2304 -0.15829 0 -0.1791 -0.1583 -0.19189 -0.20117 -0.18385 -0.27503 8.3682 0.2106 0.058483 0.016475 0.44843 0.27314 0.099293 0.21356 0.49646 0.24259 0.34256 0.62161 0.23388 0.002908 0.016838 0.0003484 0.0071361 2.8516 -0.16361 -0.14382 -0.20454 -0.17516 0.068882 0.0059055 0.019644 0.04666 0.11361
3.8633 -0.13904 -0.14085 -0.15605 -0.13298 0 -0.16197 -0.14869 -0.18748 -0.20576 -0.16883 -0.26811 8.1353 0.1628 0.063627 0.032765 0.46965 0.27526 0.11822 0.24001 0.51142 0.23539 0.3466 0.62906 0.23438 0.0032132 0.016736 0.0002767 0.0070974 2.6866 -0.1532 -0.13282 -0.20242 -0.1875 0.089066 0.0084328 0.025555 0.096977 0.10783
3.8672 -0.12445 -0.12418 -0.071057 -0.1126 0 -0.1326 -0.13918 -0.17863 -0.20349 -0.14431 -0.25338 7.8844 0.10726 0.064433 0.047422 0.48787 0.28331 0.13134 0.26771 0.51496 0.22403 0.33562 0.61162 0.2319 0.0030522 0.015801 0.00077042 0.0066184 2.4819 -0.14287 -0.12214 -0.19382 -0.18631 0.11135 0.0097844 0.025653 0.15561 0.087114
3.8711 -0.11398 -0.11058 -0.044519 -0.099086 0 -0.1033 -0.12653 -0.16264 -0.18827 -0.12495 -0.23257 7.6185 0.054158 0.061436 0.057327 0.49823 0.29309 0.13369 0.29304 0.50401 0.20795 0.31157 0.56704 0.22524 0.0028538 0.014495 0.0015833 0.0062049 2.2394 -0.128 -0.1135 -0.18132 -0.15822 0.13006 0.0099117 0.016947 0.21365 0.050729
3.875 -0.10283 -0.097074 -0.086915 -0.092747 0 -0.087359 -0.10984 -0.14034 -0.16312 -0.11463 -0.20292 7.3372 0.0095102 0.058747 0.060503 0.49602 0.29421 0.12207 0.31255 0.47267 0.18671 0.27625 0.49926 0.21343 0.0027577 0.013236 0.0022662 0.0062316 1.9684 -0.10963 -0.10797 -0.16715 -0.11379 0.14114 0.0094686 -0.0020186 0.26404 -0.00068448
3.8789 -0.08667 -0.0812 -0.13768 -0.090349 0 -0.085227 -0.089398 -0.11567 -0.13793 -0.10224 -0.16292 7.0408 -0.02123 0.060446 0.055337 0.4763 0.27778 0.094046 0.32236 0.41724 0.16015 0.23252 0.41799 0.19563 0.0025572 0.012039 0.0025287 0.006668 1.6701 -0.092315 -0.09924 -0.14928 -0.076683 0.14053 0.0095276 -0.031827 0.29909 -0.064848
3.8828 -0.064262 -0.061865 -0.12729 -0.085942 0 -0.083899 -0.065285 -0.091991 -0.11913 -0.075608 -0.11674 6.7329 -0.030718 0.066642 0.039253 0.42436 0.2433 0.046681 0.30985 0.34144 0.12851 0.18673 0.33293 0.16965 0.0021138 0.010538 0.0024324 0.0071085 1.3293 -0.077459 -0.077156 -0.12286 -0.059528 0.11897 0.010736 -0.070667 0.29889 -0.13147
3.8867 -0.037037 -0.03862 -0.048009 -0.073483 0 -0.068684 -0.037345 -0.067764 -0.1018 -0.035618 -0.073063 6.4179 -0.031125 0.072289 0.018929 0.34888 0.19781 -0.0059137 0.27665 0.25509 0.09639 0.14512 0.24702 0.13899 0.0016587 0.0083011 0.0022364 0.00703 0.9229 -0.059973 -0.038607 -0.085476 -0.051624 0.083731 0.012529 -0.10744 0.26959 -0.18521
3.8906 -0.0069647 -0.011059 0.04129 -0.04892 0 -0.034571 -0.0062616 -0.036407 -0.073296 0.0059719 -0.038479 6.0964 -0.028699 0.069995 -0.0021141 0.25509 0.14836 -0.056254 0.22314 0.1667 0.065873 0.10852 0.15475 0.10474 0.0015644 0.0051938 0.0020738 0.0060728 0.4358 -0.032505 0.0073866 -0.040058 -0.030699 0.039435 0.013281 -0.13635 0.21538 -0.21909
3.8945 0.024655 0.020634 0.078911 -0.011106 0 0.012585 0.026116 0.0077601 -0.025876 0.040266 -0.010624 5.7651 -0.028683 0.055133 -0.020624 0.14932 0.09603 -0.097588 0.1506 0.077502 0.0386 0.07674 0.047312 0.067744 0.0018449 0.0015259 0.0018098 0.0041979 -0.12889 0.0068436 0.047258 0.0078123 0.013936 -0.0088002 0.011546 -0.15255 0.14168 -0.22811
3.8984 0.056667 0.054729 0.062703 0.037519 0 0.062787 0.057735 0.06217 0.034478 0.068459 0.022421 5.4237 -0.037206 0.029504 -0.031837 0.042341 0.037611 -0.11996 0.060655 -0.016437 0.016565 0.047634 -0.079774 0.028439 0.0020087 -0.0020875 0.0012297 0.0016954 -0.74919 0.051379 0.07507 0.054847 0.070565 -0.052429 0.0073996 -0.14893 0.057267 -0.20578
3.9023 0.087209 0.088002 0.045959 0.090447 0 0.10773 0.087261 0.11512 0.09252 0.094829 0.074164 5.0835 -0.05305 0.0005033 -0.032631 -0.046235 -0.027532 -0.11839 -0.037086 -0.11608 -0.0010232 0.014103 -0.22232 -0.013349 0.0014939 -0.0050706 0.00034246 -0.00091305 -1.3874 0.090648 0.095801 0.10168 0.11655 -0.079354 0.0026671 -0.12483 -0.020086 -0.15844
3.9063 0.11402 0.11709 0.07604 0.13851 0 0.1418 0.11375 0.154 0.13748 0.11715 0.14794 4.7662 -0.067383 -0.023877 -0.026124 -0.10973 -0.093521 -0.10148 -0.13297 -0.21403 -0.017582 -0.027286 -0.36868 -0.057322 0.00023763 -0.0072131 -0.00054077 -0.0030496 -1.9948 0.11847 0.11693 0.14968 0.13927 -0.088571 -0.00030276 -0.08981 -0.082554 -0.10196
3.9102 0.13563 0.1399 0.14472 0.1739 0 0.16193 0.13591 0.17593 0.17203 0.12911 0.23089 4.4904 -0.073971 -0.040348 -0.014244 -0.14447 -0.15128 -0.074508 -0.22187 -0.29796 -0.035128 -0.077779 -0.50429 -0.10306 -0.0012381 -0.0087424 -0.0010446 -0.0043112 -2.522 0.13654 0.13914 0.19704 0.14583 -0.080013 -0.0003501 -0.049396 -0.12692 -0.044384
3.9141 0.15183 0.15586 0.20104 0.19438 0 0.16954 0.1527 0.19002 0.20707 0.13201 0.29995 4.2564 -0.066633 -0.051603 0.00069221 -0.14858 -0.19531 -0.043569 -0.29914 -0.35962 -0.055608 -0.13764 -0.61645 -0.14984 -0.0023026 -0.010068 -0.0010384 -0.0046804 -2.9345 0.15085 0.15694 0.23877 0.15396 -0.05498 0.0016792 -0.0095241 -0.1516 0.0065936
3.918 0.16289 0.1651 0.20703 0.20357 0 0.17177 0.16489 0.20812 0.24767 0.13862 0.33684 4.0457 -0.034054 -0.062634 0.014672 -0.11816 -0.22658 -0.019921 -0.3554 -0.4005 -0.08193 -0.20461 -0.69769 -0.19417 -0.0027269 -0.011396 -0.00071399 -0.0045684 -3.2221 0.16529 0.16709 0.2699 0.17523 -0.016801 0.0036277 0.018967 -0.15462 0.039378
3.9219 0.16837 0.16785 0.17344 0.20645 0 0.17674 0.17505 0.2322 0.2847 0.16051 0.34046 3.8381 0.014848 -0.075565 0.025328 -0.071518 -0.24929 -0.0082724 -0.39376 -0.42871 -0.11135 -0.26849 -0.74727 -0.23145 -0.0027177 -0.012549 -0.00039369 -0.0045858 -3.3895 0.17853 0.17289 0.28787 0.20655 0.022294 0.0036188 0.034046 -0.14752 0.057257
3.9258 0.16725 0.16465 0.14152 0.20412 0 0.18503 0.18414 0.25094 0.30108 0.19209 0.32636 3.6315 0.071057 -0.087747 0.032837 -0.017888 -0.2658 -0.0075147 -0.41662 -0.45065 -0.14078 -0.32345 -0.76978 -0.2589 -0.0025459 -0.013172 -0.00028954 -0.0051271 -3.4365 0.18601 0.17854 0.29157 0.23472 0.057383 0.0013118 0.03762 -0.135 0.064462
3.9297 0.15943 0.15696 0.13752 0.19319 0 0.18674 0.18812 0.24948 0.28686 0.21188 0.31341 3.4461 0.12675 -0.09464 0.037649 0.03624 -0.2752 -0.015931 -0.4256 -0.46533 -0.16734 -0.36487 -0.77049 -0.27426 -0.0022821 -0.01311 -0.00042406 -0.0060561 -3.349 0.18393 0.18125 0.27965 0.24654 0.085391 -0.0020204 0.031743 -0.11979 0.064143
3.9336 0.14689 0.1469 0.15126 0.17051 0 0.17046 0.17944 0.22337 0.2489 0.20294 0.30861 3.3056 0.17098 -0.094415 0.040755 0.083956 -0.27598 -0.030245 -0.42198 -0.46596 -0.18665 -0.38668 -0.74971 -0.27437 -0.0019276 -0.012563 -0.0006984 -0.0067816 -3.1181 0.17156 0.17282 0.25187 0.23551 0.10355 -0.0044874 0.019654 -0.10377 0.059816
3.9375 0.13327 0.13638 0.1558 0.13874 0 0.13688 0.15461 0.18361 0.20631 0.17063 0.30252 3.2137 0.19039 -0.089679 0.044276 0.12008 -0.26801 -0.042914 -0.40822 -0.44576 -0.19254 -0.38426 -0.70114 -0.25794 -0.0016706 -0.011857 -0.00096369 -0.006727 -2.7706 0.15131 0.15042 0.21257 0.20324 0.11292 -0.0048381 0.0079107 -0.086499 0.053949
3.9414 0.12185 0.12647 0.13925 0.10695 0 0.10237 0.12105 0.14787 0.17601 0.13717 0.27832 3.1487 0.19084 -0.084762 0.04904 0.1491 -0.2514 -0.050267 -0.38904 -0.40261 -0.18725 -0.36632 -0.61729 -0.23234 -0.0018163 -0.011085 -0.0010424 -0.0058355 -2.3758 0.12791 0.12377 0.17131 0.1586 0.1198 -0.0031329 -0.00024241 -0.067126 0.045951
3.9453 0.11402 0.11766 0.11311 0.085689 0 0.086357 0.0946 0.12653 0.16074 0.11872 0.22609 3.0823 0.17676 -0.081443 0.055139 0.17371 -0.22424 -0.051419 -0.36536 -0.33948 -0.17186 -0.33618 -0.4986 -0.20056 -0.0023839 -0.010025 -0.00078353 -0.0046602 -2.011 0.10751 0.108 0.13753 0.11545 0.12704 -0.00050316 -0.0041758 -0.045363 0.034709
3.9492 0.10915 0.11073 0.094975 0.080916 0 0.093895 0.087453 0.11615 0.14866 0.11123 0.15033 3.0037 0.15378 -0.077385 0.06251 0.19679 -0.18375 -0.046185 -0.3378 -0.26244 -0.14797 -0.2973 -0.35798 -0.16554 -0.0028806 -0.008439 -0.00019541 -0.0039123 -1.7117 0.095711 0.10851 0.11326 0.086637 0.13715 0.0017025 -0.0038495 -0.021178 0.019306
3.9531 0.10597 0.10677 0.09159 0.091362 0 0.11153 0.097194 0.10533 0.12374 0.10088 0.06589 2.9275 0.13262 -0.068703 0.070996 0.22285 -0.13063 -0.035013 -0.30517 -0.17899 -0.11785 -0.25288 -0.21607 -0.13054 -0.0026608 -0.0063985 0.00046868 -0.0038456 -1.4546 0.094524 0.11452 0.091732 0.075919 0.15342 0.0027504 -3.3545e-05 0.0048984 -0.0008801
3.957 0.10365 0.1061 0.099283 0.10999 0 0.12146 0.1088 0.086255 0.078565 0.084824 -0.012365 2.8766 0.12299 -0.054009 0.080285 0.25349 -0.071944 -0.021504 -0.26722 -0.097179 -0.086746 -0.2062 -0.090654 -0.096833 -0.0016043 -0.0042583 0.0008342 -0.0040472 -1.1939 0.10048 0.11015 0.064595 0.074788 0.17453 0.0028175 0.0046075 0.030999 -0.02043
3.9609 0.10196 0.10737 0.11278 0.12706 0 0.11941 0.10942 0.061 0.020893 0.075421 -0.076588 2.8595 0.12536 -0.036138 0.090475 0.28716 -0.018291 -0.0070545 -0.22458 -0.024791 -0.056714 -0.15769 0.0099666 -0.063725 -0.00038147 -0.0023069 0.00069394 -0.0038517 -0.91721 0.10657 0.091922 0.031228 0.070116 0.19825 0.0026512 0.0093438 0.056654 -0.034646
3.9648 0.10066 0.10795 0.12614 0.1331 0 0.11728 0.10157 0.038122 -0.030116 0.081908 -0.12471 2.8636 0.13911 -0.020183 0.10166 0.3222 0.02249 0.0078099 -0.17819 0.031809 -0.028858 -0.10763 0.083899 -0.030847 7.651e-05 -0.00054741 0.00019375 -0.0030017 -0.66884 0.10734 0.073823 0.00069315 0.057424 0.22311 0.0029099 0.014071 0.081832 -0.040146
3.9688 0.09903 0.1057 0.12812 0.12208 0 0.12813 0.10019 0.024517 -0.055564 0.09317 -0.15409 2.8697 0.1622 -0.0099347 0.11392 0.35621 0.048887 0.022895 -0.12964 0.067918 -0.0040624 -0.05635 0.12734 0.0021362 -0.00056299 0.0010833 -0.00029181 -0.0019101 -0.51708 0.10269 0.073688 -0.015944 0.046163 0.24738 0.0036542 0.019051 0.10679 -0.033241
3.9727 0.095983 0.10034 0.10727 0.095034 0 0.15021 0.11507 0.020749 -0.048854 0.086359 -0.1575 2.8707 0.18865 -0.0057957 0.12628 0.38331 0.063015 0.038074 -0.086173 0.079813 0.016136 -0.0082777 0.13111 0.032882 -0.0017224 0.0022987 -0.00048176 -0.0012535 -0.50029 0.096965 0.09472 -0.014999 0.049431 0.26826 0.0042999 0.025178 0.13183 -0.010968
3.9766 0.090439 0.09292 0.067996 0.061527 0 0.1675 0.13642 0.023241 -0.019511 0.054801 -0.12618 2.8758 0.21255 -0.0054786 0.13656 0.40214 0.065213 0.052168 -0.054264 0.064773 0.031998 0.030465 0.087023 0.057715 -0.0024882 0.0024203 -0.00038147 -0.0012963 -0.60234 0.094154 0.12093 -0.0015771 0.067332 0.28517 0.0040363 0.031804 0.15553 0.016912
3.9805 0.081559 0.084024 0.035919 0.035847 0 0.16547 0.14027 0.029584 0.014845 0.021978 -0.058014 2.8978 0.23233 -0.0063198 0.14306 0.41145 0.052427 0.063741 -0.038616 0.023219 0.042468 0.054527 -0.0016538 0.0734 -0.0024767 0.00092336 -0.00017375 -0.0016356 -0.77398 0.094167 0.13035 0.017832 0.082523 0.29704 0.0024446 0.037935 0.17566 0.045113
3.9844 0.0689 0.072651 0.036455 0.02842 0 0.14418 0.11048 0.040961 0.042602 0.020752 0.036019 2.9395 0.24697 -0.0072078 0.14418 0.41027 0.02236 0.071298 -0.043173 -0.038528 0.046434 0.058967 -0.11674 0.077035 -0.0020914 -0.0019125 1.4325e-05 -0.00164 -0.96918 0.093504 0.11216 0.042577 0.075528 0.30274 -6.0447e-05 0.042421 0.18972 0.068583
3.9883 0.052669 0.057088 0.063836 0.038368 0 0.1148 0.056154 0.059346 0.066105 0.057051 0.13354 2.9933 0.25546 -0.0089696 0.13684 0.39566 -0.021351 0.071542 -0.075725 -0.10839 0.040626 0.033481 -0.23292 0.062821 -0.0019376 -0.0049711 0.00017502 -0.001141 -1.1567 0.088872 0.072122 0.076199 0.045711 0.29882 -0.0022887 0.042662 0.19163 0.079499
3.9922 0.033904 0.037001 0.078633 0.05359 0 0.085497 0.0060198 0.082489 0.095269 0.098454 0.21086 3.0531 0.25879 -0.013317 0.12159 0.36822 -0.068897 0.064051 -0.13134 -0.17301 0.024821 -0.019674 -0.33007 0.033059 -0.0020822 -0.0070467 0.0002782 -0.00065167 -1.303 0.079334 0.024814 0.11748 0.015084 0.28362 -0.0029098 0.037302 0.17829 0.07698
3.9961 0.01422 0.014518 0.045784 0.058955 0 0.05403 -0.015941 0.10178 0.1321 0.10328 0.25494 3.1229 0.2578 -0.021174 0.10184 0.33082 -0.10942 0.051875 -0.19831 -0.22321 0.0023146 -0.088311 -0.39902 -0.0047386 -0.0019984 -0.0077143 0.00018538 -0.00085966 -1.3585 0.065056 -0.016633 0.15458 0.0082652 0.25917 -0.0013494 0.027818 0.15302 0.066872
4 -0.0049385 -0.0069711 -0.023839 0.046155 0 0.015599 -0.010457 0.1056 0.16185 0.060814 0.26813 3.2123 0.25236 -0.031415 0.079932 0.28482 -0.13625 0.037407 -0.26861 -0.25543 -0.024339 -0.16339 -0.43721 -0.045358 -0.0012495 -0.007486 -0.00018891 -0.0018951 -1.2727 0.045277 -0.044622 0.17016 0.02749 0.22701 0.0016788 0.015488 0.11853 0.053241
4.0039 -0.022962 -0.025283 -0.077953 0.017637 0 -0.02506 0.00051457 0.086382 0.16208 -0.00017256 0.26158 3.3224 0.24235 -0.040956 0.058532 0.23194 -0.14747 0.023535 -0.33335 -0.26771 -0.051952 -0.23439 -0.4408 -0.08296 -0.00012368 -0.0071165 -0.00064794 -0.003121 -1.0271 0.019056 -0.05668 0.15383 0.048782 0.18939 0.0045221 0.002014 0.078608 0.040718
4.0078 -0.040092 -0.040894 -0.076174 -0.017415 0 -0.053939 -0.0039487 0.046417 0.12297 -0.043155 0.24251 3.439 0.22699 -0.046387 0.04337 0.17624 -0.14263 0.017097 -0.37172 -0.25482 -0.071668 -0.27432 -0.40261 -0.10432 0.00054094 -0.006769 -0.00077638 -0.0036654 -0.64956 -0.011578 -0.056281 0.1102 0.044635 0.15309 0.0057056 -0.0084237 0.043096 0.037469
4.0117 -0.056892 -0.056087 -0.03666 -0.050358 0 -0.062128 -0.025767 -0.0021126 0.059215 -0.060124 0.20665 3.5397 0.21036 -0.046007 0.034731 0.12529 -0.12035 0.018537 -0.38276 -0.20835 -0.079708 -0.27827 -0.31781 -0.10906 0.00020481 -0.005864 -0.00034612 -0.0031571 -0.19233 -0.040473 -0.054136 0.054823 0.010545 0.12475 0.0049966 -0.014459 0.018336 0.04152
4.0156 -0.073806 -0.072725 -0.02108 -0.077551 0 -0.058049 -0.051393 -0.044026 -0.00080061 -0.073501 0.14337 3.6089 0.19479 -0.040319 0.032036 0.0834 -0.07914 0.027032 -0.36661 -0.1226 -0.074505 -0.24459 -0.19027 -0.097771 -0.00074941 -0.0036955 0.00036007 -0.0019314 0.30505 -0.061302 -0.063682 0.0020303 -0.032288 0.10685 0.0035114 -0.016252 0.0060311 0.050086
4.0195 -0.091164 -0.090714 -0.068782 -0.099961 0 -0.061944 -0.070658 -0.071114 -0.040244 -0.10505 0.049423 3.6469 0.18238 -0.030183 0.034269 0.054372 -0.019651 0.041175 -0.32477 -0.00092142 -0.055403 -0.17375 -0.032206 -0.07186 -0.0013142 -0.00013421 0.00075077 -0.00054915 0.83339 -0.07384 -0.090094 -0.044331 -0.061091 0.10069 0.002729 -0.014424 0.0066642 0.060088
4.0234 -0.10919 -0.1083 -0.15101 -0.1202 0 -0.086605 -0.088925 -0.088323 -0.069463 -0.14983 -0.06214 3.6674 0.17616 -0.014457 0.03953 0.044636 0.054984 0.058207 -0.25911 0.14342 -0.021607 -0.066433 0.14268 -0.033435 -0.00080555 0.0042682 0.00053505 0.00080807 1.3991 -0.085878 -0.12305 -0.0899 -0.076677 0.10716 0.0032818 -0.010521 0.019886 0.066318
4.0273 -0.12745 -0.12356 -0.19871 -0.14007 0 -0.12451 -0.11904 -0.11069 -0.11529 -0.18404 -0.1679 3.6866 0.17652 0.0097676 0.043586 0.056067 0.14048 0.072608 -0.18044 0.29263 0.021434 0.062086 0.3252 0.01031 0.00049799 0.008761 8.6973e-05 0.0024056 1.9968 -0.10725 -0.14392 -0.14145 -0.10196 0.11938 0.0046286 -0.0083067 0.038494 0.064004
4.0313 -0.14393 -0.13544 -0.17675 -0.15939 0 -0.15535 -0.16247 -0.15171 -0.1928 -0.19373 -0.25131 3.7138 0.17976 0.043396 0.044516 0.080992 0.23158 0.082564 -0.099093 0.4312 0.066416 0.19485 0.51 0.053923 0.001666 0.012872 9.2532e-05 0.0044459 2.5945 -0.14021 -0.14344 -0.19959 -0.15431 0.12919 0.0058654 -0.0093313 0.05576 0.055535
4.0352 -0.15514 -0.14367 -0.12295 -0.17578 0 -0.1658 -0.20156 -0.2108 -0.2864 -0.18762 -0.31527 3.7486 0.18368 0.081303 0.041651 0.11518 0.32017 0.087718 -0.019477 0.54923 0.10973 0.32403 0.68966 0.095253 0.0020371 0.01643 0.00079143 0.0065971 3.1378 -0.17507 -0.13212 -0.25777 -0.22096 0.13248 0.0068024 -0.014044 0.068802 0.043163
4.0391 -0.15775 -0.14792 -0.10648 -0.18532 0 -0.16039 -0.21304 -0.26974 -0.35917 -0.17976 -0.37664 3.7816 0.18605 0.11301 0.034751 0.15385 0.39491 0.08831 0.054628 0.64175 0.14809 0.44266 0.85057 0.13265 0.0018054 0.019285 0.0016472 0.0081413 3.561 -0.19608 -0.13033 -0.30592 -0.26512 0.12583 0.0081912 -0.022455 0.075446 0.029754
4.043 -0.15098 -0.14745 -0.15024 -0.18451 0 -0.15305 -0.19013 -0.30245 -0.38244 -0.16782 -0.44566 3.797 0.18423 0.12929 0.024136 0.18878 0.44537 0.085635 0.11699 0.70665 0.17609 0.53906 0.97456 0.16358 0.0017171 0.021187 0.0018729 0.0086332 3.7996 -0.19356 -0.14659 -0.33465 -0.25893 0.10545 0.010898 -0.033693 0.07374 0.02124
4.0469 -0.13769 -0.14173 -0.20393 -0.17275 0 -0.15045 -0.15063 -0.29256 -0.35828 -0.13807 -0.50887 3.7769 0.18119 0.12963 0.013117 0.21612 0.46854 0.082742 0.16763 0.74301 0.19543 0.61452 1.0444 0.18875 0.0022488 0.021978 0.0012882 0.0083635 3.8077 -0.17214 -0.16715 -0.33778 -0.21098 0.080295 0.014911 -0.044609 0.068843 0.018738
4.0508 -0.12272 -0.13129 -0.19964 -0.15305 0 -0.14657 -0.12218 -0.2458 -0.31487 -0.092383 -0.53268 3.7086 0.1801 0.12318 0.0033799 0.23691 0.47037 0.079956 0.20577 0.74924 0.20734 0.66875 1.0479 0.20762 0.0031382 0.021761 0.00055691 0.0080913 3.5811 -0.14777 -0.16979 -0.31425 -0.15988 0.056864 0.019187 -0.053998 0.063882 0.020243
4.0547 -0.10989 -0.11798 -0.12886 -0.13005 0 -0.13342 -0.11898 -0.18702 -0.2803 -0.059871 -0.48736 3.5924 0.18346 0.12088 -0.0038109 0.25277 0.45872 0.076946 0.23003 0.72086 0.21244 0.69998 0.97962 0.21922 0.0037082 0.020728 0.00049742 0.0082723 3.1688 -0.13533 -0.14781 -0.26941 -0.13927 0.0404 0.022411 -0.061178 0.061282 0.023437
4.0586 -0.099968 -0.10435 -0.054546 -0.10747 0 -0.11349 -0.13192 -0.14255 -0.25925 -0.070356 -0.37244 3.4424 0.1945 0.12534 -0.0069142 0.26691 0.43335 0.072347 0.23711 0.65072 0.21065 0.7029 0.84183 0.2212 0.0035799 0.018807 0.0011971 0.0085687 2.6534 -0.13678 -0.1182 -0.21364 -0.14786 0.037795 0.023844 -0.065663 0.06406 0.024279
4.0625 -0.091571 -0.09255 -0.043611 -0.087682 0 -0.098099 -0.14043 -0.12092 -0.23217 -0.11542 -0.22196 3.2793 0.21265 0.12777 -0.0050077 0.28534 0.38389 0.062513 0.22244 0.53426 0.20021 0.66701 0.64646 0.20994 0.0030073 0.015628 0.0019128 0.0081644 2.1069 -0.13943 -0.10354 -0.15738 -0.15321 0.054117 0.023502 -0.068513 0.07533 0.016071
4.0664 -0.083563 -0.083518 -0.094351 -0.073301 0 -0.093584 -0.13268 -0.10721 -0.17502 -0.14563 -0.084436 3.1183 0.22971 0.11562 -0.00043872 0.30801 0.30032 0.047101 0.19175 0.37796 0.18161 0.59861 0.41603 0.18849 0.0025179 0.011001 0.0018787 0.0065884 1.5591 -0.12612 -0.10672 -0.10549 -0.1246 0.081077 0.021795 -0.071814 0.093236 -0.00059382
4.0703 -0.076544 -0.077008 -0.13918 -0.067193 0 -0.092638 -0.11429 -0.076848 -0.081343 -0.11662 0.0074694 2.9611 0.2396 0.084364 0.0052833 0.33263 0.18722 0.026222 0.14711 0.20327 0.15411 0.49897 0.17899 0.15822 0.0023001 0.0054657 0.001118 0.0042284 1.0087 -0.089785 -0.10625 -0.056285 -0.062534 0.11369 0.019223 -0.076637 0.11709 -0.0246
4.0742 -0.071857 -0.072074 -0.11932 -0.068954 0 -0.082622 -0.099011 -0.018465 0.030575 -0.03844 0.055102 2.7983 0.23621 0.042368 0.010451 0.35582 0.067419 0.00046783 0.091118 0.039864 0.11726 0.37085 -0.03958 0.12096 0.0020159 0.00023161 0.00034999 0.0020246 0.46462 -0.040874 -0.07857 -0.006474 0.0027118 0.14655 0.016407 -0.083911 0.14592 -0.054114
4.0781 -0.069409 -0.067634 -0.048569 -0.071382 0 -0.062047 -0.093156 0.053003 0.12803 0.028607 0.087647 2.6182 0.20721 0.0045182 0.011315 0.36733 -0.030714 -0.028484 0.02728 -0.088855 0.069851 0.21826 -0.2254 0.080051 0.001231 -0.0035633 0.00012303 0.00065967 -0.029872 -0.0015002 -0.023885 0.042706 0.039571 0.17009 0.014057 -0.095083 0.17809 -0.085023
4.082 -0.066808 -0.062754 0.0034146 -0.06328 0 -0.045381 -0.090321 0.1053 0.18244 0.033698 0.1375 2.4163 0.15606 -0.019409 0.0056827 0.35942 -0.091881 -0.05636 -0.036409 -0.17654 0.018297 0.062731 -0.37365 0.041939 -1.6526e-05 -0.0056343 0.00019969 4.2592e-05 -0.41881 0.0098731 0.031618 0.084775 0.041768 0.18081 0.012548 -0.10886 0.20874 -0.1119
4.0859 -0.060934 -0.056658 -0.012076 -0.039341 0 -0.048505 -0.08033 0.11401 0.18427 -0.010461 0.21494 2.1982 0.092323 -0.030821 -0.0059572 0.33233 -0.12168 -0.08123 -0.095862 -0.23149 -0.031484 -0.082001 -0.48026 0.0096663 -0.001133 -0.0066033 -7.8139e-05 -0.00044257 -0.67739 -0.0083171 0.059273 0.11356 0.028557 0.1813 0.011519 -0.12339 0.23452 -0.13343
4.0898 -0.05042 -0.048675 -0.070977 -0.0084908 0 -0.069509 -0.061286 0.083269 0.14707 -0.039354 0.29854 1.9761 0.024071 -0.037931 -0.022762 0.28734 -0.13659 -0.10182 -0.14786 -0.26325 -0.074628 -0.20582 -0.53478 -0.01456 -0.0014784 -0.0072749 -0.00088182 -0.0012285 -0.82499 -0.039813 0.05205 0.12873 0.022014 0.17393 0.010166 -0.13693 0.25263 -0.14899
4.0938 -0.036544 -0.038282 -0.1044 0.010015 0 -0.086409 -0.041359 0.043557 0.099337 -0.0051019 0.34693 1.7603 -0.037884 -0.046224 -0.043115 0.22756 -0.1463 -0.11686 -0.18857 -0.27103 -0.10504 -0.29724 -0.52338 -0.028368 -0.00095499 -0.0078594 -0.0015519 -0.0021261 -0.88893 -0.062537 0.02551 0.13471 0.026392 0.16219 0.0082429 -0.14714 0.25972 -0.15832
4.0977 -0.02177 -0.025279 -0.072336 0.0029135 0 -0.076053 -0.028979 0.027084 0.067479 0.070349 0.32399 1.5523 -0.072081 -0.053335 -0.061066 0.16533 -0.14519 -0.12391 -0.20824 -0.24489 -0.11108 -0.33706 -0.44041 -0.027791 -8.1979e-05 -0.0078771 -0.0012875 -0.0025566 -0.8609 -0.063753 -0.0014328 0.13378 0.029302 0.15241 0.0066721 -0.14815 0.25027 -0.1611
4.1016 -0.0075697 -0.010009 -0.002099 -0.022197 0 -0.035639 -0.022693 0.041246 0.059286 0.11509 0.22207 1.3431 -0.079141 -0.052559 -0.071832 0.11391 -0.12042 -0.12418 -0.20752 -0.17811 -0.097727 -0.33911 -0.29811 -0.017455 0.00050921 -0.006742 -0.00011087 -0.0021595 -0.70254 -0.046464 -0.022027 0.12139 0.020269 0.14623 0.006829 -0.13955 0.23041 -0.15928
4.1055 0.0061981 0.006458 0.046089 -0.039397 0 0.014965 -0.012047 0.063331 0.059372 0.080237 0.068369 1.1195 -0.061039 -0.040387 -0.073193 0.078509 -0.067262 -0.11694 -0.18437 -0.077954 -0.067451 -0.30774 -0.12457 0.0010934 0.00064186 -0.0043602 0.0010276 -0.0011425 -0.40263 -0.02333 -0.037734 0.090236 0.004985 0.14268 0.0089556 -0.12084 0.20331 -0.15236
4.1094 0.019941 0.022325 0.043388 -0.025331 0 0.05174 0.011088 0.061576 0.042195 -0.010723 -0.089791 0.87614 -0.021733 -0.020225 -0.063804 0.062534 0.0035179 -0.10148 -0.13767 0.035512 -0.023793 -0.24823 0.048911 0.025968 0.00065848 -0.0011836 0.0011916 -5.7538e-05 -0.024108 -0.0052918 -0.04487 0.040153 0.00019427 0.14019 0.011425 -0.092187 0.17251 -0.13976
4.1133 0.032775 0.035443 0.015954 0.019321 0 0.066156 0.042515 0.024163 -0.0055525 -0.086729 -0.21083 0.62363 0.030794 0.00069585 -0.042308 0.069294 0.072807 -0.075219 -0.063906 0.14095 0.026967 -0.1658 0.20049 0.05434 0.00094663 0.0021721 0.00042489 0.00070737 0.31796 0.0044958 -0.033256 -0.016343 0.015708 0.13478 0.011961 -0.054108 0.14383 -0.11916
4.1172 0.042693 0.04415 0.0082273 0.068426 0 0.066521 0.067684 -0.029512 -0.071456 -0.098881 -0.2779 0.38415 0.078893 0.017189 -0.015776 0.087254 0.12662 -0.040101 0.025397 0.22597 0.071882 -0.075259 0.32027 0.079825 0.0014443 0.005211 -0.00034173 0.0011914 0.53329 0.0079019 -0.0012129 -0.059916 0.043312 0.12288 0.0098243 -0.013945 0.12216 -0.091694
4.1211 0.04843 0.048328 0.032926 0.091803 0 0.062574 0.074291 -0.065056 -0.1256 -0.060625 -0.29811 0.17518 0.11506 0.028852 0.0086749 0.10499 0.16287 -0.0010845 0.11527 0.28722 0.10472 0.013796 0.40299 0.098444 0.0016587 0.0074839 -0.00033364 0.0016581 0.61012 0.0063825 0.033021 -0.077715 0.064151 0.10575 0.0067081 0.021886 0.10618 -0.061183
4.125 0.051106 0.049973 0.063099 0.08037 0 0.052727 0.063461 -0.06172 -0.14433 -0.020601 -0.28572 -0.0056247 0.13589 0.037985 0.026561 0.11593 0.18652 0.037853 0.19455 0.32253 0.12169 0.095441 0.4403 0.10723 0.0011954 0.0084563 0.00025504 0.0022045 0.58957 0.00069119 0.043288 -0.072287 0.066462 0.084947 0.0052291 0.048934 0.093863 -0.030685
4.1289 0.053839 0.052533 0.068887 0.052054 0 0.028931 0.048768 -0.027813 -0.12811 -0.0050409 -0.24634 -0.17965 0.13962 0.04591 0.033694 0.11413 0.19966 0.072113 0.25142 0.32535 0.12002 0.16412 0.42161 0.10349 0.0002504 0.007717 0.00058447 0.0026111 0.49169 -0.0043446 0.023246 -0.057741 0.055401 0.062825 0.0064807 0.062949 0.08225 -0.0037283
4.1328 0.059528 0.058975 0.052585 0.03408 0 -0.0069689 0.044107 0.0098348 -0.096896 0.0046183 -0.17706 -0.3691 0.12455 0.051434 0.023045 0.090759 0.19703 0.089008 0.25568 0.2877 0.093757 0.20469 0.34251 0.080203 -0.00047113 0.0054327 0.00021314 0.0025562 0.27986 0.0019591 -0.0011319 -0.046448 0.046054 0.045699 0.0091926 0.054323 0.062927 0.010712
4.1367 0.068739 0.069699 0.043594 0.03962 0 -0.035526 0.052009 0.031175 -0.067819 0.038842 -0.080312 -0.57672 0.10216 0.05188 0.003544 0.056015 0.17039 0.088428 0.21639 0.20824 0.05506 0.21974 0.21205 0.044869 -0.00038261 0.0024833 -0.00037915 0.0019245 -0.092852 0.029024 0.0061818 -0.038087 0.048481 0.035283 0.011323 0.031217 0.034391 0.013561
4.1406 0.079402 0.081913 0.063895 0.060662 0 -0.032231 0.063238 0.039529 -0.037389 0.095871 0.025804 -0.78277 0.075733 0.044608 -0.019591 0.014843 0.1163 0.070884 0.13855 0.096599 0.0086583 0.20837 0.050623 0.00086129 0.00039999 -7.4036e-05 -0.00040366 0.00087803 -0.6071 0.074002 0.052467 -0.02038 0.060823 0.031225 0.012192 -0.0021863 -0.0021552 0.006084
4.1445 0.088348 0.091276 0.10515 0.081141 0 0.0098973 0.067349 0.055595 0.01387 0.13968 0.11503 -0.96267 0.047906 0.027776 -0.04114 -0.028102 0.039983 0.038075 0.02926 -0.030499 -0.040909 0.17059 -0.12034 -0.048196 0.0010957 -0.0018302 0.00022401 -0.00034551 -1.1618 0.11911 0.10206 0.019611 0.076127 0.032547 0.012698 -0.041315 -0.044379 -0.009706
4.1484 0.093208 0.094766 0.13954 0.094189 0 0.069775 0.063481 0.096082 0.098803 0.1407 0.17361 -1.1084 0.020919 0.0011945 -0.052958 -0.066741 -0.047184 -0.0068026 -0.10023 -0.15726 -0.087724 0.10479 -0.28803 -0.096968 0.00091046 -0.0033276 0.00069236 -0.0016469 -1.6449 0.14322 0.10671 0.083471 0.09293 0.037053 0.013481 -0.079155 -0.086821 -0.03017
4.1523 0.093337 0.092553 0.14696 0.10541 0 0.1115 0.060948 0.15682 0.20514 0.10953 0.2132 -1.2329 -0.0037082 -0.032078 -0.048617 -0.096974 -0.13278 -0.053026 -0.22473 -0.27356 -0.12582 0.019099 -0.44904 -0.13823 -0.00029201 -0.0054646 0.00019233 -0.0030511 -2.0168 0.13876 0.05396 0.15818 0.11614 0.040237 0.013451 -0.10654 -0.11864 -0.047767
4.1563 0.089535 0.087311 0.12812 0.12092 0 0.11104 0.069451 0.21421 0.29911 0.083925 0.26013 -1.354 -0.025057 -0.064998 -0.032299 -0.12094 -0.20685 -0.09347 -0.33121 -0.37353 -0.1554 -0.073183 -0.60098 -0.17075 -0.0019068 -0.0085259 -0.0011154 -0.0045111 -2.3121 0.11771 -0.015747 0.22328 0.14692 0.04096 0.010797 -0.12269 -0.13678 -0.059643
4.1602 0.083225 0.081633 0.096187 0.13561 0 0.073825 0.088773 0.24224 0.34812 0.085666 0.32784 -1.4754 -0.041549 -0.089055 -0.0072651 -0.13965 -0.26272 -0.12506 -0.41376 -0.45148 -0.17656 -0.16457 -0.73303 -0.19396 -0.0031292 -0.011776 -0.0021966 -0.0057849 -2.5573 0.099766 -0.043766 0.26223 0.17426 0.039587 0.0055833 -0.12789 -0.14022 -0.06514
4.1641 0.075751 0.075915 0.064174 0.1354 0 0.029103 0.10773 0.23041 0.34233 0.098717 0.39804 -1.5841 -0.051381 -0.099527 0.022254 -0.15419 -0.29681 -0.14574 -0.46859 -0.50032 -0.18984 -0.24751 -0.82406 -0.2079 -0.0035823 -0.014006 -0.0022248 -0.0065487 -2.6974 0.093965 -0.0076143 0.26998 0.18023 0.037084 0.00081568 -0.12338 -0.12927 -0.064466
4.168 0.067955 0.068618 0.042075 0.11124 0 0.0069155 0.11286 0.18964 0.29793 0.093424 0.43014 -1.6661 -0.048441 -0.099075 0.047064 -0.16357 -0.30859 -0.15347 -0.4893 -0.51353 -0.19505 -0.30599 -0.85073 -0.21164 -0.0034671 -0.014485 -0.0014329 -0.0066348 -2.6235 0.09198 0.058805 0.25235 0.15597 0.037019 0.00023872 -0.11244 -0.10634 -0.059949
4.1719 0.060008 0.058502 0.038103 0.069387 0 0.016753 0.098282 0.1436 0.24193 0.066005 0.39316 -1.722 -0.034279 -0.095434 0.061689 -0.16613 -0.29975 -0.15567 -0.49015 -0.48768 -0.19554 -0.33823 -0.79982 -0.20896 -0.0031931 -0.013389 -0.00078185 -0.0061433 -2.2813 0.0798 0.099275 0.21953 0.11196 0.041397 0.0047793 -0.10245 -0.082558 -0.057278
4.1758 0.051597 0.046523 0.05261 0.027046 0 0.043518 0.068291 0.11294 0.19288 0.044763 0.29256 -1.7668 -0.01141 -0.094213 0.066043 -0.15955 -0.27203 -0.15558 -0.47634 -0.42313 -0.19192 -0.34462 -0.67612 -0.20038 -0.002944 -0.011384 -0.00084523 -0.0053195 -1.7468 0.054996 0.088492 0.17864 0.069983 0.049754 0.011381 -0.095864 -0.062231 -0.058387
4.1797 0.042511 0.035488 0.069835 -0.0014989 0 0.061549 0.032392 0.10268 0.15179 0.054681 0.16797 -1.8149 0.017511 -0.093183 0.060905 -0.14176 -0.22515 -0.1551 -0.45057 -0.32346 -0.1842 -0.32536 -0.50056 -0.18568 -0.0026203 -0.0088906 -0.0011958 -0.0043392 -1.181 0.030774 0.05038 0.13087 0.043065 0.061154 0.015653 -0.094051 -0.047915 -0.064254
4.1836 0.033237 0.027833 0.064764 -0.013897 0 0.054304 -0.00080939 0.10018 0.10674 0.082622 0.063421 -1.8681 0.048251 -0.083879 0.048368 -0.1095 -0.1575 -0.15545 -0.41339 -0.19574 -0.17149 -0.27968 -0.30029 -0.16334 -0.0021266 -0.0058144 -0.00097916 -0.0032251 -0.70076 0.022046 0.025118 0.074337 0.023381 0.073577 0.015703 -0.097985 -0.041559 -0.075329
4.1875 0.024943 0.023732 0.027402 -0.016089 0 0.025099 -0.025492 0.085037 0.045058 0.086296 -0.0044389 -1.9198 0.0724 -0.059657 0.035113 -0.062336 -0.070196 -0.15466 -0.36238 -0.051658 -0.15185 -0.21017 -0.097611 -0.13098 -0.0015962 -0.0019562 1.9567e-05 -0.0019463 -0.2949 0.028367 0.023077 0.0099352 -0.00811 0.082606 0.013249 -0.10616 -0.040559 -0.08883
4.1914 0.018658 0.02129 -0.019864 -0.012552 0 -0.0074873 -0.037601 0.044906 -0.035399 0.039981 -0.054006 -1.9675 0.087647 -0.022935 0.025576 -0.0086367 0.028784 -0.15022 -0.30088 0.093074 -0.12665 -0.12801 0.095214 -0.09163 -0.001269 0.0024394 0.0010635 -0.00055085 0.13057 0.032486 0.016976 -0.055158 -0.058486 0.087488 0.011103 -0.11541 -0.039338 -0.101
4.1953 0.014321 0.018398 -0.037413 -0.0026249 0 -0.024563 -0.035638 -0.013392 -0.12168 -0.03352 -0.11749 -2.0173 0.093621 0.015207 0.020843 0.046967 0.1247 -0.14095 -0.23118 0.22251 -0.096546 -0.037756 0.27288 -0.04726 -0.0011821 0.0066295 0.0012647 0.00082792 0.62522 0.017043 -0.01922 -0.10972 -0.10952 0.088746 0.010056 -0.12472 -0.035613 -0.11033
4.1992 0.010693 0.014282 -0.0078839 0.01351 0 -0.020632 -0.024058 -0.066935 -0.19054 -0.081728 -0.20983 -2.0748 0.090836 0.042858 0.021185 0.099726 0.20186 -0.12618 -0.15652 0.32542 -0.062597 0.0559 0.42925 -0.00037771 -0.0010765 0.0098685 0.00057012 0.0020716 1.1169 -0.017424 -0.069253 -0.14501 -0.12962 0.087473 0.0086414 -0.13338 -0.027638 -0.11572
4.2031 0.0063486 0.0094167 0.040585 0.027842 0 -0.0064543 -0.014145 -0.09335 -0.22143 -0.073746 -0.31296 -2.1342 0.081151 0.055556 0.025085 0.14104 0.25139 -0.10613 -0.085687 0.39729 -0.027293 0.14459 0.5518 0.043141 -0.00066758 0.011917 -0.00018923 0.0031325 1.4619 -0.051788 -0.081225 -0.16017 -0.10216 0.086928 0.0057586 -0.14139 -0.014133 -0.11641
4.207 0.00085995 0.0043303 0.057195 0.026919 0 7.8787e-05 -0.017758 -0.088578 -0.2106 -0.030029 -0.38614 -2.1801 0.070692 0.058083 0.027339 0.16877 0.27507 -0.08647 -0.029693 0.4378 0.0043758 0.21946 0.62308 0.077185 2.2904e-05 0.01304 -0.00021182 0.0039668 1.5704 -0.065859 -0.021331 -0.16159 -0.043856 0.090409 0.0028122 -0.15009 0.0011032 -0.11567
4.2109 -0.0049681 -0.0010892 0.018804 0.0032495 0 -0.012547 -0.037203 -0.070241 -0.17547 -7.1506e-05 -0.39324 -2.2036 0.061639 0.059025 0.025789 0.18512 0.28173 -0.070843 0.0079293 0.44637 0.029678 0.2763 0.62892 0.10009 0.00067693 0.013543 0.0004569 0.004452 1.4799 -0.05655 0.079878 -0.15675 0.0052345 0.097696 0.0026663 -0.15999 0.015443 -0.11572
4.2148 -0.010011 -0.0070874 -0.0443 -0.035533 0 -0.041657 -0.060981 -0.062266 -0.14255 -0.01259 -0.32651 -2.2145 0.054799 0.063491 0.019457 0.19172 0.2788 -0.0616 0.025115 0.42062 0.046488 0.31118 0.56713 0.11086 0.0010516 0.013347 0.0010985 0.0044417 1.3087 -0.03899 0.14196 -0.14782 0.012943 0.10788 0.0065517 -0.17115 0.0274 -0.11784
4.2188 -0.013884 -0.013192 -0.076814 -0.069955 0 -0.073051 -0.07151 -0.073429 -0.12579 -0.049651 -0.21128 -2.2353 0.050302 0.069883 0.0078871 0.19087 0.26547 -0.061059 0.020464 0.35921 0.052372 0.31914 0.45041 0.10882 0.0012831 0.01204 0.0012039 0.0039395 1.1408 -0.030637 0.10404 -0.13069 -0.019489 0.11904 0.012511 -0.18325 0.035684 -0.12319
4.2227 -0.017039 -0.018266 -0.053447 -0.08256 0 -0.090709 -0.059438 -0.089188 -0.11314 -0.068371 -0.089996 -2.2811 0.046389 0.072197 -0.0066734 0.18649 0.23342 -0.070081 -0.0042429 0.26635 0.043995 0.29108 0.30108 0.094886 0.0017282 0.0093245 0.00099253 0.0031837 0.95629 -0.035066 -0.014823 -0.099618 -0.059476 0.12573 0.01718 -0.19395 0.040475 -0.1315
4.2266 -0.01988 -0.021505 -0.0033317 -0.070106 0 -0.085975 -0.031662 -0.084778 -0.075725 -0.044426 0.0031755 -2.346 0.041505 0.064815 -0.019527 0.18222 0.17512 -0.082116 -0.036264 0.15362 0.027227 0.23912 0.14136 0.076605 0.002468 0.0054265 0.00099644 0.002485 0.66971 -0.040952 -0.1248 -0.053031 -0.070286 0.12649 0.018852 -0.20124 0.044834 -0.13941
4.2305 -0.021994 -0.02317 0.021405 -0.043755 0 -0.061127 -0.0054502 -0.047905 0.0049339 0.0066829 0.060566 -2.4111 0.03568 0.046086 -0.028538 0.17856 0.093367 -0.09405 -0.07178 0.037055 0.0046617 0.16755 -0.013918 0.056591 0.003037 0.0010967 0.0012867 0.0019362 0.23068 -0.035417 -0.14029 0.0044409 -0.039812 0.12165 0.018405 -0.204 0.04984 -0.14505
4.2344 -0.022442 -0.024088 -0.0012943 -0.018523 0 -0.027403 0.0055535 0.0095726 0.11434 0.047359 0.10069 -2.4637 0.029248 0.019158 -0.032007 0.17567 0.0039576 -0.10309 -0.10783 -0.068361 -0.020903 0.08129 -0.15794 0.037099 0.002765 -0.002757 0.0013348 0.0013131 -0.30836 -0.017135 -0.053076 0.064292 0.012104 0.11225 0.017395 -0.20138 0.056209 -0.14674
4.2383 -0.020799 -0.024431 -0.044627 -0.0025449 0 3.6385e-05 0.00028139 0.061073 0.20876 0.05217 0.14995 -2.5094 0.023579 -0.0094377 -0.02762 0.17273 -0.071684 -0.1055 -0.14293 -0.15304 -0.045052 -0.012916 -0.28655 0.020557 0.0014692 -0.0055094 0.00070066 0.00033335 -0.81344 0.0032508 0.062929 0.11755 0.051396 0.10133 0.016015 -0.19201 0.06397 -0.14185
4.2422 -0.017751 -0.023256 -0.065379 0.0050139 0 0.0087161 -0.01287 0.086344 0.24515 0.025618 0.21915 -2.5639 0.01984 -0.03254 -0.017566 0.16826 -0.11901 -0.10231 -0.17911 -0.21353 -0.063101 -0.10284 -0.39209 0.0072306 -0.00021066 -0.0070395 -0.0002965 -0.00094799 -1.152 0.013981 0.11813 0.15646 0.056126 0.094334 0.013519 -0.17793 0.070741 -0.13155
4.2461 -0.014485 -0.019447 -0.049355 0.0081478 0 -0.0041242 -0.025462 0.085108 0.21365 -0.0073258 0.29167 -2.6355 0.017033 -0.04563 -0.005175 0.16212 -0.13817 -0.097136 -0.21714 -0.24991 -0.074246 -0.18228 -0.46159 -0.0036567 -0.0012527 -0.0076506 -0.00079243 -0.0020401 -1.2664 0.01253 0.082072 0.17497 0.030875 0.092488 0.010322 -0.16179 0.075123 -0.11894
4.25 -0.01148 -0.013132 -0.020805 0.0081862 0 -0.027711 -0.033882 0.072885 0.14507 -0.022765 0.3325 -2.7176 0.013924 -0.049102 0.0075827 0.15459 -0.14062 -0.092343 -0.25609 -0.26198 -0.077936 -0.24677 -0.48103 -0.012069 -0.0011186 -0.0077801 -0.00030832 -0.0023977 -1.1887 0.0062488 3.0036e-05 0.16995 0.0005198 0.09578 0.008586 -0.14509 0.076675 -0.10614
4.2539 -0.0080607 -0.0059558 -0.0097915 0.0039392 0 -0.042272 -0.036317 0.065412 0.086786 -0.012098 0.31212 -2.7973 0.0089018 -0.047616 0.018742 0.14628 -0.13736 -0.090412 -0.29413 -0.24726 -0.074055 -0.29237 -0.44286 -0.017807 -0.00022691 -0.0076652 0.00064849 -0.00196 -1.0002 0.0046331 -0.056795 0.14334 -0.0093684 0.10341 0.0099043 -0.12932 0.075393 -0.095444
4.2578 -0.0032573 0.00016122 -0.017685 -0.0037939 0 -0.032369 -0.028993 0.066338 0.066345 0.016782 0.22808 -2.8687 -0.0018645 -0.046175 0.025275 0.14046 -0.12886 -0.094852 -0.31977 -0.20237 -0.061089 -0.30625 -0.3518 -0.017347 0.00044101 -0.0071601 0.0010394 -0.0012932 -0.77478 0.011431 -0.054786 0.10248 0.0094425 0.11211 0.012696 -0.11672 0.073963 -0.091285
4.2617 0.0028877 0.0045745 -0.019409 -0.0097375 0 -0.00031225 -0.0092288 0.066908 0.072668 0.045936 0.10844 -2.9357 -0.016093 -0.045604 0.028864 0.1402 -0.10571 -0.10189 -0.32653 -0.12756 -0.042823 -0.29587 -0.22494 -0.0096877 0.00024218 -0.0058541 0.00035922 -0.0011181 -0.54319 0.02268 -0.016525 0.056811 0.042907 0.11886 0.012995 -0.10625 0.076888 -0.091839
4.2656 0.0090264 0.0082173 0.0031777 -0.0074206 0 0.032982 0.017353 0.054747 0.069091 0.056779 -0.0051815 -3.0023 -0.031053 -0.041571 0.030818 0.14798 -0.059441 -0.10855 -0.31039 -0.031256 -0.019776 -0.26217 -0.085506 0.0064565 -0.00057424 -0.0034707 -0.00082527 -0.0016215 -0.29526 0.030367 0.014096 0.013025 0.064926 0.12405 0.0086309 -0.096999 0.086512 -0.095421
4.2695 0.013647 0.012459 0.037171 0.0046761 0 0.043666 0.036052 0.023441 0.026597 0.041144 -0.082661 -3.0644 -0.043617 -0.028679 0.032565 0.16597 0.0065586 -0.11181 -0.26912 0.069767 0.0075907 -0.20687 0.046143 0.031857 -0.0011708 -0.00027384 -0.0014328 -0.0022156 -0.012638 0.027905 0.017465 -0.026837 0.055617 0.12884 0.0023792 -0.087941 0.10454 -0.10003
4.2734 0.016563 0.017772 0.051429 0.020528 0 0.025461 0.033885 -0.022544 -0.050209 0.0092995 -0.12086 -3.114 -0.047716 -0.0063757 0.036516 0.19835 0.076136 -0.10646 -0.19975 0.15646 0.039457 -0.13093 0.15888 0.067853 -0.00096317 0.0029009 -0.00091807 -0.0020224 0.29263 0.01437 0.0089152 -0.062419 0.015801 0.13679 1.7129e-06 -0.077259 0.13322 -0.10203
4.2773 0.019226 0.02349 0.031046 0.030822 0 -0.0037819 0.013068 -0.068542 -0.12515 -0.014002 -0.13979 -3.1503 -0.038045 0.018891 0.044974 0.24519 0.13074 -0.0893 -0.11361 0.21651 0.074604 -0.044276 0.25058 0.11072 -0.0001808 0.0051267 0.00026882 -0.00066784 0.56373 -0.0039922 0.011454 -0.090721 -0.032265 0.15351 0.004494 -0.062971 0.1696 -0.097113
4.2813 0.023487 0.028671 -0.0052837 0.030748 0 -0.017126 -0.0077897 -0.095632 -0.15859 -0.0077706 -0.16345 -3.1846 -0.018652 0.037796 0.056931 0.29948 0.16182 -0.06433 -0.027162 0.24945 0.11026 0.04108 0.32177 0.15402 0.00037012 0.0060461 0.0012113 0.0013421 0.72493 -0.016241 0.02676 -0.10584 -0.059451 0.17818 0.0125 -0.045591 0.20746 -0.085993
4.2852 0.029913 0.032977 -0.023341 0.024314 0 -0.0024065 -0.0089391 -0.090817 -0.13885 0.025806 -0.19962 -3.2303 0.0064732 0.045188 0.071243 0.35595 0.17431 -0.034691 0.049889 0.26289 0.1441 0.11735 0.36843 0.19352 8.3036e-05 0.0061206 0.0014017 0.0030036 0.73155 -0.013328 0.036542 -0.10387 -0.050112 0.20874 0.017141 -0.025782 0.24298 -0.069796
4.2891 0.037203 0.036724 -0.0065504 0.020918 0 0.027391 0.012226 -0.05671 -0.09121 0.060158 -0.23294 -3.2898 0.032094 0.043671 0.086304 0.40847 0.17845 -0.0042591 0.10822 0.2626 0.17351 0.17674 0.38001 0.22493 -0.00087681 0.0061657 0.0010649 0.0035867 0.60273 0.0047016 0.02841 -0.087841 -0.013222 0.24192 0.014775 -0.0045666 0.2723 -0.050345
[truncated: 2,440,068 more chars]
