# Supplementary material for: Dataset from dynamic shake-table testing of five full-scale single leaf and cavity URM walls subjected to out-of-plane two-way bending
Source: Data Brief. 2019 Mar 20;24:103854. doi: 10.1016/j.dib.2019.103854 (PMC6480314; doi:10.1016/j.dib.2019.103854)
Supplement: Multimedia component 2 [file mmc2.zip › DATA/CSW-000-RF/Test9.txt]

0 0.0014408 -0.00074467 -0.0024402 0.0018871 0 -0.0020796 0.011656 -0.006773 0.0077693 -0.010858 -0.014313 -0.1707 -0.00041577 0.0012718 0.0024534 0.019603 -0.0015667 0.00063149 0.037755 8.8387e-05 0.0070274 -0.01172 0.0077356 0.018941 0.00016187 -0.00036275 -0.00091708 -0.00060691 0.052969 -0.01044 -0.0059744 -0.00090507 -0.0041558 0.009474 -0.0006871 0.0059997 0.010717 -0.0034412
0.003906 0.0016671 -0.0014114 -0.00081982 0.00095716 0 -0.0014497 0.010269 -0.0078297 0.01244 -0.010867 -0.014661 -0.16738 0.0017033 0.0025753 0.0029102 0.034237 -0.0012046 0.0020074 0.051915 -0.0009253 0.0056189 -0.0018262 0.0063113 0.022779 0.00046778 -0.00013289 -0.0007594 -0.00021944 0.051925 -0.010769 -0.0039705 -0.00025362 -0.003822 0.0018748 0.00040812 0.0051346 0.0090891 -0.0019421
0.007812 0.0012115 -0.0016365 0.0021991 -0.0004575 0 -0.0001442 0.0059548 -0.0072782 0.013767 -0.010054 -0.01349 -0.15059 0.0023559 0.0038778 0.0018031 0.040974 -0.00031532 0.0022387 0.059442 0.00084046 0.0013259 0.0085775 0.0059227 0.020239 0.00036078 0.00010958 8.0845e-05 0.00018027 0.044495 -0.0072162 -0.0010441 -0.0009493 -0.0010164 -0.00032875 0.0026369 0.0026368 0.0086573 0.0012781
0.011719 0.00049837 -0.0014088 0.002592 -0.0015817 0 -9.8566e-05 0.00065924 -0.0054224 0.012717 -0.0065734 -0.0095248 -0.13306 0.0017333 0.0041402 -0.00027749 0.041727 -0.0002374 0.0014555 0.057864 0.003677 -0.0032233 0.015275 0.0077181 0.014786 0.00026181 -7.3977e-05 0.00087818 0.00033371 0.030593 -0.0020965 0.002015 -0.0032281 0.0020732 0.0020798 0.0043495 -0.00016331 0.0090987 0.0050688
0.015625 -2.7856e-05 -0.00093594 -0.0015789 -0.0022883 0 -0.001897 -0.0034204 -0.0025813 0.010517 -0.00063062 -0.0032519 -0.12755 0.00024203 0.0027804 -0.0026271 0.0388 -0.00056432 4.5954e-05 0.047768 0.0052654 -0.0066046 0.017225 0.011272 0.0086904 0.00057773 -0.00080253 0.00099171 0.00029231 0.013748 0.0019215 0.0040661 -0.0060088 0.002726 0.007271 0.0043589 -0.0024911 0.010124 0.008614
0.019531 -0.00021903 -0.0004145 -0.0070444 -0.0026105 0 -0.0041963 -0.0055486 0.00072076 0.0077855 0.005532 0.0031726 -0.13555 -0.0017914 0.00052348 -0.004672 0.033823 0.0002957 -0.0016381 0.030189 0.0048041 -0.0079288 0.01416 0.01441 0.0034155 0.0012061 -0.001622 0.00047962 0.00029216 -0.0019216 0.0038222 0.0043704 -0.0074272 -1.0969e-05 0.013596 0.002959 -0.003882 0.011503 0.011274
0.023437 -0.00019854 8.4031e-05 -0.0079349 -0.0020332 0 -0.0049678 -0.0067406 0.003513 0.0044712 0.0098474 0.0076418 -0.14789 -0.0039426 -0.00099956 -0.0056569 0.028632 0.0028375 -0.0030893 0.0071693 0.0032346 -0.0063574 0.0064324 0.014427 0.00041357 0.0015871 -0.001863 -1.2887e-05 0.000438 -0.015338 0.0043796 0.0033439 -0.0060946 -0.004165 0.018683 0.0014387 -0.0039314 0.012941 0.012235
0.027344 -0.00014525 0.00051286 -0.0019398 0.00017312 0 -0.0032903 -0.0083437 0.0047913 0.00043427 0.012084 0.0097178 -0.15503 -0.0056147 -0.00057532 -0.0049054 0.024424 0.0052878 -0.003595 -0.014968 0.0017035 -0.002322 -0.0026849 0.010072 -0.00023819 0.0012424 -0.0012931 6.0901e-05 0.00055536 -0.028401 0.0047775 0.0023406 -0.0021406 -0.0062002 0.01893 0.00073726 -0.0031194 0.013709 0.010625
0.03125 -0.00017274 0.00073231 0.0066902 0.0037178 0 -8.9406e-05 -0.01038 0.0044167 -0.0040283 0.013069 0.010607 -0.15573 -0.0067461 0.0016147 -0.0033224 0.020109 0.0051581 -0.0033928 -0.031844 0.00028909 0.0018399 -0.0097083 0.0025771 -0.00079804 0.00023556 -0.00038597 0.00060737 0.00037227 -0.042073 0.0054023 0.0024319 0.0027595 -0.0040583 0.015109 0.00069007 -0.0027399 0.013312 0.0073727
0.035156 -0.00036522 0.00060563 0.010996 0.0067257 0 0.0026355 -0.011363 0.0034394 -0.0081763 0.012735 0.011693 -0.15614 -0.0073499 0.0042389 -0.0015515 0.014802 0.0019529 -0.0027762 -0.042033 -0.001523 0.0049735 -0.013421 -0.0053389 -0.0023758 -0.00089142 0.00011088 0.0010316 -0.00016271 -0.053193 0.005872 0.0033263 0.0064216 0.00080935 0.0082594 0.00054011 -0.0033715 0.011355 0.0030223
0.039062 -0.0007899 0.00023519 0.0081852 0.0069578 0 0.003263 -0.0097471 0.0031858 -0.011174 0.0097797 0.013175 -0.1623 -0.0074776 0.0059361 -0.00026463 0.0077203 -0.0019705 -0.0021113 -0.044891 -0.0033806 0.00609 -0.013082 -0.011542 -0.0058543 -0.001581 -9.3268e-05 0.00088339 -0.00076175 -0.056205 0.0057923 0.0035782 0.0075444 0.0045055 -0.0001973 5.9107e-06 -0.0054183 0.0075235 -0.0018054
0.042969 -0.001373 4.6916e-06 0.0021931 0.0039204 0 0.0015669 -0.0054813 0.0038705 -0.012364 0.0036664 0.014009 -0.17433 -0.0072106 0.006216 -0.00063467 -0.002032 -0.0034489 -0.0021985 -0.04056 -0.0036844 0.0039214 -0.0083955 -0.015485 -0.011914 -0.0016273 -0.00053902 0.00032974 -0.0010116 -0.048532 0.0050997 0.0019535 0.0064965 0.0041096 -0.0070866 -0.00029329 -0.0090284 0.001223 -0.0059818
0.046875 -0.0017917 0.00025517 -0.00068839 -0.00031242 0 -0.0011985 -9.6443e-05 0.0042711 -0.011334 -0.0034453 0.012882 -0.18696 -0.0068681 0.005442 -0.0026348 -0.012449 -0.0014049 -0.0035046 -0.034336 -0.0011176 -0.00023368 -0.0024213 -0.017227 -0.018253 -0.0011511 -0.00046862 -2.8196e-05 -0.00072373 -0.03384 0.0037186 -0.001355 0.0049496 0.00034794 -0.0095519 0.00054312 -0.012483 -0.0064152 -0.0086276
0.050781 -0.0016113 0.00087689 0.0018068 -0.0026709 0 -0.0030123 0.0046325 0.0030045 -0.0080106 -0.007649 0.0091338 -0.19387 -0.006655 0.0041557 -0.0053852 -0.021302 0.0023023 -0.0057783 -0.029171 0.0034578 -0.0047126 0.0029027 -0.01597 -0.022784 -0.00036303 0.00041911 0.0002044 -9.6245e-05 -0.019364 0.0013416 -0.0047703 0.0045903 -0.0030362 -0.0078168 0.0027223 -0.014454 -0.01397 -0.0097763
0.054687 -0.00063261 0.0013029 0.0063251 -0.0017476 0 -0.0022558 0.0079737 0.00012239 -0.0028954 -0.00673 0.0030334 -0.19144 -0.0067015 0.0025246 -0.0081409 -0.026962 0.0047167 -0.0087181 -0.026367 0.0070351 -0.0083825 0.006603 -0.010368 -0.024143 0.00053728 0.0016524 0.0007816 0.00045459 -0.0098315 -0.0020091 -0.0064701 0.0058092 -0.0026665 -0.0025151 0.0053712 -0.014114 -0.020304 -0.0095033
0.058594 0.00087498 0.0010226 0.0081571 0.00096945 0 0.0011253 0.010237 -0.0027759 0.0028381 -0.002574 -0.0043178 -0.18054 -0.007135 0.00038557 -0.0099544 -0.027669 0.0042851 -0.011854 -0.026714 0.0068269 -0.010016 0.007944 -0.00071541 -0.020993 0.0012679 0.0024027 0.0010414 0.00062955 -0.0042262 -0.0051934 -0.0055487 0.0073432 0.0014823 0.0051006 0.007032 -0.010704 -0.024068 -0.0079973
0.0625 0.0023241 0.00014214 0.0060249 0.0024707 0 0.0051942 0.011762 -0.0041558 0.0077293 0.00031455 -0.0111 -0.16726 -0.0080061 -0.0022796 -0.00908 -0.021108 0.0016931 -0.01391 -0.028841 0.0028119 -0.0079603 0.0070442 0.009567 -0.012324 0.0014517 0.0022078 0.00057964 0.00045317 0.0015112 -0.0061666 -0.0023971 0.0072102 0.0061845 0.011262 0.0066039 -0.0039816 -0.022647 -0.0055905
0.066406 0.003223 -0.00061668 0.0022647 0.00090516 0 0.0070002 0.012202 -0.004137 0.01076 -0.00096868 -0.015165 -0.16154 -0.0088079 -0.0049305 -0.0062285 -0.011049 -0.0012426 -0.014466 -0.029421 -0.0020733 -0.0038226 0.0059823 0.015629 -0.0019777 0.00087875 0.0013195 -0.00028933 0.00019933 0.0091608 -0.0035118 0.0016392 0.0042969 0.0078513 0.013803 0.0041083 0.0032707 -0.017565 -0.0028345
0.070312 0.0034559 -0.00055032 -0.00076263 -0.0028677 0 0.0047088 0.010889 -0.0042104 0.0118 -0.0049414 -0.015066 -0.17136 -0.0091404 -0.0064804 -0.0020507 0.00047863 -0.003055 -0.013446 -0.027335 -0.0043529 0.0014586 0.0054948 0.015193 0.0080934 -0.00017032 0.00040658 -0.00074849 0.00014158 0.016041 0.0020172 0.0048853 -0.00061619 0.0054334 0.012369 0.00087934 0.0096446 -0.0098629 0.00026648
0.074219 0.0031955 0.00036195 -0.0030154 -0.006086 0 -0.0006419 0.0077136 -0.0052981 0.011319 -0.0072065 -0.011255 -0.19489 -0.008612 -0.0058003 0.0026734 0.01146 -0.0031456 -0.010932 -0.022011 -0.0027364 0.0069079 0.0060787 0.010936 0.016109 -0.00096262 -3.2091e-05 -0.0001902 0.00035722 0.017802 0.0076662 0.0060485 -0.0052528 0.00090315 0.0071091 -0.00098935 0.013906 -0.00080512 0.0037313
0.078125 0.002618 0.0014286 -0.0052809 -0.0063331 0 -0.0055051 0.0034324 -0.0063482 0.0096811 -0.0046817 -0.0061714 -0.21829 -0.0064877 -0.0025103 0.0064894 0.018797 -0.0015261 -0.0072222 -0.013666 0.0013004 0.010981 0.0079422 0.0082865 0.019522 -0.00082751 1.2321e-05 0.0012219 0.00071555 0.012605 0.010757 0.0049575 -0.0074207 -0.0026509 -0.0009799 0.00013893 0.014327 0.0072699 0.007706
0.082031 0.0017744 0.0018764 -0.0066739 -0.0032899 0 -0.0064671 -0.00092322 -0.0052131 0.0068119 0.0016093 -0.0026044 -0.22479 -0.0027211 0.002383 0.0079876 0.021022 0.0012991 -0.0035686 -0.0060858 0.0052295 0.012583 0.0097443 0.010227 0.018235 0.00026399 0.00021371 0.0026414 0.00099529 0.0023078 0.010851 0.0029014 -0.0065564 -0.0033215 -0.0085114 0.0041149 0.011333 0.011584 0.011809
0.085937 0.00072197 0.0015011 -0.0051838 0.0011921 0 -0.003119 -0.00478 -0.0010557 0.0026054 0.0077068 -0.0014382 -0.20978 0.0018287 0.0065825 0.0074294 0.019758 0.0041653 -0.00077413 -0.0019253 0.0074423 0.012132 0.010366 0.014164 0.014416 0.0016114 0.00028148 0.0031853 0.0010025 -0.0096262 0.0098862 0.001948 -0.0040178 -0.0012979 -0.013938 0.0085798 0.0068122 0.012066 0.015229
0.089844 -0.0003298 0.00072457 -0.00086585 0.004439 0 0.0014771 -0.0080619 0.0043108 -0.0024185 0.010306 -0.00092366 -0.18732 0.0064727 0.0076391 0.0051459 0.016192 0.0055361 0.00073564 -0.0024956 0.0076485 0.0099269 0.0092288 0.014292 0.0093623 0.0023087 0.00016546 0.0025691 0.00063741 -0.020337 0.010075 0.0033375 -0.00192 0.0017582 -0.016829 0.01019 0.0018464 0.0089758 0.017188
0.09375 -0.0011137 0.00010068 0.0028807 0.0046582 0 0.0033804 -0.010605 0.0077711 -0.0070368 0.0091219 0.0015724 -0.17899 0.010412 0.0046565 0.0016754 0.011781 0.0045611 0.00064326 -0.0086493 0.0059749 0.0064104 0.0059154 0.0074443 0.0044595 0.0019215 -2.0466e-05 0.0012298 -5.3264e-05 -0.027865 0.011626 0.0062005 -0.0014761 0.0039187 -0.017184 0.0069818 -0.0024792 0.0029757 0.016829
0.097656 -0.0015561 -0.00014457 0.0025483 0.0020143 0 0.0012154 -0.011766 0.007723 -0.010006 0.0061339 0.0068175 -0.19373 0.011767 -0.00068895 -0.0017922 0.0092552 0.0019802 -0.0014704 -0.020486 0.0024544 0.0023324 0.00018246 -0.0032967 0.0016272 0.00073826 -0.00017693 -8.2066e-05 -0.00083304 -0.0309 0.012548 0.0079948 -0.002151 0.0039761 -0.016362 7.7768e-05 -0.0048956 -0.003914 0.011836
0.10156 -0.0018513 -0.00010572 -0.0010818 -0.0014446 0 -0.0026675 -0.01077 0.0055002 -0.010814 0.0031379 0.012614 -0.21844 0.010793 -0.0049229 -0.0044626 0.0090844 -0.00031825 -0.004382 -0.032923 -0.0022752 -0.0013938 -0.006071 -0.010946 0.00019669 -0.00055235 -0.00029367 -0.00083111 -0.0013318 -0.029885 0.010727 0.0065835 -0.0022104 0.0020007 -0.016809 -0.0068858 -0.0065203 -0.009038 0.0034245
0.10547 -0.0022047 0.00010871 -0.0030359 -0.0030559 0 -0.0043879 -0.0074424 0.0039223 -0.0097206 0.00034548 0.015511 -0.23028 0.0080553 -0.0051407 -0.0063939 0.010715 -0.00091836 -0.0074661 -0.043652 -0.0062016 -0.0044754 -0.011963 -0.010774 -0.00062943 -0.0013903 -0.00040062 -0.00093457 -0.0012716 -0.028235 0.0061461 0.0021313 -0.00013907 -0.00065353 -0.019018 -0.010409 -0.0082007 -0.011625 -0.0073002
0.10938 -0.0025089 0.00050239 0.00050485 -0.001417 0 -0.0020357 -0.0025359 0.0044504 -0.0071443 -0.0029243 0.013728 -0.21924 0.0042451 -0.0012472 -0.00777 0.013409 -4.5556e-05 -0.010176 -0.050946 -0.0067416 -0.0066791 -0.0168 -0.0043877 -0.0015609 -0.001619 -0.00051031 -0.00063433 -0.0007412 -0.030494 0.0010176 -0.0030251 0.0041745 -0.0021435 -0.022986 -0.0096658 -0.010586 -0.011278 -0.019079
0.11328 -0.0023513 0.00098574 0.0074264 0.0023622 0 0.0027242 0.0026394 0.0058304 -0.003184 -0.0067756 0.0085418 -0.19768 0.00060122 0.0038669 -0.0090726 0.015728 0.0010216 -0.011764 -0.052877 -0.0029682 -0.0076696 -0.019754 0.002008 -0.0035614 -0.0013893 -0.00061773 -0.00023418 -0.00023461 -0.037371 -0.0022268 -0.0064055 0.0092792 -0.00153 -0.027894 -0.0067082 -0.014384 -0.0078265 -0.029715
0.11719 -0.0014117 0.0012014 0.011337 0.0051993 0 0.0062605 0.0068917 0.005505 0.0021178 -0.010266 0.0029326 -0.18656 -0.00098545 0.0065497 -0.010978 0.015445 0.0016448 -0.011688 -0.050065 0.0029508 -0.0072677 -0.020657 0.003211 -0.0067873 -0.00092409 -0.00071376 5.9064e-05 -0.00029414 -0.042698 -0.0029971 -0.0072617 0.013017 0.0003071 -0.030512 -0.00424 -0.018737 -0.0028066 -0.0358
0.12109 0.00014447 0.00075906 0.0083278 0.0043192 0 0.0061351 0.0095645 0.002249 0.0080896 -0.012201 -0.00099293 -0.19316 -0.00052707 0.0052315 -0.013223 0.012511 0.0026279 -0.010443 -0.045524 0.0070578 -0.0059062 -0.020327 -0.00090455 -0.010064 -0.00039697 -0.0007626 0.00015562 -0.0009888 -0.037323 -0.0026147 -0.0065229 0.013743 0.0013467 -0.029253 -0.0031729 -0.021761 0.0020086 -0.037162
0.125 0.0017009 -0.00028164 0.0013326 -0.00040314 0 0.0029367 0.010566 -0.0026227 0.01319 -0.012043 -0.0033092 -0.20436 0.0016142 0.0014644 -0.01534 0.0072215 0.0050959 -0.0083358 -0.040599 0.0069135 -0.0038412 -0.019057 -0.0062006 -0.012565 5.3917e-05 -0.00068173 6.8469e-05 -0.0017307 -0.017964 -0.0025098 -0.0052282 0.01116 0.00040009 -0.023582 -0.0022966 -0.022198 0.0058602 -0.034018
0.12891 0.0026376 -0.0012656 -0.0030304 -0.0061061 0 -0.00058581 0.01022 -0.0065018 0.015624 -0.010007 -0.0053383 -0.20306 0.0048151 -0.0016711 -0.016731 0.00018191 0.0086973 -0.0057384 -0.036464 0.0038205 -0.0013899 -0.01711 -0.0083737 -0.013476 0.00031053 -0.00039249 -8.4005e-05 -0.001716 0.0076781 -0.0025895 -0.0034613 0.0063435 -0.0015175 -0.013444 -0.00018857 -0.018913 0.0081485 -0.027025
0.13281 0.0027567 -0.0014446 -0.0017008 -0.0091051 0 -0.0019669 0.0090466 -0.0077452 0.014335 -0.0065814 -0.0077818 -0.18897 0.0073034 -0.002231 -0.015775 -0.0067395 0.011325 -0.0033419 -0.033982 0.0016098 0.00071103 -0.014468 -0.0060954 -0.011445 0.00032365 8.0788e-05 -0.0001221 -0.00067787 0.026122 -0.001512 -0.00096556 0.0010342 -0.0020828 9.024e-06 0.0027921 -0.010144 0.0081631 -0.018071
0.13672 0.0023103 -0.00069971 0.0017081 -0.0077783 0 -0.00081062 0.007415 -0.0067311 0.0095418 -0.002275 -0.0098938 -0.17975 0.0076136 -0.00068139 -0.012347 -0.011113 0.010937 -0.0016367 -0.031709 0.0029718 0.0018158 -0.011173 -0.00084085 -0.007636 0.00015304 0.00057661 5.9373e-05 0.00075848 0.02975 0.0015233 0.0016101 -0.0033095 -0.00020612 0.01225 0.0045965 0.0012102 0.0067668 -0.010661
0.14063 0.0016896 0.00028345 0.0014112 -0.0036651 0 0.0013269 0.0051832 -0.0049797 0.0025358 0.0022004 -0.010302 -0.19035 0.0057366 0.0011917 -0.0071186 -0.012098 0.0076438 -0.00063022 -0.028653 0.0068847 0.0018221 -0.0072788 0.005213 -0.0032817 -7.7383e-05 0.00089378 0.00036195 0.0015412 0.023436 0.0054877 0.002747 -0.0061049 0.0024236 0.021123 0.0035874 0.012606 0.0044078 -0.0058825
0.14453 0.0011363 0.00064034 -0.0037457 8.7428e-05 0 0.0024308 0.0017707 -0.0035488 -0.0049015 0.0058237 -0.0083833 -0.21363 0.0019451 0.0023398 -0.00084242 -0.0092669 0.0037704 -0.00026138 -0.024279 0.0096916 0.00074464 -0.0029018 0.010462 0.00062187 -0.00027069 0.00093905 0.00052538 0.0011142 0.018992 0.0081872 0.0016614 -0.0075521 0.0027236 0.025294 0.00043914 0.022006 0.0013145 -0.0041813
0.14844 0.00070078 0.00014606 -0.009064 0.001355 0 0.0014948 -0.003114 -0.0023413 -0.011038 0.0076133 -0.0048108 -0.22509 -0.0030525 0.0032386 0.0052281 -0.0023768 0.0017191 -0.00036703 -0.01823 0.0087244 -0.0012803 0.0017148 0.013534 0.0027686 -0.00039668 0.00077717 0.00036012 -7.3524e-05 0.02292 0.0082378 -0.00040881 -0.00805 -0.00058575 0.02352 -0.0022097 0.026752 -0.0023916 -0.0055885
0.15234 0.00033645 -0.00062176 -0.0095824 0.00035454 0 -0.00099805 -0.0086162 -0.00072504 -0.014638 0.0071333 -0.00097503 -0.20852 -0.0071673 0.0046974 0.0084618 0.0067549 0.0018263 -0.00048283 -0.011907 0.0048125 -0.0035785 0.0056482 0.012973 0.0017655 -0.00045877 0.00054342 -3.5098e-05 -0.00099126 0.030252 0.0063452 -0.0010774 -0.0077092 -0.0052736 0.016704 -0.0021315 0.024235 -0.0066851 -0.0080693
0.15625 -6.6519e-05 -0.00093841 -0.0057358 -0.0012195 0 -0.0036013 -0.012728 0.0014789 -0.015394 0.0046364 0.0019466 -0.17528 -0.009496 0.0062421 0.0084379 0.014531 0.0023822 -0.00037862 -0.0074027 0.0012312 -0.0055771 0.0082849 0.0083487 -0.0013148 -0.00045829 0.00033394 -0.00031387 -0.00098609 0.030756 0.0046149 0.00075284 -0.0064024 -0.0073954 0.0089523 0.00035139 0.017376 -0.011083 -0.009202
0.16016 -0.00069067 -0.00068801 -0.002464 -0.0019842 0 -0.004897 -0.013482 0.003701 -0.01404 0.00082659 0.0034915 -0.15521 -0.010038 0.006151 0.0051833 0.018832 0.0016405 -0.00011148 -0.0057381 0.00035404 -0.0072 0.0092323 0.0018162 -0.0058343 -0.00040359 0.00019766 -0.00018654 -0.00032678 0.020327 0.0046064 0.0035173 -0.0042091 -0.0049826 0.0020849 0.0025435 0.0079583 -0.015074 -0.0081724
0.16406 -0.0016641 -0.00040484 -0.0030817 -0.0017676 0 -0.0043536 -0.010444 0.0051378 -0.011742 -0.003348 0.0038703 -0.16731 -0.0090894 0.003372 -0.00097708 0.017736 -0.00040929 0.00017533 -0.0076375 0.0015579 -0.008489 0.0081774 -0.0022779 -0.011086 -0.00032108 0.00020257 0.00028935 0.00019565 0.0049654 0.0059959 0.0043995 -0.0016592 9.418e-05 -0.0023645 0.0017751 -0.002083 -0.018061 -0.004551
0.16797 -0.0028014 -0.00058641 -0.0054009 -0.0011246 0 -0.0025986 -0.0050927 0.0053898 -0.0089383 -0.0067422 0.0036697 -0.19989 -0.0078936 -0.00073599 -0.0091187 0.0077448 -0.0022836 -9.264e-05 -0.013761 0.0024137 -0.0098839 0.0044216 -0.0004375 -0.015981 -0.00021833 0.00043546 0.00072891 0.0001511 -0.0065555 0.0069823 0.0022066 0.00060373 0.0039977 -0.0027049 -0.0021196 -0.0095176 -0.01847 0.0013333
0.17188 -0.0035205 -0.0010735 -0.0047017 -0.00046766 0 -0.00091742 0.00034717 0.0046235 -0.0047481 -0.0082892 0.0034695 -0.22089 -0.0084456 -0.0030413 -0.016783 -0.0092745 -0.002738 -0.001577 -0.021438 0.0015974 -0.012041 -0.0015 0.0067267 -0.019847 -4.7267e-05 0.00088082 0.00075375 -0.0001258 -0.012309 0.0058745 -0.0013397 0.0024141 0.004573 -0.00088676 -0.006453 -0.013118 -0.015635 0.0063668
0.17578 -0.0031957 -0.0012043 0.00020094 0.00014233 0 -0.00025289 0.0044921 0.0032872 0.0021336 -0.0077151 0.0034351 -0.20796 -0.011054 -0.0014725 -0.022907 -0.029568 -0.0019585 -0.0043589 -0.028614 0.000208 -0.014941 -0.0089386 0.014369 -0.022761 0.00023806 0.0013168 0.00033256 -3.2025e-05 -0.017897 0.0023928 -0.0033151 0.0041958 0.0030421 0.00083263 -0.0078002 -0.014103 -0.010178 0.0086224
0.17969 -0.001741 -0.00057014 0.0052387 0.00062924 0 -0.00046054 0.0073215 0.0017855 0.011514 -0.0060788 0.0031562 -0.16868 -0.015531 0.0026808 -0.026947 -0.050108 -0.0010334 -0.0083872 -0.034128 0.00013087 -0.018357 -0.017499 0.017065 -0.024752 0.00055205 0.0014122 -0.00018798 0.00049941 -0.027888 -0.0022245 -0.0024754 0.0063155 0.0022165 0.00098078 -0.0048164 -0.013587 -0.0027756 0.0069677
0.18359 0.00016472 0.00048112 0.0058184 0.00076352 0 -0.00051609 0.0093366 0.00036819 0.020656 -0.0052051 0.0020818 -0.13221 -0.021263 0.0055994 -0.028537 -0.067113 -0.00056894 -0.013465 -0.036958 0.001503 -0.021833 -0.026729 0.013162 -0.025868 0.00064883 0.0010051 -0.00037957 0.00084154 -0.038831 -0.0060524 -0.00024943 0.0083047 0.0033915 -0.0019671 0.00058239 -0.013114 0.0055286 0.0004518
0.1875 0.0015494 0.0011669 0.0022648 0.00052828 0 0.00041543 0.01054 -0.00082616 0.025582 -0.0060642 0.00035352 -0.12294 -0.025596 0.0044956 -0.027612 -0.072678 -0.00014666 -0.01852 -0.036825 0.0023601 -0.023734 -0.035555 0.0058698 -0.025714 0.0003146 0.0003055 -7.7427e-05 0.00039538 -0.042674 -0.0074598 0.0010579 0.0089047 0.0052435 -0.0093527 0.0046591 -0.01537 0.011759 -0.010904
0.19141 0.0019465 0.0010689 -0.0006014 0.00036023 0 0.0020299 0.010446 -0.0017207 0.023993 -0.0075339 -0.00086222 -0.1418 -0.026871 0.00053233 -0.025708 -0.068018 0.00086158 -0.022278 -0.036213 0.00099418 -0.023564 -0.042965 0.00015315 -0.024345 -0.00035998 -0.00022081 0.00051207 -0.00060302 -0.036627 -0.0057706 0.00070193 0.0071202 0.0055973 -0.018166 0.0047578 -0.019785 0.014555 -0.022861
0.19531 0.0017325 0.00053594 0.0007667 0.00069543 0 0.0030477 0.0089247 -0.0022866 0.017162 -0.0070325 -0.00026333 -0.17048 -0.024714 -0.0020196 -0.023259 -0.05454 0.0022578 -0.024122 -0.036116 -0.0016966 -0.02135 -0.048256 -0.0015465 -0.021694 -0.00094023 -0.00022752 0.00098044 -0.0011562 -0.027134 -0.0015679 -8.9778e-05 0.0033239 0.0037982 -0.026582 0.0012945 -0.02533 0.013607 -0.033294
0.19922 0.0016331 0.00026146 0.0044618 0.0012625 0 0.0024375 0.0066304 -0.0025448 0.0088351 -0.0027879 0.0020453 -0.18982 -0.019206 5.9981e-05 -0.020611 -0.034452 0.0030522 -0.023616 -0.03723 -0.0027825 -0.017388 -0.050808 -0.0007995 -0.017819 -0.00097019 0.00021748 0.00098225 -0.00049346 -0.02228 0.0034265 8.2392e-05 -0.00078437 0.0010919 -0.032842 -0.0028116 -0.030771 0.0090099 -0.040312
0.20313 0.0018936 0.00051615 0.0054944 0.0011406 0 0.00052638 0.0042911 -0.0025877 0.0019903 0.0042978 0.004014 -0.19371 -0.011227 0.0053866 -0.017984 -0.012293 0.0024758 -0.020193 -0.039876 -0.00047684 -0.012616 -0.049377 -0.00081282 -0.01298 -0.00038904 0.00070354 0.00041451 0.0010365 -0.021132 0.0071091 0.0010805 -0.0034953 -0.001041 -0.034066 -0.0047675 -0.033616 0.0014571 -0.041091
0.20703 0.0019936 0.00087558 0.0017853 -0.0002026 0 -0.0011576 0.0017498 -0.0025933 -0.0034584 0.011052 0.0031571 -0.18853 -0.0043381 0.0087106 -0.01543 0.0039636 0.00071908 -0.015033 -0.041977 0.0035395 -0.0092606 -0.044241 -0.0028606 -0.0085502 0.0003898 0.00084679 -0.00053515 0.0021661 -0.013393 0.0082499 0.0015828 -0.0044705 -0.0023737 -0.029525 -0.0042641 -0.031998 -0.0058564 -0.03587
0.21094 0.0012235 0.00072211 -0.0034092 -0.0020043 0 -0.0012395 -0.0018486 -0.0027345 -0.0097279 0.014403 -0.00095044 -0.18409 -0.00055517 0.0056229 -0.013088 0.012034 -0.0014215 -0.0097353 -0.041614 0.0054602 -0.0080846 -0.03701 -0.0050866 -0.0054369 0.00085286 0.00060096 -0.001444 0.0018806 0.0085193 0.007394 0.00087984 -0.0048162 -0.0035844 -0.021276 -0.003406 -0.026941 -0.010968 -0.027438
0.21484 -0.00048442 -4.536e-05 -0.0054033 -0.0026666 0 0.0002342 -0.0066355 -0.0029494 -0.017945 0.013511 -0.0056795 -0.18642 -0.00080688 -0.0030829 -0.011185 0.011404 -0.0034105 -0.0052757 -0.037643 0.0032492 -0.0091952 -0.028752 -0.0046271 -0.0040796 0.00084484 0.00022856 -0.0018202 0.00039939 0.037858 0.0064421 -0.00019668 -0.005761 -0.0048489 -0.010683 -0.0042729 -0.019401 -0.012941 -0.017566
0.21875 -0.0023629 -0.00086401 -0.0034612 -0.0013483 0 0.0018365 -0.010962 -0.0027855 -0.025948 0.0098114 -0.0072638 -0.19596 -0.0056079 -0.011626 -0.010003 0.0026023 -0.0051949 -0.0025901 -0.029151 -0.001014 -0.012349 -0.020671 -0.00068452 -0.0047427 0.00063743 3.3047e-06 -0.0013818 -0.0010338 0.056448 0.0069523 -0.00035924 -0.007271 -0.0053775 0.00065547 -0.006502 -0.010687 -0.011167 -0.0081934
0.22266 -0.003464 -0.0010678 -0.0011927 0.00099402 0 0.0020606 -0.012233 -0.0016412 -0.029465 0.005323 -0.0041741 -0.20831 -0.014677 -0.014029 -0.010433 -0.010619 -0.0065542 -0.0032247 -0.015287 -0.0030423 -0.015705 -0.015273 0.0045543 -0.0071607 0.00056026 -3.4269e-05 -0.00031549 -0.0013348 0.050929 0.0085521 0.00041155 -0.0079914 -0.0044928 0.0097487 -0.0074082 -0.0037566 -0.0054065 -0.0028836
0.22656 -0.0034718 -0.00055544 -0.0017238 0.0024046 0 0.00064762 -0.0091548 0.00060543 -0.025655 0.0011307 0.0012517 -0.21587 -0.023764 -0.0091198 -0.012057 -0.020409 -0.0066078 -0.0057092 -0.00021511 -0.00070186 -0.016672 -0.012682 0.0079181 -0.0091417 0.00063248 -4.3185e-05 0.0007345 -0.00054153 0.026031 0.0090447 0.00068419 -0.0065333 -0.0027289 0.015931 -0.0047099 0.00035848 0.0011124 -0.0014178
0.23047 -0.0028389 0.0001164 -0.0037423 0.0018605 0 -0.0012409 -0.003149 0.0031298 -0.015656 -0.0026702 0.0046992 -0.21208 -0.030895 -0.0012284 -0.014367 -0.023995 -0.0044422 -0.0089753 0.013787 0.0037478 -0.014358 -0.01243 0.0080425 -0.0096121 0.00061447 -0.00015724 0.0010646 0.00036354 0.00068067 0.0063435 -0.00073243 -0.0027857 -0.0013475 0.019383 0.0008138 0.0018986 0.006951 -0.0030721
0.23438 -0.0021695 0.00027894 -0.0032906 0.00026708 0 -0.0020566 0.0026582 0.0044891 -0.0037735 -0.0060879 0.0036711 -0.19773 -0.034546 0.0038603 -0.016773 -0.019734 -0.00042105 -0.011988 0.024772 0.0059968 -0.0083657 -0.01387 0.0062424 -0.007793 0.00038417 -0.00033564 0.00045548 0.00049227 -0.0095855 0.00056318 -0.0031604 0.0019824 -0.00074544 0.020398 0.0055751 0.0013284 0.010996 -0.0069861
0.23828 -0.0015675 -0.00022376 0.00099683 -0.00061531 0 -0.0011107 0.0059985 0.0037071 0.0058242 -0.0087547 -0.00038504 -0.18326 -0.032856 0.0037067 -0.018188 -0.0065292 0.0033544 -0.013154 0.030028 0.0041867 0.0013045 -0.015799 0.0048296 -0.0028158 0.00014143 -0.00043307 -0.00061493 -0.00015419 -0.0061444 -0.0057006 -0.0044256 0.0061514 0.00018303 0.019425 0.0063349 -0.0003787 0.011966 -0.011751
0.24219 -0.00064909 -0.00090943 0.0057753 -0.00013642 0 0.00098757 0.0070333 0.0012174 0.011797 -0.010262 -0.0036044 -0.18136 -0.026222 0.00044096 -0.017263 0.010796 0.0043324 -0.011105 0.028399 0.00075644 0.011671 -0.016144 0.004732 0.0043401 0.00015279 -0.00037737 -0.0013448 -0.00086538 -0.0035839 -0.0092392 -0.002931 0.0087658 0.0026912 0.017206 0.0031963 -0.0016074 0.0099513 -0.01517
0.24609 0.00085289 -0.001088 0.0067178 0.00061545 0 0.0029064 0.0074601 -0.0012932 0.015511 -0.010505 -0.0033129 -0.19457 -0.017673 -0.0021822 -0.014461 0.026047 0.0016259 -0.0068532 0.022535 -0.00037605 0.019714 -0.014612 0.0047467 0.011376 0.0003388 -0.00024435 -0.0012855 -0.0010327 -0.013735 -0.0085828 0.0007433 0.0096667 0.006301 0.013997 -0.00063468 -0.0022726 0.0065893 -0.01684
0.25 0.0026033 -0.00042262 0.0035929 0.0002602 0 0.0035894 0.0083018 -0.0021483 0.018703 -0.0093797 -0.00019863 -0.21079 -0.0088766 -0.0025433 -0.010375 0.036184 -0.0030228 -0.0012669 0.013863 0.0017523 0.023877 -0.011409 0.0029795 0.016951 0.00025725 -0.00016183 -0.00070313 -0.0006715 -0.034339 -0.0048012 0.0043151 0.0089933 0.0087565 0.00958 -0.0021188 -0.0028215 0.0026248 -0.016846
0.25391 0.0038358 0.00082418 0.0004718 -0.0010289 0 0.0029148 0.0088166 -0.00097363 0.021404 -0.0064003 0.0028621 -0.21397 -0.0014841 -0.0020703 -0.0058374 0.03874 -0.0064726 0.0045657 0.0039521 0.0039755 0.022947 -0.0070047 -0.0010871 0.019812 -0.0004019 -0.00017074 -0.00026916 -0.00020121 -0.052818 -0.00027865 0.0057371 0.0069048 0.0081714 0.0036853 -0.0012829 -0.0039042 -0.0012586 -0.015503
0.25781 0.0039825 0.0019699 0.00073651 -0.0015096 0 0.001631 0.0075495 0.0011276 0.02194 -0.0012234 0.0038427 -0.20103 0.0017905 -0.0029111 -0.0030834 0.030887 -0.0066096 0.0081022 -0.0046652 0.0024698 0.015433 -0.0028502 -0.0058702 0.017904 -0.0013404 -0.00020034 -0.00037874 9.6699e-05 -0.059086 0.0031742 0.0046459 0.0038284 0.0050785 -0.0043888 -0.00071388 -0.007273 -0.0044898 -0.013779
0.26172 0.0031063 0.0023293 0.0029211 0.00013075 0 0.00069091 0.0041236 0.0026015 0.018636 0.0051382 0.0033174 -0.18674 0.0014498 -0.0052088 -0.0033973 0.018493 -0.0038532 0.0081741 -0.010659 -0.0028273 0.0051372 -0.00023907 -0.00884 0.01288 -0.0017973 -0.0001695 -0.00077517 0.00026414 -0.053139 0.0051925 0.0022007 0.00066533 0.001988 -0.013371 -0.0022812 -0.012835 -0.0075693 -0.012898
0.26563 0.0017554 0.0016136 0.0024918 0.002962 0 0.00046744 -0.00030496 0.0026609 0.011448 0.0099916 0.0033682 -0.18946 -0.0013926 -0.0068207 -0.0065517 0.0055564 -0.00053095 0.0050391 -0.013913 -0.0076918 -0.0053445 0.00092236 -0.0083844 0.0063381 -0.001263 -8.7955e-05 -0.00085494 0.00037688 -0.041107 0.006331 -7.947e-05 -0.0016343 0.00079343 -0.021871 -0.0047636 -0.0195 -0.010872 -0.013061
0.26953 0.00047766 0.00013016 -0.0024637 0.0043609 0 0.00043932 -0.0042816 0.0016537 0.0021677 0.010621 0.0050762 -0.21139 -0.0057819 -0.0055026 -0.012022 -0.0051332 0.00114 -0.00083849 -0.014357 -0.0077186 -0.014099 0.0010203 -0.0048372 -0.00045251 -3.6781e-05 -4.8328e-05 -0.00032814 0.00028212 -0.026822 0.0071009 -0.0012343 -0.0028532 0.00085934 -0.028602 -0.005099 -0.026108 -0.014543 -0.014254
0.27344 -0.00050302 -0.0013306 -0.0084331 0.0025767 0 -0.00032019 -0.0073468 0.00049123 -0.006706 0.0067775 0.0072703 -0.23466 -0.01041 -0.0011435 -0.018683 -0.010504 0.00061136 -0.0085305 -0.011914 -0.0028307 -0.01886 0.0009676 -0.00011189 -0.0058699 0.00099407 -0.00012757 0.00045564 -0.00022111 -0.0094108 0.0075746 -0.0010892 -0.0037278 -5.7995e-05 -0.03164 -0.0019572 -0.030762 -0.018563 -0.016216
0.27734 -0.0012385 -0.0019274 -0.010013 -0.0013138 0 -0.0021397 -0.0098494 -0.00011585 -0.013337 0.001422 0.0076538 -0.23867 -0.013246 0.0040677 -0.023342 -0.0094475 -0.0010776 -0.015406 -0.0069046 0.0025163 -0.01789 0.0030637 0.0034774 -0.0080991 0.0011624 -0.00030488 0.00085009 -0.000986 0.011659 0.0075894 -0.00019014 -0.0051792 -0.0030652 -0.02841 0.0023379 -0.030347 -0.021747 -0.017813
0.28125 -0.0018437 -0.0013193 -0.005773 -0.004183 0 -0.0041059 -0.01169 3.4916e-05 -0.017222 -0.0015202 0.0049647 -0.22089 -0.014067 0.007383 -0.024598 -0.0064262 -0.0025952 -0.019939 -0.00098207 0.0036369 -0.013727 0.0076597 0.0043516 -0.008038 0.00059273 -0.00047275 0.000555 -0.0014865 0.032116 0.0069214 0.00032138 -0.0072488 -0.0066387 -0.02075 0.0038236 -0.025746 -0.023019 -0.018267
0.28516 -0.0023811 4.4439e-05 0.00026857 -0.0036848 0 -0.0045569 -0.011773 0.00074177 -0.018894 -0.00054345 2.794e-05 -0.199 -0.012957 0.0073458 -0.022153 -0.0039577 -0.0034381 -0.021663 0.0048315 -1.8339e-05 -0.0077601 0.014394 0.0023409 -0.0063028 -3.2897e-05 -0.00052577 -0.00011119 -0.0013142 0.045504 0.0051912 -0.00075585 -0.0088567 -0.0080666 -0.0099812 0.00085375 -0.017947 -0.021801 -0.017282
0.28906 -0.0028514 0.0011879 0.0031252 -0.00036818 0 -0.0025271 -0.0090643 0.0015225 -0.019032 0.0021724 -0.0050438 -0.19234 -0.010173 0.004369 -0.016141 -0.0044022 -0.0039466 -0.020433 0.0094222 -0.0047616 -0.0014358 0.022533 -0.0011909 -0.0036121 -0.00021453 -0.00045366 -0.0005699 -0.00067118 0.049578 0.0019498 -0.0036232 -0.0086687 -0.0062412 0.0022507 -0.0041831 -0.0083143 -0.017731 -0.014709
0.29297 -0.0031532 0.0013 0.0020132 0.0029143 0 0.0011 -0.0040793 0.0016848 -0.01761 0.0029149 -0.0084108 -0.20295 -0.0062981 0.00012452 -0.0076434 -0.011103 -0.0045021 -0.016515 0.010237 -0.0065982 0.0030067 0.029767 -0.0039202 -0.001098 -7.1942e-05 -0.00036946 -0.00056483 -0.00023413 0.047989 -0.0027021 -0.0067633 -0.0061954 -0.0027644 0.012445 -0.0072104 3.6999e-05 -0.010561 -0.010502
0.29688 -0.0030272 0.00032963 0.00044145 0.0035637 0 0.0039766 0.001079 0.00062776 -0.013737 -0.00011734 -0.0093722 -0.21668 -0.0026468 -0.003431 -0.00018232 -0.022169 -0.0049204 -0.012229 0.0060051 -0.0049425 0.0047574 0.03312 -0.0038986 0.00052308 -6.5441e-05 -0.00044146 -0.00035215 -0.00045138 0.04468 -0.0074772 -0.0076918 -0.0020839 -0.0002562 0.01741 -0.0063757 0.0040488 -0.0026541 -0.005857
0.30078 -0.0021689 -0.0010055 0.0015774 0.0012554 0 0.0041262 0.0044157 -0.0015981 -0.0064824 -0.0054176 -0.0081956 -0.22132 0.00025394 -0.0049248 0.0046456 -0.034141 -0.0046785 -0.0088041 -0.0025387 -0.0025232 0.004447 0.032101 -0.0010472 0.0014438 -0.00040067 -0.00075113 -0.0003348 -0.0010295 0.038061 -0.010224 -0.0050119 0.0024733 0.00018616 0.017041 -0.0034521 0.003665 0.0041646 -0.0016089
0.30469 -0.00054479 -0.0017936 0.0045866 -0.0022173 0 0.0016668 0.0057189 -0.0040189 0.0037588 -0.0098835 -0.0056295 -0.21978 0.0021555 -0.0042501 0.0060914 -0.044404 -0.003637 -0.0068257 -0.014505 -0.0021225 0.0025716 0.026803 0.002451 0.001872 -0.00081838 -0.0011668 -0.00057661 -0.0012201 0.022969 -0.0093842 4.3011e-05 0.0063847 -0.00031205 0.011668 -0.0014838 -0.00069494 0.0087214 0.0017153
0.30859 0.001389 -0.0015846 0.0060475 -0.0046592 0 -0.0012264 0.0063799 -0.0052967 0.014523 -0.011519 -0.0027032 -0.22283 0.0029135 -0.0027125 0.003745 -0.049882 -0.0023636 -0.0066751 -0.028428 -0.0038604 -0.000193 0.017865 0.0036576 0.0021262 -0.00095431 -0.0013618 -0.00073014 -0.00063813 -0.0010862 -0.0054275 0.0043218 0.008763 -2.2948e-05 0.0022095 -0.0014661 -0.0080072 0.0098552 0.0035962
0.3125 0.0029089 -0.00059897 0.0043185 -0.0049373 0 -0.0021748 0.0075736 -0.0048214 0.022124 -0.010372 -0.00059145 -0.23094 0.0027692 -0.0021169 -0.0013542 -0.045848 -0.0015969 -0.0078101 -0.039717 -0.0055843 -0.0028267 0.0085283 0.0014061 0.0026101 -0.00077618 -0.0010344 -0.00043219 0.00028654 -0.025426 -0.00076241 0.0053514 0.0088318 0.0014827 -0.0078514 -0.0016779 -0.014816 0.0065894 0.0034676
0.31641 0.0035977 0.00058076 0.0014535 -0.003203 0 -0.0005826 0.0088327 -0.0032654 0.023815 -0.0073429 -6.8102e-05 -0.22892 0.0027283 -0.0030979 -0.0059712 -0.035715 -0.0013644 -0.0084328 -0.045659 -0.0053279 -0.0049725 0.0022799 -0.0023934 0.0031708 -0.0005669 -0.00020435 0.00028408 0.0007507 -0.038255 0.0020462 0.0034172 0.0063087 0.0032001 -0.01486 -0.00015238 -0.01851 0.0017191 0.002361
0.32031 0.0037084 0.0014588 0.00056929 -0.00035833 0 0.002052 0.0085533 -0.0019025 0.019665 -0.0028936 -0.00075243 -0.20284 0.0032472 -0.004224 -0.0088828 -0.021626 -0.00078028 -0.0078029 -0.045401 -0.0029374 -0.0066297 0.0002262 -0.0042226 0.0036019 -0.00052618 0.00068283 0.00099878 0.00045196 -0.035908 0.0022513 0.0010944 0.0021177 0.0041203 -0.017575 0.0027047 -0.018475 -0.0033134 0.00076942
0.32422 0.0038572 0.0018226 0.0020957 0.0023635 0 0.0036412 0.0057683 -0.0012959 0.012457 0.0026273 -0.0010284 -0.16121 0.004687 -0.003238 -0.0092296 -0.0059381 0.0010353 -0.0054077 -0.03877 0.00046466 -0.007824 0.0028527 -0.0021737 0.0037155 -0.00053471 0.0010205 0.0012965 -7.0352e-05 -0.026924 0.0012896 0.00072308 -0.00161 0.0042896 -0.015314 0.0043348 -0.014613 -0.0071717 -0.00083445
0.32813 0.0042742 0.0016536 0.0033978 0.0036339 0 0.003245 0.0011663 -0.00076836 0.0055442 0.0077961 0.00086552 -0.13436 0.0074707 0.00031318 -0.0063615 0.0074545 0.0037025 -0.00085603 -0.026378 0.0038462 -0.0085429 0.0098529 0.0020985 0.0032448 -0.00038608 0.00053012 0.0011086 -2.5025e-05 -0.023472 0.0012542 0.002333 -0.0028785 0.0042893 -0.0078055 0.002796 -0.0076168 -0.007954 -0.0018113
0.33203 0.0043944 0.0010075 0.0019449 0.0025815 0 0.0014322 -0.0036648 0.00069402 0.00042737 0.010187 0.0052835 -0.14778 0.010966 0.0038008 -0.0023285 0.015279 0.0054018 0.0043303 -0.013492 0.0066224 -0.0086994 0.016732 0.0048001 0.002434 -0.00015888 -0.00043866 0.00068321 0.00074159 -0.02848 0.0029644 0.0039085 -0.0015864 0.0040199 0.0012527 -0.00099792 -0.0010181 -0.0057047 -0.0020374
0.33594 0.0033171 4.3224e-05 -0.0019365 -0.00038723 0 -0.00074274 -0.0077029 0.0030594 -0.0038449 0.0083195 0.010562 -0.19468 0.014151 0.0035496 0.00082625 0.018211 0.0043343 0.0085509 -0.0038454 0.0080337 -0.0082894 0.020219 0.003618 0.0017147 -0.00019203 -0.0011191 0.00029165 0.0015355 -0.0322 0.0053791 0.003436 0.00013813 0.002536 0.0086222 -0.003961 0.0031222 -0.0022601 -0.0020277
0.33984 0.00076756 -0.00090379 -0.005738 -0.0034111 0 -0.0027487 -0.010904 0.0049866 -0.0089976 0.0035145 0.014048 -0.23734 0.016294 -0.001296 0.0020535 0.016945 0.00067747 0.010836 0.00065915 0.0070878 -0.0073546 0.018631 -3.4536e-05 0.001315 -0.00063026 -0.00093062 2.8932e-05 0.0015343 -0.022417 0.0066773 0.00058488 -0.00022951 -0.00069075 0.012521 -0.0036516 0.0038866 0.0010381 -0.0022149
0.34375 -0.0023984 -0.0014159 -0.0074998 -0.0043215 0 -0.0044649 -0.013246 0.0050955 -0.015211 -0.00073337 0.013938 -0.2392 0.016654 -0.0070978 0.00052816 0.012607 -0.0029861 0.010333 -0.0013712 0.003708 -0.0059996 0.01077 -0.002502 0.0014232 -0.0011048 3.6217e-05 -0.00012084 0.00067515 0.0019808 0.005788 -0.0033302 -0.0031198 -0.0045661 0.011469 -0.00034948 0.00075318 0.0027133 -0.0030924
0.34766 -0.0047214 -0.0012628 -0.0070678 -0.0024091 0 -0.0053716 -0.013859 0.0034257 -0.020349 -0.0016974 0.010368 -0.19792 0.013759 -0.0086245 -0.0041384 0.0073983 -0.0036384 0.0058249 -0.011001 -0.00032177 -0.004833 -0.0038097 -0.0016285 0.0019736 -0.0010269 0.0010974 -0.00012888 -0.00023913 0.028178 0.0029982 -0.00654 -0.0062043 -0.0068085 0.0037265 0.0034345 -0.0060406 -0.00020469 -0.0057368
0.35156 -0.0052537 -0.00060267 -0.0048651 0.00085988 0 -0.0043966 -0.011598 0.0014143 -0.021433 0.0001483 0.0049296 -0.14771 0.0089494 -0.004148 -0.0090452 0.0033538 -0.00067891 -0.00033993 -0.022547 -0.0023179 -0.0045415 -0.018962 0.0011653 0.0021613 -0.00024185 0.0015575 7.3614e-05 -0.00033439 0.040537 -0.00059268 -0.0077931 -0.0064315 -0.0058145 -0.0063498 0.0051593 -0.012874 -0.006608 -0.0096479
0.35547 -0.0042195 0.00011308 -0.00066551 0.0030446 0 -0.00097262 -0.0065684 0.00033062 -0.017028 0.0017203 -0.00069028 -0.1286 0.0032171 0.0025076 -0.012737 0.00078527 0.003119 -0.0068349 -0.033366 -0.0010895 -0.0053269 -0.031502 0.0026875 0.0015463 0.00071408 0.0012708 0.00043984 0.00046693 0.034619 -0.003942 -0.0066119 -0.0029138 -0.0021368 -0.016358 0.0039694 -0.018142 -0.015349 -0.014287
0.35938 -0.0026353 0.00048306 0.0054157 0.0028033 0 0.0037492 -0.00072568 -0.00011674 -0.0084511 0.00036557 -0.005567 -0.15207 -0.0024261 0.0055493 -0.014113 -0.00020738 0.0038679 -0.01248 -0.041355 0.001775 -0.0072167 -0.03884 0.0016781 -0.00016963 0.0011265 0.00068682 0.00074863 0.0013857 0.020398 -0.0064609 -0.0033521 0.0021555 0.0018799 -0.024193 0.00076459 -0.020628 -0.025151 -0.019041
0.36328 -0.0013302 0.00045635 0.011116 0.00085152 0 0.0071065 0.0034603 -0.0013764 0.0010979 -0.0037095 -0.0093055 -0.19435 -0.006341 0.0031005 -0.011934 0.0002613 0.00023888 -0.015636 -0.044041 0.0034177 -0.010011 -0.037569 0.00028909 -0.003281 0.00086921 0.00038622 0.00078573 0.0015586 0.011987 -0.0079053 0.00064154 0.005472 0.0039089 -0.026936 -0.0027679 -0.018912 -0.033846 -0.022805
0.36719 -0.00034468 0.00034671 0.012704 -0.0010266 0 0.0068309 0.0051142 -0.0041979 0.0086521 -0.0078597 -0.011404 -0.221 -0.0068281 -0.00080965 -0.0071145 0.0014954 -0.004971 -0.015433 -0.041562 0.002615 -0.012469 -0.027804 0.0016281 -0.0070527 0.00055362 0.00057514 0.00058419 0.00083417 0.014305 -0.0081953 0.0033616 0.0055186 0.0032237 -0.023256 -0.0050629 -0.01355 -0.03848 -0.024044
0.37109 0.00079246 0.00057433 0.0085899 -0.0017101 0 0.0031026 0.0056201 -0.0073526 0.013087 -0.009449 -0.011274 -0.21733 -0.0045795 -0.00059149 -0.0022134 0.0029325 -0.0071742 -0.013231 -0.037073 0.00090912 -0.013757 -0.014552 0.0060734 -0.010301 0.0008418 0.00099066 0.00041859 -0.00016836 0.019202 -0.0073665 0.0034199 0.0035947 0.00085636 -0.015855 -0.0052078 -0.0070041 -0.039044 -0.022796
0.375 0.0023368 0.0013499 0.0020161 -0.0013552 0 -0.0012086 0.007033 -0.0084487 0.015144 -0.0076563 -0.0090157 -0.19693 -0.00021851 0.0045799 0.0013277 0.0043325 -0.0042515 -0.0098978 -0.032213 0.00065312 -0.013575 -0.00073331 0.010541 -0.012332 0.0016656 0.0012286 0.00051407 -0.00070361 0.013762 -0.0055056 0.0014419 0.0021872 -0.001413 -0.0064141 -0.0033416 -0.00063089 -0.035732 -0.019126
0.37891 0.0039664 0.0025097 -0.0010692 -0.0004695 0 -0.0025619 0.009793 -0.0061389 0.016139 -0.0032005 -0.0059086 -0.18391 0.0053911 0.0093263 0.0021884 0.0054633 0.0013608 -0.0064024 -0.028544 0.0021779 -0.011813 0.010684 0.011622 -0.012528 0.002249 0.0011176 0.00078991 -0.00054203 -0.0078508 -0.0026147 -6.652e-05 0.0025608 -0.0021845 0.003201 -0.00077002 0.0042497 -0.029068 -0.013271
0.38281 0.0051059 0.003577 0.0022956 0.0011251 0 0.00053571 0.012074 -0.0014985 0.016554 0.002909 -0.0036127 -0.18894 0.010234 0.0074687 -0.0014624 0.005626 0.0049362 -0.004419 -0.028007 0.0033754 -0.0088941 0.014746 0.0090711 -0.0099484 0.0019535 0.00080018 0.00095755 -2.2256e-05 -0.039625 0.0013363 0.0011818 0.0039733 -0.0010111 0.0096571 0.00075327 0.0054992 -0.020272 -0.0056833
0.38672 0.0054905 0.004011 0.0086312 0.0039422 0 0.0062956 0.01144 0.0028279 0.01564 0.0097172 -0.0024862 -0.2013 0.01267 -0.0011669 -0.0074376 0.004285 0.0039826 -0.0041486 -0.029401 0.0022265 -0.0065248 0.012653 0.0056391 -0.0058776 0.0010227 0.00052952 0.00088792 0.00039997 -0.06902 0.006014 0.0049802 0.0049536 0.0015449 0.01232 0.00046327 0.0038622 -0.011988 0.0021328
0.39063 0.0053206 0.003532 0.010942 0.0074181 0 0.010841 0.007163 0.0048498 0.012239 0.015611 -0.00071707 -0.20176 0.012417 -0.009842 -0.013801 0.0012728 0.00058311 -0.0050282 -0.031541 -0.00068371 -0.0054234 0.0067729 0.0034422 -0.0013423 0.00037321 0.00044784 0.000811 0.00055608 -0.086391 0.010388 0.0085715 0.0049268 0.0041741 0.011969 -0.00053742 0.00042776 -0.0052099 0.0095569
0.39453 0.0048889 0.0023458 0.005509 0.0093415 0 0.01087 0.00099297 0.0046787 0.0061266 0.018196 0.0043856 -0.18173 0.0094033 -0.011209 -0.019029 -0.0033971 -0.00081439 -0.0064949 -0.033623 -0.0026944 -0.0059409 -0.00087619 0.0012217 0.0028608 0.00062306 0.00053394 0.0010583 0.00055269 -0.090365 0.013079 0.0091096 0.0044385 0.0054341 0.0093747 -0.00018213 -0.0038641 -0.00057129 0.016144
0.39844 0.0041709 0.0010776 -0.0043114 0.0073811 0 0.0058713 -0.0042267 0.0039918 -0.0012789 0.015864 0.013593 -0.15163 0.0037141 -0.0044954 -0.021172 -0.0095236 0.0020183 -0.0076715 -0.034814 -0.0021239 -0.0082368 -0.0075341 -0.0039799 0.0057321 0.0014075 0.0006716 0.0015913 0.00049302 -0.086006 0.013365 0.0062397 0.0040887 0.0046472 0.0057051 0.0023903 -0.0077149 0.0013126 0.021386
0.40234 0.0028847 0.00037474 -0.011209 0.0015971 0 -0.0015316 -0.0066696 0.0043019 -0.0075063 0.0097561 0.023919 -0.13279 -0.0037177 0.0038312 -0.018608 -0.015407 0.006726 -0.0072855 -0.035123 -0.00027904 -0.011109 -0.010069 -0.012393 0.0063083 0.0017403 0.00070563 0.0018773 0.00032815 -0.07899 0.011877 0.0021783 0.0037339 0.0025138 0.0026686 0.005571 -0.0092125 0.00033321 0.024528
0.40625 0.00096497 0.00042795 -0.010723 -0.0046793 0 -0.0072029 -0.0064942 0.0057559 -0.010577 0.0036923 0.029855 -0.14114 -0.011428 0.0065733 -0.013429 -0.019289 0.0086049 -0.0056126 -0.035555 4.1489e-05 -0.012936 -0.0099641 -0.019671 0.005375 0.0010473 0.00047667 0.0013579 -7.7549e-06 -0.071241 0.010055 -0.00064806 0.0029438 0.0007459 0.00032473 0.0065217 -0.0084679 -0.0021619 0.025683
0.41016 -0.0010966 0.00081414 -0.0048743 -0.006998 0 -0.0080289 -0.0051304 0.0073112 -0.010299 0.0013504 0.027243 -0.17546 -0.018816 0.0026797 -0.0068919 -0.020295 0.0052 -0.0030313 -0.036384 -0.0021054 -0.013029 -0.0087573 -0.020485 0.0033786 -0.00022532 -7.577e-05 9.0555e-05 -0.00040207 -0.060916 0.0086806 -0.0017398 0.0019668 0.0007736 -0.0017878 0.0039578 -0.0057116 -0.0056475 0.024629
0.41406 -0.0024731 0.00085451 0.00058892 -0.0034486 0 -0.0038612 -0.0038725 0.0077095 -0.0082056 0.0030278 0.01674 -0.21759 -0.02532 -0.0024631 -0.0003135 -0.017828 -0.0012898 -3.1742e-05 -0.037649 -0.0045573 -0.010926 -0.0082093 -0.014219 0.00081733 -0.0010521 -0.00076422 -0.001137 -0.00059351 -0.04552 0.0069842 -0.0022161 0.0017662 0.0025511 -0.0042597 -0.00033264 -0.0013448 -0.0095968 0.021202
0.41797 -0.0026316 0.00021249 0.0018756 0.0034213 0 0.0023199 -0.0030674 0.0062333 -0.0061375 0.0051799 0.0037642 -0.24367 -0.029839 -0.0031659 0.0042463 -0.011382 -0.0060805 0.0023841 -0.038257 -0.0045026 -0.0063459 -0.011725 -0.0063946 -0.0015435 -0.00082273 -0.001157 -0.0014449 -0.00042164 -0.024853 0.0034933 -0.0027963 0.0028716 0.004559 -0.008389 -0.0029548 0.0038065 -0.013241 0.014845
0.42188 -0.0017831 -0.00081161 -0.00011041 0.0083469 0 0.0062529 -0.0022976 0.002923 -0.0047033 0.003465 -0.0053568 -0.23918 -0.031666 0.0007883 0.0065393 -0.0038151 -0.0061773 0.0036699 -0.035714 -0.0018817 -0.001076 -0.019625 -0.0035498 -0.0031216 0.00014651 -0.00087561 -0.00068551 -1.8188e-05 -0.0014428 -0.0020603 -0.0027584 0.0043841 0.0050248 -0.014085 -0.0020224 0.0084024 -0.015805 0.0068674
0.42578 -0.00072048 -0.0015744 -0.002009 0.0074394 0 0.0052282 -0.0010398 -0.0014339 -0.0030176 -0.003361 -0.0079947 -0.20852 -0.03057 0.004649 0.0076966 0.0026185 -0.0027842 0.0042054 -0.028948 0.00030913 0.0037256 -0.029513 -0.0064936 -0.0038212 0.0010383 2.392e-06 0.00037847 0.00028079 0.021267 -0.0077848 -0.0011836 0.004491 0.0032593 -0.020092 0.0011786 0.01209 -0.016968 -0.0012062
0.42969 -0.00018044 -0.0016846 -0.0019157 0.0012167 0 3.7754e-05 0.00085764 -0.0054156 3.7755e-05 -0.012204 -0.0067381 -0.17264 -0.026319 0.0043453 0.0086701 0.0065155 0.00033146 0.0044385 -0.017513 -0.00061427 0.007493 -0.0391 -0.0091634 -0.0035271 0.0013458 0.00086063 0.00076989 0.00022152 0.040858 -0.010879 0.0012181 0.0021711 1.7719e-06 -0.025197 0.0036086 0.014785 -0.016447 -0.0081185
0.43359 -0.00028521 -0.0013124 -0.00066807 -0.0059185 0 -0.0054749 0.0030819 -0.0075047 0.0042423 -0.018042 -0.0066197 -0.15556 -0.018706 0.00079882 0.010694 0.0065181 0.0005585 0.0050498 -0.0013395 -0.0037333 0.0098289 -0.04526 -0.0047557 -0.0021044 0.0012028 0.00099477 0.00021067 -0.00016129 0.056207 -0.010056 0.0023086 -0.0016697 -0.0032916 -0.027758 0.0034481 0.016573 -0.013933 -0.012312
0.4375 -0.00052809 -0.00093373 0.00010959 -0.0092087 0 -0.0071563 0.0049999 -0.0071084 0.007717 -0.01772 -0.010561 -0.16787 -0.0081879 -0.0015663 0.015646 0.0020658 -0.0014709 0.007559 0.01707 -0.0051937 0.011303 -0.041651 0.0070069 0.0009216 0.001003 0.000266 -0.00065269 -0.00059643 0.066328 -0.0067202 0.00090269 -0.0048956 -0.0053912 -0.02448 0.0016436 0.018139 -0.008939 -0.010682
0.44141 -0.00028172 -0.00082421 0.00020125 -0.0071251 0 -0.0036493 0.0059036 -0.0052666 0.0082629 -0.011956 -0.016972 -0.19924 0.0021575 5.9922e-05 0.022385 -0.003086 -0.0031314 0.0118 0.032847 -0.0023426 0.013434 -0.030222 0.019125 0.0050042 0.00087493 -0.00068177 -0.00093522 -0.00080511 0.069661 -0.0036039 -0.0014366 -0.0060091 -0.0057672 -0.016869 0.00069056 0.020233 -0.0027478 -0.0045494
0.44531 0.0006172 -0.00085596 0.00062844 -0.0022192 0 0.0025287 0.0053192 -0.0040396 0.0051984 -0.0043168 -0.02134 -0.22597 0.010537 0.0040135 0.029862 -0.0068612 -0.0026907 0.017393 0.043797 0.0031306 0.01671 -0.013019 0.02404 0.0097641 0.00063647 -0.00094147 -0.00040849 -0.00068918 0.065089 -0.0021971 -0.0016636 -0.0053042 -0.0046109 -0.0062156 0.0021334 0.023008 0.0039543 0.0051578
0.44922 0.0016829 -0.00077258 0.0017744 0.0011799 0 0.0068546 0.0032716 -0.0047081 5.3997e-05 0.0014808 -0.02006 -0.2286 0.015307 0.0064056 0.036904 -0.0074145 -0.00081775 0.023787 0.048345 0.0065755 0.021334 0.007263 0.020851 0.014701 0.0001981 -0.00017369 0.00030888 -0.00035015 0.053684 -0.0015876 0.0013989 -0.0042332 -0.002737 0.0058549 0.0052606 0.026458 0.010436 0.01721
0.45313 0.0021255 -0.00056863 0.0024317 0.00040362 0 0.0062029 0.00030502 -0.0063808 -0.0044929 0.0037301 -0.013078 -0.20624 0.013714 0.0054553 0.04127 -0.0020863 0.0005247 0.029756 0.044833 0.0049346 0.026919 0.025071 0.015548 0.018662 -0.0001624 0.0010498 0.00044363 1.6961e-05 0.038882 0.00011697 0.0052814 -0.0038055 -0.001367 0.016096 0.0079322 0.030209 0.015375 0.029245
0.45703 0.0014385 -0.00050908 0.0010142 -0.0036597 0 0.0011278 -0.002799 -0.0066044 -0.0065354 0.0031557 -0.0033993 -0.17626 0.0062162 0.002935 0.04149 0.0079958 0.00032743 0.033646 0.037355 -0.00026785 0.031198 0.033743 0.014236 0.020115 -3.9163e-05 0.0017619 -9.6703e-05 0.00023998 0.024257 0.0033361 0.0059292 -0.0037271 -0.0015314 0.020865 0.0083852 0.033024 0.017679 0.037904
0.46094 -0.0002288 -0.00078696 -0.0025109 -0.0074958 0 -0.0047093 -0.0053895 -0.003708 -0.0061547 0.0018684 0.0054805 -0.15984 -0.0039436 0.0015581 0.038465 0.019302 -0.00044076 0.035254 0.030674 -0.0044741 0.032866 0.03316 0.016784 0.018956 0.00061538 0.0014988 -0.00062624 0.00023644 0.011025 0.0061789 0.0017238 -0.0029991 -0.0032437 0.020261 0.0063745 0.034274 0.017604 0.042543
0.46484 -0.0021855 -0.0012701 -0.0061716 -0.0078267 0 -0.007402 -0.0071008 0.0013141 -0.0050567 0.0017845 0.01167 -0.16518 -0.014389 0.0018486 0.032953 0.029365 0.00010575 0.034604 0.027492 -0.0043511 0.031352 0.024124 0.017639 0.015344 0.0013393 0.00070322 -0.00041711 3.8526e-05 -0.0018357 0.0061664 -0.0046975 -0.0010965 -0.005203 0.014813 0.0031044 0.033639 0.015386 0.043069
0.46875 -0.0036851 -0.0016769 -0.0075058 -0.0041587 0 -0.0056413 -0.0077528 0.0053775 -0.0050189 0.0033546 0.015037 -0.18219 -0.02246 0.0021785 0.025999 0.035584 0.0028393 0.031949 0.030205 -0.00040565 0.026413 0.0085013 0.012573 0.0097336 0.0015489 0.00023339 0.00051409 -0.00021707 -0.014708 0.0027773 -0.0087739 0.0015947 -0.0056044 0.0056466 0.00044527 0.030956 0.011456 0.039818
0.47266 -0.0043866 -0.0019687 -0.0055405 0.000876 0 -0.0014142 -0.0072296 0.0059667 -0.0063584 0.0052222 0.016099 -0.19256 -0.022465 0.0014653 0.019898 0.033007 0.0066745 0.028129 0.041409 0.0041894 0.018957 -0.0076169 0.0037036 0.0040679 0.0010611 0.00048695 0.0014023 -0.00035357 -0.025066 -0.0017738 -0.0081077 0.0043395 -0.0035749 -0.0037335 -5.0937e-05 0.026373 0.006958 0.034152
0.47656 -0.0044362 -0.0024283 -0.0015268 0.0035698 0 0.0017585 -0.0055239 0.0033328 -0.0075433 0.005126 0.015218 -0.18641 -0.015831 0.00081149 0.015852 0.024624 0.0093622 0.024753 0.055075 0.0066578 0.012592 -0.017749 -0.0027848 0.0007531 0.00021337 0.001033 0.0015132 -0.00026679 -0.028956 -0.0043232 -0.0042069 0.0067198 4.4757e-05 -0.0096599 0.0018669 0.021781 0.0035083 0.029094
0.48047 -0.0041538 -0.0032389 0.0019875 0.0019728 0 0.0015066 -0.0028479 7.3325e-05 -0.0062775 0.0016533 0.012698 -0.17094 -0.00443 0.0019579 0.013923 0.012848 0.0092288 0.022269 0.067632 0.0063247 0.0088232 -0.020223 -0.0034955 0.00061678 -0.0004956 0.0011159 0.00088066 -1.306e-05 -0.02508 -0.0034003 -0.00045877 0.0085842 0.0033599 -0.011146 0.0046179 0.01803 0.0017265 0.025506
0.48438 -0.0036506 -0.0040162 0.0029393 -0.002656 0 -0.0018083 0.00041131 -0.0014299 -0.0014048 -0.0043809 0.009073 -0.16357 0.0095212 0.0046267 0.01396 0.0001802 0.006434 0.020918 0.075998 0.004014 0.0086297 -0.014465 -0.0014407 0.0040401 -0.00082582 0.00048661 0.0002288 0.00021616 -0.01675 -0.00031985 0.0011523 0.0095384 0.0049154 -0.0078108 0.0055169 0.01577 0.0020405 0.023875
0.48828 -0.0027427 -0.0039196 0.0012248 -0.0068411 0 -0.005592 0.0038807 -0.0010873 0.0057116 -0.010186 0.0048082 -0.17536 0.022116 0.0063334 0.015501 -0.0093848 0.0028479 0.020768 0.075933 0.00085092 0.012829 -0.00099259 -0.0022724 0.011069 -0.0008677 -0.00031297 0.00017964 0.00023664 -0.0088189 0.0020713 0.0011823 0.0088807 0.0046353 0.00018681 0.0028524 0.015755 0.0049506 0.024381
0.49219 -0.0012308 -0.0023914 -0.0010895 -0.0074792 0 -0.006987 0.0072623 -0.00067449 0.01156 -0.012908 -0.00022101 -0.19993 0.027992 0.0051565 0.017266 -0.011757 0.00070779 0.02098 0.066771 -0.0019484 0.019084 0.014006 -0.0073442 0.019004 -0.00079857 -0.00051039 0.00059985 2.1205e-05 -0.0025445 0.001677 0.00112 0.0062978 0.003501 0.009455 -0.0022145 0.017531 0.0098521 0.025667
0.49609 0.00074564 0.00015846 -0.0012434 -0.0040049 0 -0.0048025 0.010113 -0.0015672 0.012711 -0.01168 -0.0064982 -0.21855 0.027463 0.0021292 0.018664 -0.0084146 0.0010368 0.02078 0.053832 -0.0028637 0.024163 0.025432 -0.011536 0.025133 -0.00067501 8.1206e-05 0.0007813 -0.00027401 0.0055524 -0.0014556 0.0014339 0.0025516 0.0025611 0.016893 -0.0060593 0.019661 0.015333 0.026517
0.5 0.0026482 0.0024629 0.0017338 0.0014033 0 -0.00017102 0.011621 -0.0031832 0.0084309 -0.0080759 -0.013681 -0.21775 0.021569 0.00016978 0.019641 -0.00080969 0.0029661 0.019867 0.040552 -0.00086841 0.026467 0.031214 -0.0086204 0.028149 -0.00047676 0.00083982 0.00025009 -0.00043242 0.018806 -0.0054413 0.0015347 -0.00080329 0.0023042 0.021082 -0.0056003 0.021356 0.020622 0.026582
0.50391 0.0038592 0.0033087 0.0055107 0.0054809 0 0.0042818 0.010825 -0.0037737 0.0015166 -0.0046323 -0.019662 -0.20308 0.012086 0.00064561 0.020282 0.0090738 0.0044919 0.018055 0.03054 0.0030439 0.024731 0.030047 0.0014471 0.027077 -0.00026189 0.00093718 -0.00067325 -0.00034174 0.034643 -0.0079304 0.0012064 -0.0026157 0.0026753 0.020973 -0.0013267 0.021882 0.024972 0.025728
0.50781 0.0041067 0.0024582 0.0058469 0.005983 0 0.0060469 0.0073488 -0.0025687 -0.0036944 -0.0028934 -0.021292 -0.19469 0.0039035 0.0016941 0.021124 0.016774 0.0041158 0.015418 0.030384 0.0057359 0.017972 0.021779 0.011369 0.021127 -0.00017691 0.00015588 -0.0011686 -6.1401e-05 0.04499 -0.0074519 0.001286 -0.0031015 0.0032274 0.015552 0.0028606 0.020246 0.027053 0.024584
0.51172 0.0036227 0.00076718 0.00047705 0.0028305 0 0.0041367 0.0020377 -0.00080876 -0.0047403 -0.0026313 -0.016675 -0.2074 0.0014165 0.00048169 0.02255 0.019539 0.0020246 0.012961 0.038762 0.0043478 0.010207 0.012784 0.013173 0.013903 -0.00029711 -0.00089256 -0.00075512 0.00024857 0.043434 -0.0040641 0.0025824 -0.0035407 0.0031285 0.0081956 0.0032897 0.017458 0.027178 0.024461
0.51563 0.0029106 -0.00054831 -0.0078737 -0.0020954 0 -0.00038079 -0.0032041 -0.00044453 -0.0029588 -0.0025428 -0.0071792 -0.23383 0.0050997 -0.0031699 0.024438 0.017583 -0.0002379 0.011258 0.052624 -0.00072459 0.0040579 0.0063149 0.0060807 0.0076197 -0.00051737 -0.0013426 0.00021578 0.00045288 0.031657 0.00079503 0.0044877 -0.004938 0.0014729 0.0010065 0.00017429 0.014438 0.025889 0.025672
0.51953 0.002345 -0.00079254 -0.012858 -0.0060041 0 -0.0048845 -0.0064774 -0.0018736 -0.0020571 -0.0013473 0.0028249 -0.24867 0.014625 -0.0061938 0.026572 0.01157 -0.001306 0.010717 0.069166 -0.0056717 0.0013636 0.0044091 -0.0025292 0.0038177 -0.0006501 -0.00085634 0.00092918 0.00050398 0.017627 0.0051273 0.0052617 -0.0069441 -0.0017545 -0.00446 -0.0025753 0.011896 0.023664 0.028196
0.52344 0.0019463 -9.0015e-05 -0.0099199 -0.0064866 0 -0.0065227 -0.0070837 -0.0031959 -0.004484 0.0016925 0.0086594 -0.23243 0.028634 -0.0056523 0.028519 0.0030096 -0.0012228 0.011816 0.084292 -0.0066744 0.0041651 0.0089438 -0.0041757 0.0041781 -0.0006147 0.00013134 0.00093492 0.00041058 0.0069177 0.0075233 0.0038982 -0.0080811 -0.0048489 -0.0063618 -0.0014063 0.010715 0.021178 0.031618
0.52734 0.0014917 0.00098065 -0.00092842 -0.0027091 0 -0.0038427 -0.0058765 -0.0019262 -0.0089383 0.0066801 0.0084885 -0.19266 0.041907 -0.0022161 0.029408 -0.0040783 -0.0011081 0.014648 0.091896 -0.0035636 0.012285 0.018547 0.0025912 0.0087263 -0.00048559 0.00087374 0.00055607 0.00018377 -0.003329 0.0079698 0.0014176 -0.0070168 -0.0050993 -0.0033419 0.0031181 0.011403 0.019506 0.033894
0.53125 0.00083051 0.0019269 0.0069207 0.003873 0 0.0020833 -0.0044583 0.0024646 -0.0114 0.012766 0.0045119 -0.16039 0.050895 0.00044669 0.029247 -0.0077945 -0.0016541 0.018159 0.092497 0.00023648 0.021243 0.028174 0.010877 0.014126 -0.0003553 0.00097003 0.00046204 -0.0001558 -0.0207 0.0076333 -2.1367e-05 -0.0036561 -0.0011821 0.0025488 0.0068685 0.012821 0.018763 0.03373
0.53516 0.00012413 0.0025817 0.0075689 0.0099353 0 0.0079187 -0.0038591 0.0077255 -0.0087517 0.017759 0.001321 -0.16297 0.054493 -0.0001669 0.028152 -0.0077655 -0.0021917 0.021738 0.087011 0.0015227 0.028512 0.035438 0.011934 0.01852 -0.00021005 0.00059816 0.00088761 -0.00051773 -0.047861 0.0076654 0.00072914 0.00090886 0.0048479 0.010218 0.0064608 0.014262 0.018807 0.030645
0.53906 -0.00018697 0.0030099 0.0019159 0.012168 0 0.010007 -0.0037358 0.01062 -0.0015587 0.01872 0.0026521 -0.19817 0.052249 -0.0025224 0.026333 -0.0040917 -0.0015117 0.02475 0.076888 0.00065641 0.031746 0.038361 0.0029809 0.020181 1.1548e-05 0.00019589 0.0013457 -0.00072768 -0.07792 0.0080677 0.0027854 0.0053854 0.00851 0.018493 0.0026981 0.01503 0.019372 0.024463
0.54297 0.00032383 0.0033455 -0.0029024 0.0097172 0 0.0070485 -0.0026928 0.009714 0.0065329 0.013971 0.0087856 -0.23537 0.04455 -0.0029534 0.024221 0.0021839 0.00040731 0.025929 0.065015 0.00063953 0.027354 0.034764 -0.010876 0.016505 0.00026545 1.3203e-06 0.0011399 -0.00063194 -0.10046 0.0077743 0.0043806 0.0091736 0.0067534 0.025433 -0.00053444 0.014067 0.019721 0.015441
0.54688 0.0017205 0.0037239 -0.0003561 0.0052115 0 0.0015185 0.00053319 0.0065876 0.012015 0.0051348 0.01625 -0.2436 0.035794 -0.00020659 0.022317 0.007792 0.0018693 0.024762 0.055232 0.0030135 0.01736 0.028121 -0.021689 0.0088681 0.00038896 -8.5425e-05 0.00012583 -0.00025748 -0.1116 0.0059542 0.0047256 0.012377 0.0013054 0.029847 -0.00060035 0.011794 0.019005 0.0062218
0.55078 0.0035598 0.0042287 0.0091298 0.0029826 0 -0.0017375 0.0058923 0.0043971 0.014147 -0.0030901 0.020005 -0.21947 0.028139 0.0028195 0.020564 0.011329 0.0010653 0.021478 0.048346 0.0054773 0.0051564 0.021829 -0.025345 -0.00035586 0.0002852 -0.00026607 -0.0010841 0.00014049 -0.11644 0.0031691 0.0044554 0.015096 -0.0022164 0.031831 0.0011603 0.0091427 0.017145 -0.0016836
0.55469 0.0050973 0.0047732 0.018498 0.0054389 0 0.00077813 0.011713 0.0050903 0.014679 -0.0060222 0.016802 -0.18797 0.022551 0.0024653 0.018788 0.012098 -0.0017521 0.016279 0.044613 0.0042706 -0.0068072 0.018063 -0.023842 -0.0094606 8.1695e-05 -0.0005655 -0.0016847 0.00024491 -0.12074 0.0010307 0.0043968 0.016847 0.00066084 0.031497 0.0012402 0.0067961 0.014234 -0.0074326
0.55859 0.0057515 0.0050403 0.020545 0.010614 0 0.0079752 0.015563 0.0077237 0.015407 -0.0026689 0.0076665 -0.17666 0.019585 -0.00099208 0.016676 0.0096581 -0.0040718 0.0095062 0.043932 -0.0012039 -0.015661 0.019049 -0.02203 -0.016453 2.945e-05 -0.00081862 -0.0014225 -5.0792e-05 -0.12168 0.00058748 0.004417 0.016747 0.00862 0.029102 -0.001882 0.005555 0.010544 -0.010327
0.5625 0.005503 0.0046647 0.014127 0.013407 0 0.014416 0.01577 0.0092862 0.016298 0.0034188 -0.0023218 -0.19018 0.018364 -0.0030775 0.013443 0.0043819 -0.0035015 0.002249 0.045795 -0.0069224 -0.017511 0.026261 -0.022724 -0.018657 0.00021831 -0.00089036 -0.00077218 -0.00051908 -0.10949 0.0011917 0.0038447 0.014319 0.015097 0.025335 -0.0059834 0.0062375 0.0072365 -0.010285
0.56641 0.0048926 0.0035887 0.0044022 0.0099131 0 0.014421 0.012573 0.0072921 0.015901 0.0071934 -0.007232 -0.21043 0.016875 -0.00013727 0.0092499 -0.0014114 -0.00036323 -0.0040559 0.048856 -0.0079899 -0.015015 0.035175 -0.024689 -0.017887 0.00044185 -0.00084381 -0.00041186 -0.00077805 -0.079557 0.0012542 0.0028193 0.010119 0.014044 0.021564 -0.0076261 0.0075906 0.0052769 -0.0094266
0.57031 0.0045685 0.002243 -0.0023075 0.0011962 0 0.0069349 0.0079901 0.0019933 0.013175 0.00645 -0.0045628 -0.21938 0.014794 0.0058481 0.0043343 -0.0068067 0.0024253 -0.0087159 0.052976 -0.0037208 -0.010006 0.043239 -0.024533 -0.015366 0.00040562 -0.0008617 -0.00056949 -0.00063792 -0.041772 0.00024849 0.0026496 0.005545 0.005676 0.018342 -0.0059714 0.00874 0.0050762 -0.008521
0.57422 0.0047244 0.0012917 -0.0035867 -0.0069966 0 -0.0031097 0.0043896 -0.0035769 0.0085483 0.0034792 0.0026131 -0.21788 0.012143 0.0084956 -0.00097067 -0.011013 0.0023402 -0.011175 0.058021 0.0015371 -0.004432 0.048098 -0.020033 -0.012386 6.7681e-05 -0.0010188 -0.00088957 -0.00028114 -0.015204 -0.00024173 0.004463 0.0018959 -0.0033955 0.016151 -0.0035358 0.0088429 0.0068848 -0.0081549
0.57813 0.0049234 0.0011149 -0.0015456 -0.0086544 0 -0.0084967 0.0027985 -0.0057864 0.0032615 0.0025528 0.0077614 -0.22025 0.0099766 0.0036324 -0.0059343 -0.012951 2.7444e-07 -0.010561 0.063906 0.0028189 -0.0014133 0.04622 -0.011896 -0.010973 -0.00028763 -0.001164 -0.00088511 -7.6968e-05 -0.011724 0.0021405 0.007633 -0.00053144 -0.0059551 0.015741 -0.0031732 0.0065468 0.010982 -0.008723
0.58203 0.0044946 0.0015156 0.00034396 -0.0023876 0 -0.0056243 0.0022985 -0.0031522 -0.001908 0.0057287 0.0060714 -0.23275 0.0104 -0.005655 -0.0096207 -0.01245 -0.0014453 -0.0075461 0.06934 -0.00058038 -0.0024744 0.037898 -0.003035 -0.012126 -0.00035597 -0.0010451 -0.00045411 -0.00019856 -0.02479 0.007879 0.0099418 -0.0024696 -0.00056003 0.017147 -0.004876 0.0020367 0.016327 -0.0094063
0.58594 0.0031726 0.0019423 0.00032326 0.0073766 0 0.0024477 0.0010401 0.0024573 -0.006924 0.010952 -0.0013978 -0.24256 0.013553 -0.011323 -0.011906 -0.010064 0.00015812 -0.0034997 0.072927 -0.0049412 -0.0060176 0.026332 0.0034426 -0.014897 -0.00016244 -0.00055518 5.4669e-05 -0.00043669 -0.035355 0.014324 0.0095266 -0.0047488 0.0073952 0.019778 -0.0060145 -0.0031531 0.021869 -0.0094589
0.58984 0.0013918 0.0020001 -0.0011808 0.013844 0 0.0085536 -0.0019806 0.0071351 -0.011614 0.014045 -0.0083741 -0.23141 0.018977 -0.0081144 -0.012751 -0.0060403 0.0033455 0.00070735 0.073622 -0.0064787 -0.010675 0.013533 0.0059449 -0.018522 -3.8803e-05 0.00013506 0.00022341 -0.0004207 -0.029438 0.017391 0.006604 -0.0072334 0.010707 0.023282 -0.0045318 -0.0078512 0.027053 -0.008563
0.59375 -4.6404e-05 0.0017382 -0.0028644 0.012974 0 0.0074624 -0.0059179 0.0078201 -0.014966 0.01245 -0.0086747 -0.19839 0.025738 0.0011355 -0.012231 -0.00068798 0.0044024 0.0041614 0.07045 -0.0051044 -0.014764 0.0016473 0.0049754 -0.022072 -0.000231 0.00067904 -4.5769e-05 -2.5219e-05 -0.010082 0.014908 0.0031849 -0.0086809 0.0066637 0.02725 -0.0012556 -0.010766 0.031388 -0.0065397
0.59766 -0.00063226 0.0014639 -0.0035748 0.0061607 0 0.00022195 -0.0086794 0.0045484 -0.015676 0.0071861 -0.001725 -0.16467 0.030106 0.0081626 -0.010463 0.005394 0.0015132 0.005136 0.061916 -0.0035468 -0.01488 -0.0062139 0.0026021 -0.023922 -0.00058506 0.00079695 -0.00050165 0.0004784 0.0073451 0.0085862 0.0011834 -0.0077843 -0.00097975 0.030992 0.001263 -0.0092402 0.034274 -0.0038169
0.60156 -0.00052116 0.0013419 -0.0024823 -0.0013224 0 -0.0068605 -0.0085319 0.00028956 -0.013429 0.0015376 0.0066956 -0.1526 0.02988 0.0071643 -0.0082975 0.010854 -0.0027996 0.0041539 0.051764 -0.0034023 -0.011656 -0.011655 0.0011639 -0.024449 -0.00069852 0.00046146 -0.00082052 0.00070575 0.010353 0.0027355 0.00094087 -0.0044899 -0.0056092 0.034244 0.0017817 -0.0046196 0.036448 -0.001705
0.60547 -0.00029945 0.00123 0.00070159 -0.004416 0 -0.0075976 -0.0052976 -0.0015153 -0.0094067 -0.0018531 0.0094076 -0.16128 0.024873 -0.00011336 -0.0059583 0.014916 -0.0038883 0.0017512 0.042472 -0.0031513 -0.0061897 -0.016174 0.0017861 -0.02419 -0.00039527 -0.00010552 -0.00086004 0.00057454 -0.00072458 0.00086949 0.0014654 -0.00028729 -0.0032958 0.037059 0.0015608 0.0019182 0.03827 -0.00062564
0.60938 -0.00040292 0.00089575 0.0051075 -0.0016832 0 -0.0010358 -0.00027481 0.00028663 -0.0053238 -0.0027318 0.0042243 -0.16695 0.015578 -0.0069008 -0.0036203 0.016915 0.00016522 -0.0014619 0.036369 -0.00050216 0.00026652 -0.02116 0.0035408 -0.023664 1.7931e-05 -0.00060305 -0.00068317 0.00037952 -0.016444 0.0031431 0.0016984 0.002933 0.0044054 0.039527 0.0023966 0.0091062 0.040037 -0.00074494
0.61328 -0.00074973 0.00033226 0.0086739 0.0041269 0 0.0078515 0.0047614 0.0037783 -0.0019322 -0.0026503 -0.0039546 -0.14939 0.0037558 -0.0083201 -0.0014429 0.015808 0.0061321 -0.0044769 0.03713 0.0040293 0.0055544 -0.028592 0.003979 -0.02359 4.208e-05 -0.00085322 -0.00043586 0.0004234 -0.029079 0.006673 0.0012614 0.004438 0.012064 0.041823 0.0040523 0.014857 0.042047 -0.0018993
0.61719 -0.00089042 -0.00018828 0.0094453 0.0082468 0 0.0122 0.0084827 0.005769 0.0014941 -0.0031712 -0.0073315 -0.11627 -0.0050632 -0.0053321 0.00038328 0.011604 0.0084296 -0.0060224 0.046611 0.0069926 0.0072357 -0.03877 0.00090525 -0.024078 -0.00046338 -0.00089097 -0.00026228 0.00061766 -0.038141 0.0081494 0.00020286 0.0051125 0.014422 0.044014 0.0043273 0.016966 0.044194 -0.0025024
0.62109 -0.00046328 -0.00035925 0.0072161 0.007127 0 0.0085898 0.010295 0.0045515 0.0061993 -0.0046471 -0.0020331 -0.097459 -0.0081568 -0.0022246 0.001736 0.0060456 0.0044928 -0.0062271 0.061096 0.0057889 0.0058236 -0.049172 -0.0057917 -0.024329 -0.0010846 -0.00088611 -0.00029186 0.00053916 -0.046425 0.006364 -0.0013601 0.0063358 0.0097539 0.045762 0.0017266 0.016162 0.046059 -0.0015067
0.625 0.000497 -0.00010484 0.0037223 0.00082694 0 -0.00043586 0.01022 0.0012084 0.012456 -0.0062623 0.008427 -0.11344 -0.0045633 -0.0013185 0.0024626 0.00028011 -0.0026925 -0.0054064 0.07788 0.0018749 0.0018812 -0.057827 -0.013694 -0.023769 -0.0012675 -0.00096809 -0.00059356 -7.0682e-05 -0.053703 0.0027423 -0.0029543 0.0083845 0.00068448 0.046605 -0.0025315 0.013238 0.047345 0.0014148
0.62891 0.0016252 0.00038759 0.0010891 -0.0067897 0 -0.0083552 0.0087756 -0.0015857 0.018859 -0.006754 0.016004 -0.15107 0.0059489 -0.0010546 0.0024156 -0.0044632 -0.0074611 -0.00405 0.093826 -0.00070767 -0.0037687 -0.062662 -0.019241 -0.021861 -0.000921 -0.0011051 -0.0010698 -0.00091113 -0.056336 -0.00011872 -0.0033809 0.0099749 -0.0074971 0.046016 -0.0056776 0.0092832 0.047773 0.00631
0.63281 0.0025096 0.00084307 0.00025271 -0.010389 0 -0.0094686 0.0068558 -0.0020412 0.022885 -0.0050838 0.014718 -0.17362 0.021992 0.00088952 0.0012184 -0.0057497 -0.0068026 -0.00348 0.10211 -7.0589e-05 -0.0095583 -0.059439 -0.019961 -0.017994 -0.00054511 -0.0011509 -0.0014312 -0.0013212 -0.052236 -0.00043387 -0.0013453 0.0094009 -0.0099868 0.042472 -0.0064032 0.0068275 0.046876 0.012155
0.63672 0.0029019 0.0010784 0.00094403 -0.0069255 0 -0.0030233 0.0052972 -0.00070353 0.022257 -0.00093596 0.005336 -0.15616 0.037075 0.0037642 -0.00065601 -0.0038378 -0.0028314 -0.0045385 0.10125 0.0010576 -0.014347 -0.050017 -0.015872 -0.013735 -0.00070484 -0.0010214 -0.0013803 -0.00092673 -0.043648 0.0017393 0.0030539 0.0061025 -0.0055145 0.036257 -0.0061225 0.0072154 0.045279 0.016215
0.64063 0.002744 0.001062 0.002684 0.0016569 0 0.0062061 0.0042656 0.00035934 0.01632 0.004849 -0.0055573 -0.11008 0.048249 0.004098 -0.0027678 0.00020422 -0.00017921 -0.0071627 0.092693 -0.0016371 -0.018182 -0.036868 -0.0091245 -0.010327 -0.0013824 -0.00082291 -0.00088986 -6.1108e-05 -0.033816 0.0048685 0.0076135 0.0011323 0.0025097 0.028042 -0.0069359 0.010177 0.043523 0.017204
0.64453 0.0021166 0.00089387 0.0050292 0.0092053 0 0.011316 0.0030888 -0.00029515 0.0067846 0.010231 -0.010944 -0.071309 0.053675 -4.3856e-05 -0.0047253 0.0053007 -0.0012786 -0.011112 0.078271 -0.0086596 -0.021185 -0.022195 -0.0023471 -0.0087024 -0.001908 -0.00077273 -0.00028801 0.00051559 -0.022453 0.0071793 0.0093793 -0.0037658 0.0079822 0.018536 -0.0087149 0.0152 0.042065 0.014346
0.64844 0.0012164 0.00076274 0.0067781 0.0098 0 0.0083615 0.00094718 -0.0021072 -0.0026949 0.012842 -0.0085613 -0.06436 0.051666 -0.0059687 -0.0059637 0.0097613 -0.004334 -0.015817 0.061153 -0.015139 -0.023626 -0.0091321 0.0029117 -0.0099947 -0.0015907 -0.00095924 -2.3656e-06 0.00033408 -0.0071188 0.0078473 0.0071783 -0.0073232 0.006465 0.0088851 -0.0088781 0.021225 0.041538 0.0069528
0.65234 0.00032425 0.0008485 0.0059409 0.0027583 0 -0.00049807 -0.0021037 -0.003159 -0.0083292 0.01156 -0.0019087 -0.079447 0.043625 -0.0083638 -0.0057517 0.010866 -0.0056346 -0.019619 0.048539 -0.015287 -0.025493 -0.0019395 0.0064986 -0.014203 -0.00043549 -0.0011863 -0.00018033 -0.00037576 0.010262 0.0074202 0.0028444 -0.0089942 -0.0011348 0.001508 -0.0053115 0.02578 0.042679 -0.0035508
0.65625 -0.00031172 0.0011547 0.0016915 -0.006148 0 -0.0083631 -0.0048658 -0.0021108 -0.008657 0.0075382 0.0031638 -0.085394 0.034576 -0.0045906 -0.0044399 0.0089012 -0.0033993 -0.021691 0.043153 -0.0083681 -0.026273 0.00027005 0.0087644 -0.018851 0.00077993 -0.0011106 -0.00056839 -0.00099815 0.020592 0.0072127 -0.00031582 -0.0084316 -0.008832 -0.0029326 0.00085538 0.028089 0.045047 -0.013757
0.66016 -0.0006226 0.0014108 -0.0035451 -0.0089967 0 -0.0088069 -0.0059147 0.00048175 -0.0058509 0.0034634 0.0031271 -0.063771 0.026739 0.0023723 -0.0022998 0.004539 0.00077645 -0.021773 0.045619 0.00023588 -0.025351 -0.0015388 0.0095489 -0.022458 0.0011746 -0.00059307 -0.00078651 -0.0011925 0.014537 0.0080753 -0.00048386 -0.0053227 -0.010142 -0.0042615 0.0058831 0.028162 0.048358 -0.021994
0.66406 -0.00073308 0.0012371 -0.0051541 -0.002447 0 -0.0011047 -0.0048358 0.0026896 -0.0042544 0.0013511 -0.0009726 -0.028124 0.021989 0.0065866 0.00032031 -0.0012027 0.0038469 -0.019809 0.055733 0.0040898 -0.022152 -0.0060497 0.008165 -0.023645 0.00054737 8.1246e-05 -0.00071204 -0.001166 -0.0064689 0.0094741 0.0011644 -0.00012366 -0.0034501 -0.0025769 0.0069131 0.026308 0.052254 -0.026837
0.66797 -0.00079001 0.00052878 -0.0007752 0.0088845 0 0.008844 -0.0024752 0.0030072 -0.0066737 0.00077168 -0.0049949 -0.0087466 0.02241 0.0047302 0.002716 -0.0057156 0.0041278 -0.016015 0.071845 0.001617 -0.015565 -0.010812 0.0044663 -0.020291 -0.00046587 0.00039045 -0.00056274 -0.001292 -0.027762 0.0097406 0.0018486 0.005242 0.0064723 0.0016326 0.0045547 0.023662 0.056067 -0.026356
0.67188 -0.00077289 -0.00030687 0.0062652 0.015772 0 0.013039 5.2103e-05 0.0017021 -0.011427 -0.00067748 -0.005282 -0.019587 0.025762 -0.0010814 0.0042558 -0.0062896 0.00217 -0.012014 0.087408 -0.0031484 -0.0069405 -0.013774 -0.0001487 -0.013878 -0.00098651 5.657e-05 -0.00059735 -0.0015669 -0.032736 0.0074542 -1.9885e-05 0.0080872 0.012331 0.0060071 0.0018599 0.02227 0.059118 -0.022538
0.67578 -0.00050894 -0.000608 0.0091784 0.012001 0 0.0079099 0.0024341 0.00050018 -0.013223 -0.004858 -0.0013956 -0.041915 0.029763 -0.0058458 0.0049324 -0.0025706 -0.00053532 -0.008677 0.099166 -0.0052765 0.0020347 -0.01532 -0.0031287 -0.0066777 -0.00065819 -0.00063365 -0.00077993 -0.0015726 -0.018255 0.0028311 -0.0034272 0.0070135 0.010301 0.0093227 0.0010071 0.022731 0.061329 -0.017573
0.67969 0.0001011 -8.411e-05 0.0044943 -0.00022212 0 -0.0026017 0.0050451 0.0009707 -0.0077478 -0.010815 0.0038911 -0.041574 0.033024 -0.0066269 0.0048262 0.0054089 -0.003008 -0.006482 0.1053 -0.0037708 0.010113 -0.016156 -0.0026382 -0.00035181 0.00012214 -0.0010252 -0.00079943 -0.00099526 0.0013997 -0.0021961 -0.0059271 0.0034529 0.002989 0.0109 0.0013956 0.025253 0.062727 -0.012869
0.68359 0.00089311 0.00078743 -0.0035377 -0.01186 0 -0.010175 0.0078005 0.0031168 0.0039169 -0.015026 0.0069998 -0.0024928 0.034165 -0.0047931 0.0041339 0.017207 -0.0048394 -0.0058165 0.10432 -0.001605 0.01583 -0.017511 0.00068109 0.0031583 0.00066488 -0.00067699 -0.00043748 -7.658e-05 0.0070643 -0.0054126 -0.005946 0.0008435 -0.0030924 0.010181 0.0009967 0.029808 0.063443 -0.0099156
0.6875 0.0015144 0.0010844 -0.0064932 -0.014377 0 -0.00895 0.0094768 0.005391 0.015397 -0.014205 0.0063019 0.056669 0.032377 -0.0036988 0.0034841 0.030722 -0.0054425 -0.0066644 0.096132 -0.0016643 0.017284 -0.022052 0.003954 0.001639 0.00064606 0.00021159 0.00012583 0.00056794 -0.0078469 -0.0060138 -0.0039038 0.0017583 -0.003111 0.0071374 -0.00093746 0.035587 0.064046 -0.0099513
0.69141 0.0017039 0.00028075 -0.00054808 -0.0065717 0 -0.00030818 0.0085695 0.0060258 0.02004 -0.0082404 0.0031477 0.098582 0.029696 -0.0047867 0.0033698 0.042998 -0.0040383 -0.0077809 0.086019 -0.0035403 0.016352 -0.029323 0.0044996 -0.0021721 0.00033239 0.00095686 0.00042893 0.00058313 -0.03168 -0.0049698 -0.0013719 0.0055193 0.002275 0.0036008 -0.0030166 0.041182 0.065112 -0.011018
0.69531 0.0014854 -0.0011882 0.0086601 0.0047655 0 0.0083777 0.0049379 0.0044552 0.016465 -0.00057239 0.00056552 0.10019 0.027025 -0.0063214 0.0039307 0.052936 -0.00068079 -0.008612 0.076249 -0.004533 0.014191 -0.038447 0.0023193 -0.0063798 0.00020833 0.0010026 0.0001734 0.00023304 -0.045585 -0.0037423 0.00047615 0.0086323 0.0078569 0.00041416 -0.0034838 0.046168 0.066786 -0.011907
0.69922 0.0010789 -0.0022422 0.010991 0.010633 0 0.0098284 0.00036114 0.0016453 0.0094732 0.0044357 0.00077718 0.071702 0.025065 -0.0057121 0.0052211 0.059714 0.0030519 -0.008688 0.068803 -0.0031373 0.011971 -0.048267 9.205e-05 -0.0090759 0.00042278 0.00040752 -0.00046365 6.0949e-05 -0.039855 -0.0026852 0.0015108 0.0077761 0.0083395 -0.001684 -0.0023015 0.050246 0.069081 -0.011501
0.70313 0.00064423 -0.002113 0.0021789 0.0069472 0 0.0026072 -0.002862 -0.00081748 0.0053799 0.0049006 0.0034425 0.045488 0.024306 -0.0025358 0.007202 0.062288 0.0049273 -0.007419 0.066227 -0.00074408 0.011438 -0.05627 0.00041505 -0.007077 0.00061722 -0.000251 -0.00098148 0.00024453 -0.020092 -0.0007984 0.0021126 0.0026309 0.0024639 -0.001689 -0.0010835 0.05315 0.07171 -0.0082067
0.70703 0.00014743 -0.0010408 -0.011102 -0.0027208 0 -0.0080136 -0.0039752 -0.0019961 0.006173 0.0026829 0.0058817 0.046738 0.023473 0.00099575 0.009261 0.061533 0.003878 -0.0051252 0.067981 0.00016223 0.012919 -0.05996 0.0029851 0.00013175 0.00029704 -0.00043903 -0.0010207 0.00040693 0.00087065 0.0028835 0.0024445 -0.0039686 -0.0062802 9.23e-05 -0.0011288 0.055067 0.073441 -0.0025657
0.71094 -0.00052649 -4.1982e-05 -0.017195 -0.010517 0 -0.014348 -0.0043223 -0.0021696 0.0080107 0.0015002 0.0050468 0.073177 0.021387 0.0023187 0.010897 0.05867 0.00089623 -0.002552 0.071709 -0.0011768 0.015045 -0.05966 0.0048206 0.0099447 -0.00062749 -0.00012961 -0.00067242 0.00010979 0.015342 0.0077058 0.0023795 -0.0084838 -0.012443 0.0025439 -0.0020166 0.056056 0.073399 0.0035229
0.71484 -0.001369 1.5337e-05 -0.010668 -0.010573 0 -0.012036 -0.0057391 -0.0023497 0.0053393 0.0035995 -0.00017707 0.10066 0.017498 0.00089246 0.011772 0.054145 -0.0019643 -0.00019663 0.075953 -0.0032927 0.016717 -0.055859 0.0036208 0.020346 -0.0016655 0.00026402 -0.00033849 -0.00056337 0.025114 0.011332 0.0018967 -0.0093275 -0.012513 0.0048815 -0.0023496 0.055912 0.070961 0.0087159
0.71875 -0.0021885 -0.00085812 0.0025985 -0.0032041 0 -0.0029202 -0.0084318 -0.0032915 -0.0034421 0.0078142 -0.0079203 0.10741 0.011472 -0.0016922 0.011576 0.048344 -0.0033943 0.0014274 0.079193 -0.0045181 0.016703 -0.049447 0.00083356 0.029007 -0.0021192 0.00036186 -0.00031825 -0.0010496 0.035547 0.011454 0.0012385 -0.0074879 -0.0071665 0.0062557 -0.0015402 0.054361 0.065603 0.011605
0.72266 -0.0027355 -0.001877 0.011389 0.0057485 0 0.0066146 -0.010564 -0.0048614 -0.014127 0.010521 -0.014264 0.094061 0.0040735 -0.0035466 0.0096217 0.041274 -0.0035696 0.0013737 0.079215 -0.0047494 0.012788 -0.042558 0.00086235 0.031307 -0.0016715 0.00018432 -0.00055072 -0.00094971 0.047649 0.007768 0.00061566 -0.0050616 -0.00055308 0.0049058 -0.00037458 0.050326 0.056475 0.009689
0.72656 -0.0028532 -0.0022223 0.0097557 0.0094533 0 0.01022 -0.0099579 -0.0062031 -0.020185 0.0085613 -0.015647 0.082176 -0.0018638 -0.0040454 0.0066373 0.033809 -0.0032882 0.00025155 0.077442 -0.0048486 0.0068012 -0.037062 0.0066972 0.028957 -0.000654 6.245e-05 -0.0007431 -0.00050582 0.0566 0.0024008 -6.9325e-05 -0.0034419 0.0027172 0.0014879 0.0002309 0.044716 0.046133 0.0050145
0.73047 -0.0025112 -0.0016747 0.0015445 0.0050568 0 0.005852 -0.0061166 -0.006442 -0.018152 0.0017429 -0.011273 0.094011 -0.0049322 -0.0036764 0.0030999 0.026638 -0.0027798 -0.0014318 0.075154 -0.0048167 0.00030768 -0.033134 0.016273 0.02395 0.00024142 0.00024236 -0.00070486 -0.00031191 0.056798 -0.0016144 -0.0010616 -0.0026938 0.00081615 -0.0033181 0.00055154 0.038251 0.036156 -0.00094913
0.73438 -0.0017673 -0.00063519 -0.0047668 -0.0042806 0 -0.0029341 -0.00056214 -0.0053064 -0.010104 -0.0069099 -0.0038838 0.1324 -0.0041128 -0.002888 -0.00045395 0.020539 -0.0016322 -0.0031136 0.073625 -0.0034219 -0.0051121 -0.030684 0.023579 0.018502 0.00053143 0.0006265 -0.00052576 -0.00056746 0.046841 -0.0025182 -0.0023519 -0.0021114 -0.0040392 -0.0086783 0.0016585 0.031741 0.028084 -0.0067399
0.73828 -0.00076289 0.00031061 -0.0045126 -0.011563 0 -0.009416 0.0046154 -0.0032342 -0.0014815 -0.013132 0.001865 0.17835 0.001782 -0.0015856 -0.0030629 0.017064 0.00026241 -0.0037988 0.074897 6.5615e-05 -0.0068479 -0.029151 0.023833 0.016485 0.00027494 0.000894 -0.00044302 -0.00077792 0.029614 -0.00088591 -0.0035449 -0.00097163 -0.0072729 -0.013022 0.0037407 0.026645 0.024447 -0.010099
0.74219 0.0002584 0.00078556 0.00010189 -0.010954 0 -0.0083972 0.008301 -0.0010156 0.0033185 -0.014086 0.0026053 0.20745 0.011196 0.0002231 -0.0033919 0.017967 0.0021274 -0.002285 0.080142 0.0042961 -0.0031263 -0.027298 0.017683 0.021753 -0.00010003 0.00081834 -0.0005777 -0.00033043 0.0091312 0.0011213 -0.0041414 0.0011101 -0.0054811 -0.013934 0.0053056 0.024638 0.027102 -0.0094089
0.74609 0.0010312 0.00070143 0.0040257 -0.0022569 0 -0.00012157 0.010511 0.00066628 0.0037601 -0.0099697 -0.0011455 0.20937 0.020983 0.0017437 -0.0014675 0.022506 0.002931 0.0011858 0.08746 0.0066944 0.0040071 -0.025048 0.010183 0.032443 -0.00026003 0.00043182 -0.00082599 0.00067002 -0.011292 0.0015201 -0.0038882 0.0040102 0.0008186 -0.011207 0.0044752 0.025213 0.034172 -0.0061844
0.75 0.0014588 0.00016741 0.0047007 0.0084223 0 0.009522 0.011441 0.0014941 0.0025854 -0.0037198 -0.0051253 0.19333 0.02942 0.0018658 0.0025767 0.030002 0.00247 0.0062866 0.095222 0.0060007 0.012941 -0.022829 0.0056268 0.04662 -0.0002496 -8.1796e-05 -0.00099052 0.0013124 -0.028175 -0.00014069 -0.0028645 0.0068641 0.0074518 -0.0049303 0.0010731 0.027791 0.04425 -0.0016927
0.75391 0.0017115 -0.00055747 0.0030408 0.012817 0 0.013128 0.010831 0.0015358 0.0030016 0.00088064 -0.0044821 0.17635 0.034918 0.00047671 0.0084007 0.039451 0.001526 0.012482 0.10151 0.0034886 0.021751 -0.021283 0.0036594 0.061719 -0.00033811 -0.0005701 -0.00098062 0.00076505 -0.037336 -0.0026976 -0.0013718 0.0081516 0.0097854 0.0044605 -0.0028664 0.031531 0.055559 0.0025398
0.75781 0.0020402 -0.0010956 0.00059454 0.0068295 0 0.0074892 0.0083855 0.0011529 0.0061207 0.0015677 0.0022814 0.1675 0.035067 -0.00093864 0.01487 0.048177 0.00086423 0.018135 0.10175 0.0012889 0.026276 -0.022433 0.00063686 0.071417 -0.00063071 -0.00094873 -0.00086837 -0.00076526 -0.036286 -0.0043732 0.00016108 0.0065868 0.0063431 0.015339 -0.0048583 0.034329 0.063954 0.0031746
0.76172 0.0024212 -0.0011289 -0.0024104 -0.0057658 0 -0.0036144 0.0044983 0.00087866 0.010306 -0.00092577 0.011793 0.16396 0.03182 -0.00041442 0.019955 0.053602 0.00031854 0.021445 0.095396 -0.000208 0.025612 -0.026514 -0.0054996 0.072992 -0.00087854 -0.0011209 -0.00077069 -0.0020849 -0.027638 -0.0040002 0.0012891 0.0023971 -9.4744e-05 0.024279 -0.0041885 0.034805 0.067028 -0.00036198
0.76563 0.0024268 -0.00068066 -0.0058649 -0.01561 0 -0.012137 0.00018853 0.0012302 0.012485 -0.0033046 0.018216 0.16121 0.026828 0.0025008 0.02284 0.055211 -0.00087382 0.02182 0.083716 -0.0026129 0.020738 -0.032766 -0.012367 0.067213 -0.00070342 -0.00098071 -0.00071311 -0.0021192 -0.019009 -0.0016633 0.0018441 -0.0022999 -0.0047583 0.029752 -0.0023268 0.033159 0.064809 -0.0071144
0.76953 0.0015642 -0.00019145 -0.0080744 -0.01483 0 -0.012094 -0.0037496 0.0024292 0.010384 -0.0020605 0.017786 0.16387 0.021384 0.0058516 0.023059 0.052973 -0.0028945 0.018996 0.068264 -0.0069337 0.012838 -0.040252 -0.015523 0.055431 -1.347e-05 -0.00056336 -0.000627 -0.0009639 -0.017799 0.0015193 0.0022341 -0.0048189 -0.0045974 0.030781 -0.0012707 0.029921 0.057813 -0.015925
0.77344 -0.00017792 -0.00018927 -0.0068723 -0.0034548 0 -0.0042832 -0.0072691 0.0041605 0.0042905 0.0036494 0.011694 0.18301 0.017084 0.0066077 0.020248 0.047347 -0.0048421 0.012888 0.051761 -0.011226 0.0039768 -0.047304 -0.013405 0.040381 0.00081961 -0.00014093 -0.00046754 0.00021557 -0.024827 0.0041811 0.0032322 -0.0040453 -0.00045571 0.026395 -0.001685 0.026305 0.047364 -0.024754
0.77734 -0.0021485 -0.00079483 -0.0026085 0.010212 0 0.0046013 -0.010546 0.0055995 -0.0028522 0.010788 0.0048723 0.22139 0.015367 0.0032413 0.015562 0.041231 -0.0056335 0.00526 0.040358 -0.011704 -0.0016649 -0.050511 -0.0092208 0.028992 0.0012164 -5.3218e-05 -0.0003045 0.00034116 -0.032706 0.0054773 0.0051145 -0.0014166 0.003829 0.017797 -0.0026541 0.025422 0.038082 -0.02937
0.78125 -0.003486 -0.0015705 0.0011516 0.015913 0 0.0076212 -0.013087 0.0058135 -0.0073427 0.014251 0.0017657 0.26358 0.015313 -0.0027267 0.011335 0.037269 -0.0052592 -0.0012265 0.036066 -0.0066429 -0.0030579 -0.049386 -0.0075202 0.0242 0.00084975 -0.00037181 -0.00027003 -0.00055683 -0.0309 0.005358 0.0069064 0.00032381 0.0044476 0.0089097 -0.0029457 0.028153 0.033134 -0.028847
0.78516 -0.0038139 -0.0019231 0.00095159 0.0094488 0 0.0030722 -0.01373 0.0043444 -0.0075169 0.010738 0.0027952 0.28515 0.016295 -0.0076935 0.008738 0.036452 -0.0047919 -0.0052251 0.039383 0.0011035 -0.00018504 -0.043997 -0.009126 0.026599 -0.00010483 -0.00076711 -0.00040329 -0.0014681 -0.013446 0.0042696 0.006784 -0.00048254 0.00038118 0.0018256 -0.002227 0.034507 0.033754 -0.023059
0.78906 -0.00349 -0.0016804 -0.0026784 -0.0041532 0 -0.0047503 -0.011757 0.0015643 -0.0052455 0.0016696 0.0044585 0.27499 0.017623 -0.0087423 0.0087571 0.039363 -0.0050132 -0.0056322 0.05007 0.0060731 0.0065109 -0.034811 -0.010019 0.03592 -0.0011199 -0.00080039 -0.00055202 -0.0014692 0.016758 0.0026445 0.0036527 -0.0031167 -0.0059737 -0.0015462 -0.0011225 0.044042 0.04059 -0.01237
0.79297 -0.0031551 -0.0012421 -0.0054883 -0.014854 0 -0.0096249 -0.0078626 -0.0014969 -0.0045262 -0.0075632 0.0026715 0.24861 0.018231 -0.0058792 0.012726 0.046112 -0.0052976 -0.00093671 0.066584 0.0050629 0.015564 -0.023177 -0.0055104 0.050057 -0.0016914 -0.00039497 -0.00045534 -0.00058182 0.049954 0.00064871 -0.0015145 -0.0054196 -0.010533 0.0018149 -0.00046931 0.054984 0.053766 0.0019229
0.79688 -0.0030583 -0.0011432 -0.0039589 -0.015565 0 -0.0083737 -0.003727 -0.0037779 -0.0079051 -0.011751 -0.0037555 0.23645 0.017838 -0.0018329 0.018939 0.053518 -0.0042464 0.0064776 0.082612 4.1156e-05 0.023594 -0.012387 0.0047064 0.062476 -0.0016123 2.4935e-05 3.209e-05 0.00039778 0.07558 -0.0016583 -0.0061171 -0.0058555 -0.010333 0.010168 -0.00074588 0.063566 0.068288 0.015567
0.80078 -0.0028697 -0.0015039 0.0010095 -0.0073057 0 -0.0026475 -0.00051985 -0.0048272 -0.0137 -0.010016 -0.01233 0.25629 0.016824 0.00037365 0.025547 0.059629 -0.0015093 0.014112 0.09502 -0.0038766 0.029313 -0.0037638 0.015935 0.070338 -0.00099073 -5.736e-05 0.00076396 0.00078094 0.087694 -0.0040388 -0.0080209 -0.0046146 -0.0056004 0.020669 -0.0019928 0.068367 0.080836 0.02647
0.80469 -0.0021474 -0.0019536 0.0052558 0.0023553 0 0.0031822 0.0020193 -0.0049897 -0.016771 -0.006234 -0.018939 0.2967 0.015511 -7.2691e-05 0.031254 0.063344 0.0013584 0.020143 0.1021 -0.0033268 0.032082 0.0020087 0.022759 0.072241 -0.00011397 -0.00067548 0.0013547 0.00057808 0.086571 -0.0060587 -0.0073491 -0.002889 0.00027527 0.031126 -0.0038077 0.068762 0.089276 0.033392
0.80859 -0.0009107 -0.0020796 0.0057591 0.005792 0 0.0055077 0.00485 -0.005004 -0.012638 -0.0052522 -0.02064 0.32868 0.014328 -0.0013973 0.034597 0.063726 0.0022525 0.022456 0.10252 0.00042118 0.031516 0.0044646 0.023574 0.067323 0.00068031 -0.0012585 0.0014564 0.00025855 0.076469 -0.0073748 -0.0061329 -0.0014338 0.0030127 0.038836 -0.0052398 0.064525 0.091473 0.035253
0.8125 0.00032442 -0.0018673 0.0031185 0.0011947 0 0.0035238 0.0080745 -0.005335 -0.0015686 -0.0083252 -0.017062 0.33452 0.013914 -0.0012557 0.033899 0.060907 0.00080737 0.018229 0.096813 0.003231 0.027967 0.003661 0.020855 0.057138 0.0010946 -0.0011537 0.0010432 0.00011084 0.061854 -0.00795 -0.0061212 -7.7992e-05 0.00057187 0.039393 -0.0050604 0.05747 0.085599 0.031592
0.81641 0.0010624 -0.0016326 -0.0002369 -0.0066596 0 -0.00095414 0.01038 -0.0057613 0.011027 -0.012019 -0.010023 0.32457 0.014141 0.00079456 0.031086 0.057707 -0.00095447 0.010148 0.090209 0.0023816 0.023587 0.0014386 0.017598 0.047077 0.00098691 -0.00029591 0.00044092 -3.7498e-07 0.04469 -0.0078569 -0.0069986 0.0014835 -0.0051101 0.034424 -0.0026982 0.051544 0.076102 0.025819
0.82031 0.0012902 -0.0015611 -0.0030929 -0.010764 0 -0.0049089 0.010191 -0.0055281 0.018453 -0.011557 -0.0022742 0.32476 0.014897 0.0027653 0.027333 0.055293 -0.00057445 -8.2883e-05 0.084873 -0.0010056 0.019089 -0.0018576 0.014338 0.039264 0.00049378 0.00067184 4.7955e-05 -0.00026797 0.024281 -0.0068402 -0.0068323 0.0028274 -0.0093412 0.025179 0.00090581 0.048316 0.065155 0.019323
0.82422 0.0013656 -0.0014304 -0.0056912 -0.0074784 0 -0.0057207 0.0072718 -0.00393 0.01769 -0.005343 0.0037173 0.34808 0.016052 0.0022243 0.023827 0.054547 0.0021812 -0.010619 0.082542 -0.0034656 0.01505 -0.0060412 0.0098597 0.035333 1.3544e-05 0.0009852 -1.6063e-05 -0.00051913 -0.00053233 -0.0042249 -0.0042024 0.0030512 -0.0082154 0.013224 0.0036991 0.048893 0.054869 0.01334
0.82813 0.0014973 -0.00088006 -0.0075031 0.00093972 0 -0.0025723 0.002995 -0.00087856 0.011311 0.0036082 0.0067485 0.38034 0.017425 -0.0010925 0.02241 0.056155 0.0047957 -0.018286 0.085015 -0.0026672 0.012029 -0.011545 0.0040051 0.036944 -4.2804e-05 0.00047407 1.9377e-06 -0.00032383 -0.028522 0.00047809 0.00027023 0.0018559 -0.0017576 0.0013544 0.0041967 0.054209 0.048363 0.0093272
0.83203 0.0014564 7.1692e-05 -0.0065914 0.0083828 0 0.0027297 -0.00099999 0.002936 0.004934 0.010469 0.0074592 0.39502 0.018734 -0.0046677 0.023508 0.058227 0.0043275 -0.021065 0.090103 0.00062517 0.0099049 -0.018891 -0.0013447 0.041762 0.00041165 -0.00031618 -0.00023109 0.00046724 -0.054758 0.0066694 0.0045043 0.00010479 0.0059903 -0.0072093 0.0028387 0.061289 0.046758 0.0071012
0.83594 0.00087087 0.00089054 -0.002369 0.0095719 0 0.006399 -0.0041936 0.0063495 0.002535 0.01263 0.0079706 0.38153 0.019794 -0.0053489 0.025801 0.058806 0.00032794 -0.020106 0.094801 0.0035928 0.0083643 -0.02769 -0.0044434 0.046958 0.0010255 -0.00070758 -0.00074746 0.0014182 -0.072078 0.012375 0.0068286 -0.0009123 0.010132 -0.012187 0.0014298 0.06705 0.048589 0.0054564
0.83984 -0.00024385 0.00099844 0.0018577 0.0038437 0 0.005156 -0.0070901 0.0082626 0.0035802 0.011111 0.010267 0.35707 0.020428 -0.002265 0.02822 0.056753 -0.0045531 -0.016483 0.097331 0.0039345 0.0073164 -0.037398 -0.0061025 0.051043 0.0012791 -0.00055591 -0.0011805 0.0018578 -0.074698 0.015125 0.0070981 -0.00074119 0.0086983 -0.013659 0.0010867 0.069637 0.052854 0.0036088
0.84375 -0.0013585 0.00039432 0.0011649 -0.0044989 0 -0.00086904 -0.0098836 0.0081259 0.0041021 0.0085247 0.014223 0.34979 0.020448 0.0023748 0.029519 0.051129 -0.006831 -0.011679 0.096068 0.0015712 0.0066975 -0.047218 -0.008919 0.052728 0.00093943 -0.00031044 -0.0010819 0.0015485 -0.061748 0.013518 0.0061319 -0.00012996 0.0038798 -0.012077 0.00098831 0.067399 0.058326 0.00075124
0.84766 -0.0018806 -0.00024836 -0.0051016 -0.0093112 0 -0.0074828 -0.011581 0.0062011 0.00050484 0.0062462 0.017107 0.37119 0.019283 0.0054607 0.027153 0.041354 -0.0050722 -0.009081 0.089267 -0.0015496 0.0067176 -0.054204 -0.013786 0.051111 0.00028906 -0.00043545 -0.00035821 0.00095215 -0.038443 0.0082601 0.0045244 -8.6645e-05 -0.00013186 -0.0082331 -0.00045198 0.058113 0.062973 -0.0041449
0.85156 -0.0016866 -0.00015736 -0.010788 -0.0069555 0 -0.009346 -0.010714 0.0035132 -0.0071552 0.003812 0.015525 0.4062 0.017307 0.005968 0.022118 0.031308 -0.00076797 -0.0096319 0.080973 -0.0029124 0.0072264 -0.057051 -0.017841 0.049088 -9.3453e-05 -0.00084223 0.00061107 0.0007884 -0.013912 0.0017619 0.0023631 -0.00070893 -0.00060502 -0.0036939 -0.0031633 0.046128 0.066263 -0.0096756
0.85547 -0.0011468 0.00083432 -0.0082892 0.0011184 0 -0.0044742 -0.0068914 0.0014248 -0.014963 0.0006125 0.0084604 0.42986 0.014818 0.0056568 0.015428 0.023174 0.0032456 -0.012987 0.073565 -0.0010579 0.0081464 -0.055316 -0.016779 0.048214 0.00018884 -0.00095517 0.001296 0.0013343 0.0034373 -0.0034705 -4.125e-05 -0.0011155 0.0019258 0.0015351 -0.0046833 0.033827 0.068448 -0.014751
0.85938 -0.0006423 0.0021345 0.002794 0.0093567 0 0.0036884 -0.0014583 0.00088142 -0.018013 -0.002641 -0.0013493 0.43202 0.012165 0.0067155 0.0082092 0.018832 0.005001 -0.018478 0.069164 0.0033489 0.0093783 -0.048971 -0.0094683 0.049732 0.0010404 -0.00034484 0.0014542 0.0021658 0.010548 -0.0063846 -0.0017097 -0.00053371 0.0046444 0.0075521 -0.0024608 0.023396 0.06989 -0.01833
0.86328 -0.0001503 0.0029149 0.013528 0.01202 0 0.0088812 0.0034714 0.0016924 -0.014032 -0.004587 -0.0092417 0.42462 0.0099624 0.0088718 0.0023709 0.020968 0.0043186 -0.024618 0.070813 0.0075237 0.010764 -0.038308 0.00023489 0.055148 0.0019743 0.00075022 0.001251 0.0025638 0.011322 -0.0076591 -0.0017264 0.00072974 0.0049088 0.014868 0.0029661 0.017952 0.071302 -0.018722
0.86719 0.00063158 0.0027958 0.013884 0.0073096 0 0.0073054 0.0065915 0.0024604 -0.0050333 -0.0050214 -0.012212 0.42624 0.0088636 0.0092508 -0.00021166 0.029599 0.0022164 -0.028818 0.079093 0.0080472 0.012052 -0.026444 0.0068371 0.063491 0.0024831 0.0015756 0.00098292 0.0021499 0.013327 -0.0085772 -0.00037054 0.0015708 0.0020485 0.02335 0.0075506 0.018813 0.073543 -0.015235
0.87109 0.0017998 0.0020827 0.0034696 -0.0012993 0 0.00087989 0.0080296 0.0015136 0.0042006 -0.0052799 -0.01102 0.44236 0.0085607 0.0054662 -0.00033507 0.041068 -4.5757e-05 -0.030735 0.090518 0.0033887 0.013194 -0.016266 0.0083994 0.07185 0.0023328 0.0015455 0.00075336 0.0011613 0.020994 -0.0095577 0.00088156 0.0013303 -0.0025008 0.031595 0.0071285 0.023261 0.076485 -0.0096523
0.875 0.0030028 0.0014266 -0.0070908 -0.0075619 0 -0.004499 0.0086506 -0.0016358 0.0095963 -0.0063842 -0.0089425 0.46197 0.0086912 -0.0011722 0.0011893 0.053102 -0.0014297 -0.030638 0.10282 -0.0043258 0.01419 -0.0092592 0.0080094 0.078386 0.0015913 0.00077356 0.00046585 0.00019791 0.030215 -0.0096718 0.00078853 0.00059926 -0.0062626 0.038368 0.0015188 0.029506 0.079894 -0.0032645
0.87891 0.0037507 0.0012949 -0.0066048 -0.0070218 0 -0.0041004 0.0090353 -0.0055013 0.010546 -0.007134 -0.0084927 0.47169 0.008784 -0.005971 0.0032919 0.063317 -0.0012975 -0.029136 0.11355 -0.010292 0.015058 -0.0066317 0.0098913 0.081309 0.0004896 -6.1541e-05 9.7761e-05 -0.00023977 0.029768 -0.0075746 -0.0002665 0.00064785 -0.0070922 0.042335 -0.0049319 0.035547 0.083432 0.0024634
0.88281 0.0039259 0.001708 0.0049901 -0.00022602 0 0.0017183 0.0091758 -0.0074434 0.0098149 -0.0048173 -0.0092492 0.47014 0.0077522 -0.0049307 0.0036279 0.067406 0.00023182 -0.028102 0.11811 -0.010679 0.01578 -0.010122 0.01437 0.077493 -0.00068021 -0.00035159 -0.00013222 -2.7764e-05 0.010187 -0.002986 -0.00054182 0.0020455 -0.0043334 0.040427 -0.0072335 0.037766 0.086319 0.0044719
0.88672 0.003897 0.0023548 0.016299 0.0078161 0 0.0081218 0.0088399 -0.0057227 0.010728 0.0016999 -0.0086638 0.4674 0.0056214 0.001192 0.0015464 0.0661 0.0020444 -0.028995 0.11681 -0.0060304 0.016309 -0.016718 0.017201 0.069313 -0.0015848 -5.8274e-05 3.7911e-05 0.00060354 -0.026457 0.0026774 0.0013077 0.0039409 0.00060265 0.034014 -0.0043666 0.036098 0.088295 0.0026133
0.89063 0.0040899 0.0028737 0.016184 0.011486 0 0.010075 0.0078426 -0.0011029 0.014045 0.009824 -0.0047538 0.47236 0.0030609 0.007018 -0.002231 0.061114 0.0026301 -0.031691 0.11121 -0.0010282 0.016559 -0.024395 0.014015 0.059123 -0.0019107 0.000369 0.00055697 0.0012536 -0.065127 0.0071874 0.0048177 0.0048079 0.0047823 0.02507 -3.9471e-05 0.031841 0.08946 -0.0020917
0.89453 0.0044933 0.0030529 0.0051466 0.0087528 0 0.0064019 0.0059214 0.0035775 0.017219 0.014837 0.0019849 0.48355 0.00081866 0.0071513 -0.0068029 0.054035 0.0014065 -0.035765 0.10283 -0.00029753 0.016463 -0.031547 0.0050691 0.048987 -0.0015403 0.00049933 0.00099811 0.0015503 -0.087947 0.0091877 0.0080951 0.0039502 0.0056179 0.01552 0.0011367 0.026325 0.08993 -0.0085159
0.89844 0.0046533 0.0028892 -0.0056495 0.0025411 0 0.00038447 0.0027366 0.005725 0.0167 0.014134 0.0089912 0.49308 0.00019471 0.0010785 -0.010528 0.047167 -0.000512 -0.040194 0.093913 -0.003992 0.015918 -0.036136 -0.0047633 0.041834 -0.00070797 0.0003123 0.000941 0.0013148 -0.088333 0.0091722 0.0094897 0.0022753 0.0030217 0.0083488 -0.0018476 0.021671 0.089896 -0.014775
0.90234 0.0041639 0.0025643 -0.0062759 -0.0017007 0 -0.0031424 -0.0015762 0.005205 0.011226 0.0098246 0.01361 0.49728 0.0030006 -0.0062849 -0.010587 0.04356 -0.0011966 -0.042632 0.088017 -0.0075566 0.014945 -0.036162 -0.010593 0.041192 8.1636e-05 0.00012732 0.00041961 0.00065452 -0.076414 0.0088507 0.0087752 0.0015596 -0.00010769 0.0079537 -0.0056855 0.020937 0.08969 -0.017527
0.90625 0.0031193 0.0023704 0.0021516 -0.0002788 0 -0.0015396 -0.0058152 0.0043442 0.0031506 0.0067799 0.014757 0.50102 0.0081862 -0.0089504 -0.0073045 0.042699 0.00018058 -0.042721 0.085416 -0.0062051 0.013799 -0.032989 -0.011694 0.045482 0.00039483 0.00022121 -7.5877e-05 -9.5407e-05 -0.06994 0.009483 0.0068358 0.0028792 -6.1824e-05 0.013308 -0.0063005 0.023508 0.089507 -0.016614
0.91016 0.0020625 0.0025712 0.0098734 0.0059074 0 0.0038667 -0.0080553 0.0056048 -0.0033565 0.0078361 0.013223 0.51122 0.014615 -0.0050262 -0.001407 0.043731 0.0023826 -0.040766 0.085744 0.00014464 0.012571 -0.027476 -0.011056 0.053383 0.00020191 0.00055976 -9.2321e-05 -0.00059851 -0.078446 0.01075 0.0045886 0.0056536 0.0043405 0.02318 -0.0028437 0.028466 0.089408 -0.012501
0.91406 0.0015206 0.0032313 0.0095415 0.01211 0 0.0089865 -0.0070098 0.0090945 -0.0055401 0.010987 0.010918 0.52846 0.020851 0.002019 0.0060035 0.045536 0.0032968 -0.03739 0.08829 0.0064593 0.011328 -0.020652 -0.011402 0.063199 -0.00011926 0.00088431 0.00030963 -0.00074493 -0.09543 0.011223 0.0024922 0.0081524 0.010347 0.035805 0.0018417 0.034558 0.08945 -0.0060625
0.91797 0.0016297 0.0041344 0.0034503 0.013455 0 0.010045 -0.0031868 0.012352 -0.0038255 0.011475 0.0097739 0.54675 0.023363 0.006825 0.012108 0.04579 0.0021493 -0.034444 0.091332 0.0072987 0.010049 -0.01437 -0.012451 0.07137 -0.00014151 0.0010024 0.00061785 -0.00066282 -0.10591 0.0099206 0.00092919 0.0089888 0.013483 0.04706 0.0043919 0.038918 0.089815 0.0003355
0.92188 0.0021815 0.0048818 -0.00026528 0.0087769 0 0.0063754 0.0014551 0.012682 -0.00074833 0.0066982 0.010672 0.56115 0.020151 0.0067473 0.014222 0.043521 0.00033657 -0.03395 0.092714 0.0020691 0.0086398 -0.010191 -0.012297 0.074944 0.00021531 0.00095426 0.0004106 -0.00050087 -0.10158 0.0073696 0.00053734 0.0082706 0.011597 0.052869 0.0041697 0.039542 0.090662 0.0037718
0.92578 0.0029325 0.0051234 0.0029248 0.0015774 0 0.0010178 0.0051482 0.009774 0.0016263 -0.0010241 0.012669 0.57353 0.012035 0.0033649 0.012295 0.03979 -0.00012506 -0.035978 0.092077 -0.0043863 0.0071702 -0.0082282 -0.010741 0.073952 0.00062624 0.00090729 -0.00021284 -0.00023903 -0.08826 0.0050948 0.0017511 0.0074109 0.0069221 0.052913 0.0033198 0.036915 0.091985 0.0038303
0.92969 0.0037789 0.0047562 0.0096879 -0.0026862 0 -0.001472 0.0076082 0.0059928 0.0032489 -0.0065407 0.013186 0.58942 0.00014505 7.8484e-05 0.006761 0.035813 0.0011369 -0.040223 0.089405 -0.006422 0.0058188 -0.0084349 -0.010205 0.068832 0.00069293 0.00093015 -0.00077514 0.00022736 -0.078521 0.0041045 0.0040648 0.0077689 0.0039976 0.047498 0.0039764 0.031824 0.093709 0.00065153
0.93359 0.0046507 0.0039661 0.013544 -0.00093666 0 0.0013539 0.0096568 0.0040499 0.0053513 -0.0066065 0.0097203 0.61009 -0.013561 -0.0012587 -0.00132 0.033453 0.0024289 -0.045919 0.08498 -0.0028302 0.0049129 -0.010569 -0.012904 0.060626 0.00033348 0.0009017 -0.00095124 0.00081872 -0.077697 0.0039894 0.0061102 0.0092881 0.0053582 0.037657 0.0058622 0.02568 0.095668 -0.0050825
0.9375 0.0053517 0.0031169 0.011987 0.0049897 0 0.0075032 0.011698 0.0043821 0.0085257 -0.0025678 0.0022862 0.62966 -0.02359 -0.0013602 -0.0081566 0.036716 0.0019226 -0.050733 0.08004 0.0024021 0.0056372 -0.013758 -0.017666 0.052772 -0.00015518 0.00064097 -0.00087086 0.0011803 -0.078341 0.0035876 0.0067239 0.010331 0.0091362 0.027192 0.0067694 0.022163 0.097092 -0.010508
0.94141 0.0056154 0.0025762 0.0078104 0.0097271 0 0.01172 0.012842 0.0048879 0.011722 0.001381 -0.0056092 0.6408 -0.027606 -0.0017889 -0.011076 0.045006 -0.00027649 -0.053656 0.075913 0.0042865 0.0082617 -0.016738 -0.020451 0.047979 -0.00041476 0.00011095 -0.00086478 0.0009742 -0.068781 0.0024742 0.0059202 0.0089322 0.010895 0.019525 0.0051453 0.022422 0.097473 -0.013378
0.94531 0.005339 0.0025506 0.0043834 0.0087027 0 0.0097167 0.011703 0.0032617 0.013104 0.0022959 -0.009091 0.64272 -0.025224 -0.0029317 -0.0092125 0.057442 -0.0023527 -0.054896 0.073077 0.0015881 0.012872 -0.019091 -0.018419 0.047106 -0.00039146 -0.00051095 -0.00099122 0.00029486 -0.046432 0.0016123 0.0047109 0.0045075 0.0078601 0.015591 0.0018637 0.026368 0.096654 -0.013171
0.94922 0.0047054 0.0029709 0.0017114 0.0019557 0 0.0021252 0.0079451 -0.00046515 0.011764 0.00086021 -0.0060115 0.6425 -0.016796 -0.003911 -0.0022294 0.07271 -0.0030404 -0.055019 0.071888 -0.0024577 0.019362 -0.020503 -0.013133 0.050554 -0.00037131 -0.00095639 -0.00093724 -0.00028587 -0.021588 0.002395 0.0040402 -0.0014104 0.0014827 0.0158 -0.00061635 0.033441 0.094644 -0.0098244
0.95313 0.0040208 0.0034897 -0.0019202 -0.0057217 0 -0.0055021 0.002827 -0.0037651 0.008516 0.00010918 0.00059825 0.64911 -0.004046 -0.0041101 0.0097148 0.087967 -0.003157 -0.055842 0.072875 -0.0037177 0.027285 -0.020629 -0.0091026 0.058369 -0.00064396 -0.0010585 -0.00043139 -0.00020042 -0.0078118 0.0050646 0.0040676 -0.0060868 -0.0039561 0.019971 -0.00062743 0.041894 0.091797 -0.0041184
0.95703 0.0034267 0.0036556 -0.0057553 -0.0085565 0 -0.0071224 -0.0018457 -0.0039982 0.0050783 0.0022179 0.0045486 0.66717 0.0072954 -0.0041441 0.022844 0.099197 -0.0043764 -0.05992 0.075744 -0.0010695 0.03479 -0.01982 -0.0090162 0.06758 -0.0011373 -0.00084207 0.00033165 0.00053927 -0.0091249 0.0082144 0.0044523 -0.0074946 -0.0051232 0.025126 0.0013381 0.04809 0.089707 0.00072367
0.96094 0.0027989 0.0032153 -0.0061676 -0.004458 0 -0.0014667 -0.0051056 -0.00095712 0.0025245 0.0065233 0.0018231 0.6964 0.014476 -0.0049898 0.034438 0.10568 -0.0065511 -0.067314 0.079943 0.0031468 0.040783 -0.018554 -0.010817 0.075964 -0.0014103 -0.00045764 0.00080008 0.0012871 -0.017133 0.0099532 0.0049729 -0.0057028 -0.0022371 0.029493 0.0034885 0.050851 0.089382 0.003101
0.96484 0.001937 0.0023366 -0.001152 0.0032673 0 0.0065941 -0.0070385 0.0029065 0.00053381 0.010244 -0.005468 0.73492 0.016415 -0.0063715 0.04306 0.10735 -0.0069806 -0.077554 0.085177 0.0059926 0.044718 -0.017084 -0.010001 0.082363 -0.0010478 -5.1613e-05 0.00063109 0.0013493 -0.020295 0.0095604 0.0055116 -0.0026415 0.0015729 0.032367 0.0046121 0.04987 0.09139 0.0023831
0.96875 0.00083327 0.0015243 0.006027 0.0085885 0 0.010044 -0.0078317 0.0047117 -0.0019223 0.010766 -0.01048 0.77991 0.012721 -0.0065199 0.047586 0.10468 -0.0031164 -0.089669 0.091107 0.0066696 0.046247 -0.015661 -0.004832 0.08586 -9.7122e-05 0.00029679 7.2725e-05 0.00065451 -0.015169 0.0079715 0.005527 -0.00049214 0.0031017 0.033364 0.0048987 0.045322 0.096128 -0.0016552
0.97266 -0.00025797 0.0012336 0.0092801 0.007614 0 0.0057055 -0.0070824 0.0036247 -0.0051913 0.0074325 -0.0075618 0.82444 0.0049701 -0.003896 0.046785 0.099468 0.0038877 -0.10012 0.096788 0.0063848 0.045388 -0.014697 0.0012059 0.085477 0.00087616 0.00053811 -0.00029923 -0.00017331 -0.0084735 0.0066941 0.0040883 -6.4414e-05 0.0014513 0.032738 0.005057 0.038881 0.1037 -0.0080964
0.97656 -0.0010058 0.0014818 0.0060565 0.0016508 0 -0.0030211 -0.0043701 0.0013101 -0.0082081 0.0017875 0.0024971 0.85628 -0.0013948 0.00085103 0.044022 0.095117 0.0089793 -0.10664 0.10109 0.0061148 0.044327 -0.014227 0.0026307 0.083669 0.0012022 0.00059938 -0.00020722 -0.00042535 -0.0091336 0.0063519 0.00090119 -0.00043441 -0.0017119 0.031987 0.0050419 0.03381 0.11143 -0.013834
0.98047 -0.0012492 0.0018091 0.00029244 -0.0040106 0 -0.0090195 -0.00035563 0.00016262 -0.009172 -0.0034555 0.01276 0.86448 -0.0044162 0.0048809 0.040719 0.092508 0.0074269 -0.10887 0.10329 0.0052936 0.043915 -0.01427 -0.0022522 0.081526 0.00064308 0.00041272 6.1609e-05 1.028e-05 -0.019273 0.0062762 -0.0027936 2.535e-05 -0.0036781 0.031343 0.0040152 0.031088 0.11796 -0.01787
0.98438 -0.0010868 0.0016488 -0.0017418 -0.0045244 0 -0.007351 0.0031829 0.0011443 -0.0071196 -0.0059668 0.015866 0.85014 -0.0028458 0.0053615 0.038087 0.092141 -0.00036805 -0.10702 0.1028 0.0030193 0.044747 -0.014819 -0.0090721 0.080003 -0.00041377 1.3633e-05 6.3457e-05 0.00057336 -0.032561 0.0053267 -0.0048971 0.0022101 -0.0025937 0.030842 0.0015976 0.031247 0.12214 -0.019635
0.98828 -0.00077292 0.00078643 0.0018498 0.0005019 0 0.0008178 0.0047893 0.0031351 -0.0030219 -0.0052366 0.010133 0.83025 0.0041508 0.0018516 0.037523 0.094162 -0.0085431 -0.10225 0.098643 0.00011082 0.047276 -0.015872 -0.011258 0.080315 -0.0012732 -0.0004173 -0.00020881 0.00060895 -0.03977 0.0029123 -0.0044618 0.0055804 0.0013687 0.030066 -0.0011303 0.034407 0.12238 -0.018985
0.99219 -0.00053884 -0.00049096 0.0068163 0.0066197 0 0.0092711 0.004771 0.004089 0.00069635 -0.0031517 0.00072291 0.82792 0.013177 -0.0033393 0.039105 0.097194 -0.010827 -0.09858 0.091157 -0.00088597 0.050274 -0.017178 -0.0063953 0.082935 -0.0014819 -0.000669 -0.00028739 -6.2823e-06 -0.035084 -0.0007159 -0.002926 0.008561 0.0060047 0.028229 -0.002264 0.038324 0.11883 -0.018105
0.99609 -0.00047535 -0.0016587 0.0076346 0.0080361 0 0.011553 0.0048996 0.0027403 0.0020261 -0.0029543 -0.0049314 0.85521 0.020313 -0.0070333 0.041423 0.10021 -0.0063 -0.098071 0.082247 0.0016815 0.052147 -0.01842 0.0012757 0.087044 -0.0011441 -0.00069907 0.00015278 -0.00079418 -0.018358 -0.0047958 -0.0028829 0.0095525 0.0082637 0.025709 -0.00094552 0.041019 0.11376 -0.018838
1 -0.00052876 -0.0023633 0.0032279 0.0022279 0 0.0056077 0.0064563 -0.00053621 0.0011138 -0.0067218 -0.003259 0.90354 0.023581 -0.0074891 0.043609 0.10306 -0.00013792 -0.10128 0.073105 0.0060688 0.05199 -0.01942 0.0048275 0.092226 -0.00076027 -0.00070416 0.00073772 -0.001164 0.0060368 -0.0083406 -0.0053303 0.0078159 0.0062198 0.023171 0.0014402 0.041664 0.10859 -0.021896
1.0039 -0.00059768 -0.0026212 -0.0027056 -0.00789 0 -0.0049996 0.0086257 -0.0041125 0.00019822 -0.013085 0.0029126 0.95107 0.021412 -0.0052089 0.044785 0.10583 0.0015546 -0.1082 0.064997 0.0079319 0.049049 -0.020024 0.0013357 0.098022 -0.00076187 -0.00092578 0.00063738 -0.00092129 0.031103 -0.010222 -0.0083062 0.003799 0.00068301 0.02149 0.0022072 0.039713 0.10481 -0.027646
1.0078 -0.00067139 -0.0026984 -0.0063022 -0.015908 0 -0.013695 0.0090128 -0.0062034 0.0015049 -0.017478 0.0071328 0.98053 0.012231 -0.0019779 0.04353 0.10965 -0.0022509 -0.11715 0.060492 0.0043396 0.042396 -0.020048 -0.0051463 0.10383 -0.001152 -0.0013311 -0.00053045 -0.00032193 0.049523 -0.0095526 -0.0086253 -0.0011358 -0.0049853 0.02321 -0.00015838 0.035081 0.10512 -0.035374
1.0117 -0.00090421 -0.0028559 -0.0071949 -0.016558 0 -0.015295 0.005843 -0.0059245 0.0048308 -0.015467 0.004672 0.99172 0.00065674 0.00061413 0.040557 0.11515 -0.0066056 -0.12411 0.059552 -0.0027668 0.034298 -0.019974 -0.0071637 0.10918 -0.0015299 -0.0015093 -0.0020904 0.00027631 0.057507 -0.0065438 -0.0051152 -0.0054237 -0.0072207 0.028496 -0.0042791 0.030104 0.10884 -0.04179
1.0156 -0.0015201 -0.0031927 -0.0074035 -0.0096335 0 -0.0093516 -0.00037216 -0.0038234 0.0071869 -0.0067436 -0.003951 0.99816 -0.010503 0.0019189 0.036704 0.12198 -0.005618 -0.12766 0.061457 -0.0074767 0.026196 -0.020259 -0.00061379 0.11385 -0.0014366 -0.00098656 -0.0027504 0.00072603 0.058514 -0.0030006 2.9691e-05 -0.0081447 -0.0051488 0.036351 -0.0067509 0.025815 0.11472 -0.045267
1.0195 -0.0025691 -0.0036486 -0.0079298 -0.00024819 0 -0.00046588 -0.0073051 -0.001628 0.0052167 0.0038557 -0.013664 1.0126 -0.019182 0.0020894 0.032726 0.12949 0.0016497 -0.1271 0.065433 -0.004944 0.019174 -0.021331 0.011544 0.11759 -0.00071605 0.00025519 -0.001774 0.0010623 0.062212 -0.001399 0.0032713 -0.0095174 -0.0014569 0.045575 -0.0050856 0.022807 0.12158 -0.044754
1.0234 -0.0037452 -0.0040706 -0.007887 0.0048624 0 0.0047357 -0.012755 -0.0011983 -0.0015812 0.0097286 -0.018748 1.0355 -0.02299 0.0016633 0.029714 0.13625 0.010196 -0.12217 0.070244 0.0039451 0.014519 -0.023851 0.021829 0.11996 0.00037347 0.0015637 0.00025336 0.001264 0.076844 -0.0028398 0.0030218 -0.010598 -0.0001621 0.054031 -0.00015959 0.021485 0.12763 -0.039213
1.0273 -0.0045102 -0.0042634 -0.0068301 0.0023521 0 0.0022153 -0.016004 -0.0031665 -0.0099099 0.0076878 -0.016869 1.057 -0.02114 0.0012722 0.029127 0.13892 0.013734 -0.11537 0.073453 0.012836 0.012853 -0.028491 0.024499 0.12023 0.0013362 0.0020227 0.0018594 0.001157 0.10053 -0.0057727 0.00078353 -0.012262 -0.0030599 0.057852 0.0041901 0.020945 0.13031 -0.029809
1.0313 -0.0045079 -0.0040471 -0.0062405 -0.0051634 0 -0.0063378 -0.017438 -0.0062582 -0.015212 0.00045756 -0.010488 1.0685 -0.01693 0.0013625 0.030665 0.13693 0.010208 -0.1097 0.07433 0.015176 0.012742 -0.03447 0.019911 0.11888 0.0017408 0.0012169 0.0019352 0.00060161 0.12052 -0.0071517 -0.00086736 -0.014259 -0.0080655 0.057149 0.0042966 0.019856 0.12999 -0.02001
1.0352 -0.0039153 -0.003356 -0.0073704 -0.011043 0 -0.014407 -0.017302 -0.0080872 -0.01553 -0.0057825 -0.004895 1.0717 -0.012133 0.0018392 0.034109 0.13031 0.0030101 -0.10614 0.07282 0.0097713 0.01356 -0.041222 0.013507 0.11623 0.0014506 -0.0003264 0.00062433 -0.00025522 0.12305 -0.00535 -0.0010338 -0.01523 -0.011025 0.052717 -0.00014623 0.017795 0.12722 -0.011472
1.0391 -0.0033331 -0.0023182 -0.0082263 -0.0097315 0 -0.01541 -0.015229 -0.007055 -0.013015 -0.0066311 -0.0043249 1.0774 -0.0084809 0.0019901 0.039105 0.11956 -0.0026911 -0.1052 0.069157 0.0015358 0.014745 -0.048078 0.01082 0.11273 0.00067433 -0.0014877 -0.00093078 -0.0009798 0.10532 -0.0020322 -0.00097881 -0.01382 -0.0093413 0.045871 -0.0057094 0.014567 0.12287 -0.0056312
1.043 -0.0032233 -0.0012087 -0.0046309 -0.001157 0 -0.0078914 -0.011008 -0.0037981 -0.011501 -0.002857 -0.0088225 1.0951 -0.00854 0.0010555 0.044993 0.10639 -0.0043807 -0.10621 0.064345 -0.0031601 0.016002 -0.053598 0.013061 0.10945 -0.00016397 -0.0014582 -0.0016393 -0.0011612 0.077732 -0.00081088 -0.0020977 -0.0098961 -0.0041063 0.040107 -0.0081044 0.010659 0.11885 -0.0043325
1.0469 -0.0033902 -0.00027057 0.0045837 0.0090944 0 0.0031264 -0.0054222 -0.00074114 -0.01241 0.00086452 -0.014098 1.1245 -0.011965 -0.00089715 0.050467 0.094928 -0.0032685 -0.10578 0.060697 -0.0020825 0.017865 -0.056998 0.016765 0.10747 -0.0006609 -0.00040892 -0.001275 -0.0007561 0.05348 -0.0036728 -0.0039749 -0.0047082 0.0010252 0.038897 -0.0058061 0.0078204 0.11718 -0.0059196
1.0508 -0.0030442 0.00044971 0.01432 0.014067 0 0.010055 6.1446e-05 4.8646e-05 -0.013058 0.00044103 -0.01465 1.1563 -0.017426 -0.0027251 0.054927 0.086782 -0.0018368 -0.10242 0.059139 0.0015165 0.020701 -0.058621 0.01715 0.10679 -0.00065389 0.00067866 -0.00039823 -0.00014119 0.035679 -0.0086681 -0.0047994 0.00017843 0.0029615 0.042164 -0.0012122 0.0067028 0.11801 -0.0086747
1.0547 -0.0014705 0.0010973 0.017001 0.010848 0 0.0088245 0.0045083 -0.0011989 -0.0091657 -0.0040325 -0.0079832 1.1806 -0.024001 -0.0030691 0.057941 0.082675 -0.0011481 -0.095541 0.060096 0.0027354 0.024557 -0.058956 0.011959 0.10707 -0.00029194 0.00086337 0.00032254 0.00018897 0.015088 -0.01137 -0.0034918 0.0041048 0.0014573 0.049131 0.0016289 0.0074424 0.12119 -0.011566
1.0586 0.0012777 0.0018386 0.010451 0.0027906 0 0.0020155 0.0081858 -0.0021142 0.00075076 -0.0085233 0.003317 1.1941 -0.030607 -0.0015956 0.059046 0.082928 -0.00064013 -0.085088 0.063756 2.9549e-05 0.029245 -0.05884 0.0027197 0.10761 0.00010035 4.7257e-06 0.00062367 2.1651e-05 -0.019154 -0.0088917 -0.00092607 0.0074654 -0.0011107 0.058069 0.00057101 0.0098216 0.12618 -0.013576
1.0625 0.0042987 0.0026894 0.0011373 -0.0032488 0 -0.003603 0.0118 -0.00041148 0.013355 -0.0085866 0.013456 1.2011 -0.036126 0.00068208 0.057495 0.085864 0.00016845 -0.074029 0.068809 -0.0034817 0.032668 -0.060635 -0.0070128 0.10594 0.0002737 -0.0012109 0.00059717 -0.00041829 -0.066678 -0.0025725 0.0011453 0.010713 -0.0018036 0.063636 -0.0030227 0.011586 0.13087 -0.014476
1.0664 0.0064534 0.0034872 -0.0018019 -0.0023984 0 -0.0028865 0.015089 0.0038751 0.022811 -0.0029672 0.017854 1.2083 -0.041048 0.0024259 0.054145 0.087937 0.00065941 -0.066412 0.072467 -0.0033969 0.032844 -0.065205 -0.014455 0.1011 0.00022084 -0.0019121 0.00036242 -0.00068472 -0.11367 0.0032794 0.002045 0.013392 0.00083897 0.063781 -0.0059032 0.010555 0.13355 -0.015797
1.0703 0.0071244 0.0040021 0.0039394 0.004422 0 0.0035734 0.016436 0.0082776 0.025303 0.0055713 0.016507 1.2186 -0.045795 0.0032799 0.049303 0.087873 4.0697e-05 -0.063951 0.073243 0.0015018 0.028773 -0.072641 -0.019118 0.092907 0.00012376 -0.0017104 -5.8804e-05 -0.00050821 -0.14303 0.0052837 0.0026277 0.014334 0.0060151 0.05871 -0.0060196 0.0059006 0.13363 -0.018441
1.0742 0.0065028 0.0040687 0.011156 0.01138 0 0.010337 0.014126 0.010032 0.021658 0.012505 0.013474 1.2318 -0.050764 0.0040194 0.043336 0.08484 -0.0012342 -0.067715 0.069909 0.0080827 0.0199 -0.082667 -0.022281 0.081598 0.00014995 -0.00084629 -0.0005781 -2.7613e-05 -0.14675 0.0036674 0.0038219 0.012839 0.011189 0.049471 -0.0040809 -0.0027466 0.13081 -0.023129
1.0781 0.0052747 0.0036583 0.010663 0.012499 0 0.011834 0.008147 0.0084577 0.01599 0.014861 0.013033 1.2475 -0.056426 0.0053838 0.036783 0.078487 -0.0016662 -0.07838 0.06061 0.01185 0.0059496 -0.094122 -0.025358 0.068313 0.00031081 0.00016092 -0.00092242 0.00035372 -0.12955 0.0013392 0.0052264 0.0095665 0.013458 0.039689 -0.0023132 -0.015172 0.12506 -0.030687
1.082 0.0040965 0.0029035 0.0012099 0.0064688 0 0.006718 0.00071358 0.0054097 0.011994 0.01308 0.015952 1.2685 -0.062299 0.006971 0.030709 0.071806 -0.00051453 -0.090945 0.047163 0.010875 -0.0089652 -0.10353 -0.028635 0.056804 0.00051207 0.00091366 -0.0008213 0.00036414 -0.10298 0.0007273 0.0056057 0.0061106 0.011272 0.036196 -0.0019511 -0.02755 0.11864 -0.039491
1.0859 0.0032969 0.0020945 -0.0089332 -0.0022523 0 -0.0014496 -0.0050822 0.0035013 0.010282 0.010272 0.019077 1.2975 -0.067562 0.007551 0.025684 0.067259 0.0010252 -0.10099 0.032799 0.0069157 -0.021178 -0.10887 -0.031114 0.049117 0.00069791 0.0012567 -0.00032209 0.00014009 -0.077198 0.0017856 0.0046734 0.0036811 0.0057327 0.040814 -0.0021149 -0.037106 0.11339 -0.047534
1.0898 0.0028969 0.0016012 -0.010449 -0.0068284 0 -0.0071754 -0.0073763 0.003863 0.0087111 0.0096181 0.018349 1.3318 -0.07159 0.0064943 0.022105 0.066252 0.0009722 -0.10589 0.019857 0.0031235 -0.028383 -0.10887 -0.031228 0.046362 0.0008807 0.0011871 0.0001666 9.1221e-05 -0.057476 0.0028956 0.0038341 0.0022174 0.00038184 0.053772 -0.0011179 -0.042302 0.11049 -0.053498
1.0938 0.0027456 0.0016858 -0.0023719 -0.0032653 0 -0.0069554 -0.0066213 0.0054367 0.0047988 0.011872 0.01237 1.362 -0.073757 0.0046134 0.020306 0.069913 -0.0010343 -0.10339 0.010827 0.0010833 -0.028535 -0.10252 -0.027779 0.049255 0.001008 0.00079868 0.00022091 0.00044556 -0.044839 0.0031262 0.0047363 0.00079372 -0.0010456 0.074216 0.0013233 -0.041967 0.11099 -0.056131
1.0977 0.0026148 0.0022956 0.007439 0.0064903 0 -0.0013901 -0.0048651 0.0062133 -0.0020719 0.014773 0.0034303 1.3786 -0.07271 0.0033097 0.021146 0.07936 -0.0028993 -0.090505 0.011222 0.00012246 -0.018569 -0.088005 -0.020651 0.058146 0.00086757 0.00031059 -0.00019743 0.00091774 -0.036977 0.0031028 0.0071896 -0.0011993 0.0023581 0.096742 0.0033982 -0.035306 0.11685 -0.053378
1.1016 0.0022915 0.0030307 0.010689 0.015849 0 0.0055021 -0.0039576 0.0050592 -0.010131 0.014797 -0.0045174 1.3819 -0.069651 0.0029237 0.023505 0.090457 -0.0021017 -0.073656 0.018587 -0.00097825 -0.0044715 -0.070079 -0.011103 0.068167 0.0002449 3.4763e-06 -0.00070542 0.00088709 -0.028456 0.0037087 0.0089459 -0.003347 0.0074647 0.11331 0.0028163 -0.027579 0.12557 -0.047998
1.1055 0.0017279 0.0033786 0.006538 0.018281 0 0.0089698 -0.004154 0.0024838 -0.016289 0.0099631 -0.0088056 1.3848 -0.065116 0.0022731 0.026858 0.10134 0.0013729 -0.055966 0.031151 -0.0022283 0.010707 -0.050922 -0.0014834 0.077216 -0.00075139 -1.0311e-05 -0.00086605 -6.8158e-06 -0.013134 0.0044927 0.0078197 -0.0046188 0.0093207 0.12108 -0.00089197 -0.021348 0.13586 -0.041422
1.1094 0.001141 0.0030601 0.0010542 0.011982 0 0.0065632 -0.004098 -9.7425e-05 -0.017877 0.001517 -0.0094555 1.4037 -0.05969 0.00010276 0.030619 0.11043 0.0044681 -0.04028 0.046754 -0.002617 0.02412 -0.032638 0.0057187 0.083541 -0.001569 4.5099e-05 -0.00058039 -0.0014083 0.010348 0.003899 0.0039403 -0.0043518 0.0053608 0.11842 -0.0057107 -0.018807 0.14635 -0.035032
1.1133 0.00088188 0.0021946 -6.9533e-06 0.0011189 0 -0.0001754 -0.0020639 -0.001677 -0.01418 -0.0068424 -0.0083688 1.4434 -0.054216 -0.0031111 0.033824 0.11578 0.0038178 -0.030478 0.061661 -0.0017348 0.031742 -0.018336 0.0091344 0.084953 -0.0015574 -0.00021034 -0.00012967 -0.0024302 0.034818 0.0011309 -0.00028496 -0.0027946 -0.0020505 0.10441 -0.0087788 -0.02291 0.15494 -0.030785
1.1172 0.0011114 0.0011531 0.0033648 -0.0072152 0 -0.0065199 0.0025126 -0.0023263 -0.00705 -0.011593 -0.0075475 1.491 -0.050067 -0.0051887 0.035097 0.11757 -0.00078821 -0.027976 0.070619 -0.00065583 0.031806 -0.010537 0.0092837 0.081683 -0.00055821 -0.00086311 0.00012477 -0.0023824 0.048241 -0.0025877 -0.002431 -0.00080467 -0.0073263 0.085829 -0.008722 -0.033585 0.15948 -0.029952
1.1211 0.0015863 0.00026086 0.0069904 -0.0080733 0 -0.0077183 0.0083208 -0.0028041 -1.2812e-05 -0.011727 -0.0078645 1.5252 -0.047885 -0.0043369 0.034231 0.11806 -0.0058091 -0.029727 0.073261 -0.00089603 0.027401 -0.0080957 0.0081 0.076378 0.00083474 -0.0014648 5.4112e-05 -0.0013765 0.043445 -0.0049602 -0.0021281 0.00083926 -0.0063759 0.069982 -0.0064709 -0.047182 0.16046 -0.03159
1.125 0.001816 -0.00036821 0.0078613 -0.0020365 0 -0.0026003 0.012812 -0.0036523 0.0040167 -0.0089585 -0.008859 1.535 -0.048208 -0.0010982 0.031153 0.11846 -0.0069962 -0.033898 0.070009 -0.0026112 0.020536 -0.010348 0.0073619 0.070462 0.0016931 -0.001368 -0.00018616 -0.00021172 0.02492 -0.0048418 -0.00092889 0.0018368 -0.0001777 0.060453 -0.0039659 -0.06152 0.1584 -0.035142
1.1289 0.0014734 -0.00077318 0.0066201 0.0055297 0 0.0051378 0.013785 -0.004635 0.0049434 -0.0058856 -0.0091555 1.5302 -0.051499 0.0020964 0.025964 0.11997 -0.0031735 -0.03849 0.061971 -0.0041685 0.013466 -0.016325 0.0072375 0.065333 0.0015369 -0.00040072 -0.00033508 0.0003581 0.0052477 -0.0033184 -0.00045102 0.0022965 0.0060039 0.060097 -0.0022472 -0.074338 0.15415 -0.039944
1.1328 0.00064748 -0.0010271 0.0051136 0.0086621 0 0.0094179 0.0108 -0.0049388 0.0055818 -0.003873 -0.0071541 1.5337 -0.058952 0.0034183 0.01915 0.12391 0.0028477 -0.040479 0.052526 -0.0037395 0.010022 -0.024337 0.0062637 0.06276 0.00074642 0.00081692 -0.00021838 0.00025406 -0.0058636 -0.0024734 -0.00096036 0.002482 0.006996 0.071802 -0.00089862 -0.081829 0.14988 -0.04518
1.1367 -0.00031957 -0.0012328 0.003222 0.0051874 0 0.0064656 0.0053252 -0.003899 0.008989 -0.0024404 -0.0019962 1.5602 -0.068689 0.0034257 0.012713 0.12873 0.0069031 -0.039945 0.046228 -0.0013108 0.010311 -0.031537 0.0029118 0.061691 0.00017699 0.0013413 0.00018155 -7.5253e-06 -0.0088592 -0.0032103 -0.0016906 0.0026278 0.0017779 0.087892 0.00076016 -0.084804 0.1482 -0.050323
1.1406 -0.0012156 -0.0015837 -0.00062073 -0.0019544 0 -0.0020409 -0.00045244 -0.0016462 0.015074 -0.000334 0.0054373 1.6025 -0.079118 0.0040453 0.0077436 0.13306 0.0069278 -0.037939 0.04414 0.0010174 0.013152 -0.036872 -0.0026186 0.061066 0.00033553 0.00077534 0.00074341 3.6517e-05 -0.010698 -0.0044471 -0.0020796 0.0028079 -0.006092 0.10386 0.0022489 -0.084675 0.14996 -0.05535
1.1445 -0.0021319 -0.0022972 -0.0062027 -0.0072522 0 -0.010149 -0.005156 0.00084017 0.019773 0.0030023 0.012353 1.6384 -0.088732 0.0058408 0.0051026 0.1359 0.0040568 -0.035418 0.046512 0.00083517 0.017432 -0.039601 -0.008083 0.060091 0.00093243 -0.00032945 0.0012451 0.00030482 -0.014976 -0.0043943 -0.0022969 0.0028118 -0.011551 0.1165 0.0020445 -0.08267 0.15568 -0.060194
1.1484 -0.0032558 -0.0033815 -0.01035 -0.0068908 0 -0.012336 -0.0087538 0.0023349 0.018119 0.0068642 0.015418 1.6516 -0.09521 0.0068064 0.0059285 0.13596 0.00087689 -0.033758 0.052789 -0.0023881 0.021501 -0.038876 -0.010763 0.057857 0.0012467 -0.00099009 0.0014404 0.00035096 -0.017138 -0.0023941 -0.0026541 0.0021788 -0.011673 0.12226 -0.00067952 -0.080438 0.16573 -0.064676
1.1523 -0.0045619 -0.0044861 -0.0099127 -0.0014849 0 -0.007853 -0.011779 0.0021919 0.0087648 0.0098082 0.013087 1.6469 -0.095488 0.004406 0.01083 0.13332 -0.00092386 -0.034072 0.059074 -0.006771 0.02374 -0.034465 -0.0095346 0.054573 0.00090675 -0.00073835 0.0012059 -3.7339e-05 -0.0097816 0.00058991 -0.0029636 0.00053458 -0.0071504 0.12097 -0.0045063 -0.07963 0.17877 -0.067885
1.1563 -0.0057801 -0.0050931 -0.005551 0.0045778 0 -0.0011022 -0.014197 0.00073989 -0.0042417 0.010519 0.0069907 1.6455 -0.091008 -0.0011478 0.01801 0.1305 -0.0012515 -0.035247 0.062304 -0.0095271 0.025046 -0.028009 -0.0055291 0.05192 0.00026733 -3.7519e-05 0.00067463 -0.00053177 0.0087092 0.0030497 -0.0028092 -0.0019845 -0.0012154 0.11807 -0.0063239 -0.07962 0.19205 -0.069305
1.1602 -0.0066629 -0.0049604 -0.0016132 0.0064492 0 0.0021307 -0.015183 -0.0010871 -0.0144 0.0083911 0.00083631 1.6647 -0.083122 -0.0061597 0.026505 0.12911 -0.00065032 -0.036389 0.061513 -0.0090594 0.026296 -0.020275 -0.00081496 0.050977 6.2724e-06 0.00025106 0.00019235 -0.00060655 0.032556 0.0041234 -0.0023119 -0.0046834 0.0025518 0.11648 -0.0038874 -0.079628 0.20424 -0.068623
1.1641 -0.0071993 -0.0043875 -0.0018629 0.0022902 0 -0.0006676 -0.014002 -0.002569 -0.017903 0.003782 -0.0025829 1.7024 -0.073642 -0.0065983 0.035277 0.13065 0.00057478 -0.036555 0.056321 -0.0058921 0.028421 -0.012071 0.0035239 0.052698 0.00039178 -0.0002199 6.5908e-05 -0.00013107 0.055468 0.0036652 -0.002241 -0.0067911 0.0020613 0.11883 0.0018483 -0.078774 0.21416 -0.065699
1.168 -0.0075063 -0.0039858 -0.0057042 -0.0054587 0 -0.0069522 -0.01095 -0.0037235 -0.016328 -0.0019509 -0.003685 1.741 -0.066942 -0.0021961 0.042484 0.1376 0.0020868 -0.034127 0.047616 -0.0019366 0.032847 -0.0047449 0.0080004 0.058408 0.0010052 -0.00094988 0.00030081 0.00047505 0.077085 0.0015638 -0.0031802 -0.008018 -0.0023415 0.12837 0.0069993 -0.075366 0.21999 -0.060632
1.1719 -0.0075603 -0.0041431 -0.0089926 -0.011746 0 -0.011377 -0.0072178 -0.0050558 -0.014518 -0.0068616 -0.0054803 1.7652 -0.066718 0.0028449 0.047164 0.14822 0.002917 -0.029683 0.039964 0.001027 0.038328 0.00082057 0.013521 0.065946 0.0011957 -0.0011556 0.00058623 0.00070171 0.10076 -0.0024168 -0.0047635 -0.0085936 -0.0079631 0.14143 0.0077502 -0.069802 0.22263 -0.055562
1.1758 -0.0071644 -0.0047235 -0.0083774 -0.012381 0 -0.010066 -0.0038432 -0.0068278 -0.015839 -0.0094818 -0.010449 1.7762 -0.07296 0.0036347 0.04948 0.1599 0.0019461 -0.024581 0.035526 0.0024246 0.042863 0.0046276 0.0198 0.073058 0.00076015 -0.00059431 0.00055983 0.00048956 0.12562 -0.0078728 -0.005999 -0.0087875 -0.011114 0.1538 0.0035908 -0.063435 0.22332 -0.051871
1.1797 -0.0062579 -0.0053127 -0.004487 -0.0070714 0 -0.0035938 -0.00095778 -0.0086471 -0.019304 -0.01 -0.017806 1.789 -0.085008 -0.0007078 0.049614 0.17051 -0.00064309 -0.019943 0.03534 0.0029261 0.044772 0.0067385 0.025229 0.078067 0.00013038 0.00023737 0.00010533 0.00023513 0.1438 -0.013143 -0.006367 -0.0085822 -0.0094999 0.16237 -0.0021289 -0.057446 0.22294 -0.050436
1.1836 -0.0052071 -0.0057252 -0.0010039 5.7919e-05 0 0.0033727 0.0017638 -0.0098388 -0.020964 -0.010367 -0.023802 1.8157 -0.10128 -0.0061373 0.047907 0.17736 -0.0027363 -0.017225 0.039989 0.0036606 0.041907 0.0073312 0.028448 0.078998 -9.8926e-05 0.00069136 -0.0005847 0.00027741 0.14799 -0.016033 -0.0063889 -0.0079836 -0.0042345 0.16354 -0.0049345 -0.05342 0.2225 -0.052109
1.1875 -0.0046544 -0.0061958 -0.0012078 0.0030982 0 0.0053818 0.0040192 -0.010186 -0.017835 -0.012722 -0.024874 1.8525 -0.11604 -0.0075004 0.045208 0.17631 -0.0018242 -0.018603 0.04727 0.0052284 0.031575 0.0069263 0.029916 0.073743 0.00022995 0.00064804 -0.0011897 0.00048866 0.14134 -0.015558 -0.0069787 -0.007561 0.00046349 0.15384 -0.0028908 -0.053952 0.22333 -0.056951
1.1914 -0.0049896 -0.0070441 -0.005593 -0.0013444 0 0.00013154 0.0045622 -0.010177 -0.010558 -0.017195 -0.020709 1.8826 -0.12512 -0.0032955 0.042636 0.16972 0.0023661 -0.022845 0.052595 0.0071555 0.017266 0.0062696 0.031604 0.06546 0.00073072 0.0005398 -0.0014618 0.00045726 0.13694 -0.012964 -0.0083539 -0.0083022 0.00033543 0.13929 0.0020128 -0.057886 0.22535 -0.062303
1.1953 -0.0059826 -0.0082156 -0.012112 -0.011229 0 -0.0096759 0.0022513 -0.010416 -0.0026785 -0.021165 -0.014396 1.8907 -0.1272 0.0032369 0.040579 0.15923 0.0068883 -0.029116 0.053994 0.0081984 0.0011848 0.0053985 0.034913 0.056086 0.00091776 0.00075075 -0.0012753 3.7172e-05 0.14489 -0.010771 -0.0097767 -0.010579 -0.0052617 0.12355 0.0058426 -0.064352 0.22839 -0.066764
1.1992 -0.0070043 -0.0092586 -0.017758 -0.020073 0 -0.017986 -0.0025653 -0.010823 0.0022665 -0.021055 -0.0096592 1.8762 -0.12178 0.0074349 0.039354 0.14684 0.0077469 -0.036442 0.05006 0.0073853 -0.014353 0.0042409 0.038898 0.047604 0.00069042 0.0011297 -0.00059764 -0.00040712 0.16009 -0.010569 -0.01036 -0.013253 -0.012394 0.11031 0.0060992 -0.072287 0.23219 -0.06908
1.2031 -0.0076378 -0.0097897 -0.01988 -0.021627 0 -0.019633 -0.0079134 -0.010568 0.0030491 -0.015391 -0.0078506 1.8534 -0.10938 0.0073091 0.039442 0.13618 0.0035448 -0.043148 0.039533 0.0050203 -0.025365 0.0022521 0.04084 0.043344 0.0003652 0.0011858 0.00045851 -0.00037862 0.16502 -0.011675 -0.0099283 -0.014193 -0.015545 0.10574 0.0034449 -0.07977 0.23641 -0.067398
1.207 -0.0080438 -0.0099065 -0.017189 -0.01482 0 -0.014219 -0.011658 -0.0089357 0.00084308 -0.0064294 -0.007401 1.8407 -0.09605 0.0044322 0.040861 0.13063 -0.0028707 -0.047713 0.026436 0.0026714 -0.030136 -0.0011479 0.038829 0.044393 0.0002865 0.00071502 0.0015261 0.00016987 0.14697 -0.011985 -0.0089952 -0.012122 -0.012224 0.11147 0.00053079 -0.084868 0.24068 -0.062377
1.2109 -0.0086988 -0.010038 -0.010797 -0.0048465 0 -0.0065493 -0.013193 -0.0062473 -0.0022869 0.0012169 -0.005879 1.8481 -0.085712 0.0013846 0.043312 0.12988 -0.0065873 -0.050176 0.014772 0.0019 -0.030551 -0.0057659 0.033812 0.048878 0.00046634 9.2491e-05 0.0020488 0.00072191 0.11252 -0.010152 -0.0080907 -0.0080877 -0.0051566 0.1238 -0.00056692 -0.087588 0.24492 -0.055997
1.2148 -0.0097964 -0.010369 -0.0043941 0.0008641 0 -0.0029641 -0.013678 -0.0038276 -0.0048973 0.0038502 -0.002414 1.8719 -0.080249 -0.00093756 0.046594 0.13332 -0.0048091 -0.050639 0.0069466 0.0027516 -0.028132 -0.011272 0.028883 0.055295 0.00060205 -0.00014063 0.0016408 0.00069729 0.083814 -0.0069347 -0.0073987 -0.0048911 -4.5623e-05 0.13992 0.00020089 -0.088117 0.24909 -0.049609
1.2188 -0.010943 -0.010501 -0.0021877 -0.0013575 0 -0.0062707 -0.014615 -0.0029486 -0.0067404 0.0010882 0.0017022 1.898 -0.080931 -0.0032482 0.05044 0.13977 0.00077917 -0.049383 0.0051123 0.003537 -0.024823 -0.017142 0.026369 0.061778 0.0003907 7.3826e-05 0.00048457 1.9475e-05 0.078993 -0.0044284 -0.0070397 -0.0047168 -0.00088497 0.15636 0.0015014 -0.0869 0.25312 -0.044671
1.2227 -0.01143 -0.0097878 -0.0053792 -0.0085373 0 -0.013427 -0.016231 -0.0037541 -0.0084875 -0.004402 0.0043105 1.9106 -0.087735 -0.0056911 0.05397 0.14622 0.0055917 -0.046786 0.012157 0.0023818 -0.024322 -0.021371 0.025666 0.064403 -0.00020112 0.00020372 -0.00067446 -0.00085045 0.095967 -0.0040252 -0.0073279 -0.0071415 -0.0068803 0.16597 0.0021703 -0.084917 0.25647 -0.043903
1.2266 -0.010755 -0.0080223 -0.010441 -0.013807 0 -0.018018 -0.017218 -0.0052018 -0.01102 -0.0091802 0.0039135 1.902 -0.094737 -0.0066787 0.056296 0.15035 0.0061021 -0.043863 0.02283 -0.0007905 -0.026641 -0.02288 0.024223 0.063225 -0.00092333 -0.00026465 -0.0010721 -0.0013928 0.11534 -0.0051221 -0.0083771 -0.0095034 -0.013422 0.16861 0.0019431 -0.083266 0.25871 -0.046167
1.2305 -0.0088799 -0.0057287 -0.011631 -0.012335 0 -0.015481 -0.015931 -0.0060217 -0.014584 -0.011175 0.00011909 1.8775 -0.099508 -0.0044783 0.056971 0.15195 0.0025617 -0.040887 0.034552 -0.0038628 -0.030767 -0.021253 0.020811 0.059008 -0.0014165 -0.0011662 -0.00057256 -0.0014511 0.1189 -0.0057735 -0.0095038 -0.0093386 -0.015895 0.1654 0.0010193 -0.082071 0.25951 -0.050651
1.2344 -0.0060937 -0.0037128 -0.0060244 -0.0051902 0 -0.0066488 -0.011761 -0.0057192 -0.018171 -0.010249 -0.0066721 1.8534 -0.10021 0.00023826 0.055718 0.15122 -0.0017161 -0.038119 0.044947 -0.0043381 -0.035434 -0.016377 0.017575 0.052823 -0.0014052 -0.0017176 0.00021514 -0.0011759 0.105 -0.0045757 -0.0094488 -0.0065481 -0.012949 0.15799 -0.00046864 -0.081337 0.25867 -0.056425
1.2383 -0.002806 -0.0023468 0.0036638 0.0020671 0 0.0032185 -0.0054979 -0.0047362 -0.019739 -0.0075074 -0.015227 1.8474 -0.094968 0.0041148 0.052247 0.14921 -0.0034259 -0.035954 0.050799 -0.0017214 -0.038191 -0.0083407 0.018281 0.046744 -0.0008383 -0.0012966 0.00052021 -0.00068848 0.086367 -0.0019885 -0.0075473 -0.0032681 -0.0068222 0.14956 -0.0022245 -0.080848 0.25594 -0.062026
1.2422 0.00046551 -0.0013603 0.011315 0.0044304 0 0.0087084 0.0012664 -0.0038284 -0.017481 -0.0044991 -0.022979 1.8652 -0.085991 0.0039413 0.047742 0.14874 -0.0017432 -0.034925 0.05096 0.0019249 -0.036656 0.00063621 0.024063 0.043728 3.412e-05 -0.00012608 0.00015375 3.2746e-05 0.074924 6.0052e-05 -0.0046195 -0.0017303 -0.001138 0.14503 -0.0033172 -0.08016 0.25226 -0.065717
1.2461 0.0030249 -0.00035089 0.012475 0.0013909 0 0.0079761 0.0068679 -0.0034218 -0.011347 -0.0027883 -0.026294 1.8958 -0.077203 -0.00014488 0.043843 0.15082 0.0016912 -0.035034 0.047853 0.0039147 -0.031933 0.0083859 0.030939 0.043929 0.00071705 0.00088633 -0.00033281 0.00090579 0.070176 -0.00016162 -0.0023793 -0.0022854 0.0016492 0.14498 -0.0025775 -0.079267 0.24904 -0.06744
1.25 0.004161 0.00057226 0.007404 -0.0034447 0 0.0031243 0.0099167 -0.0034817 -0.0034402 -0.0034749 -0.022406 1.9191 -0.070707 -0.004532 0.041546 0.15557 0.0046433 -0.036225 0.042921 0.003466 -0.02517 0.013679 0.032198 0.047032 0.00074377 0.0010139 -0.00025174 0.0015426 0.062367 -0.0027475 -0.0017928 -0.0033674 0.0013299 0.14902 0.0001418 -0.078285 0.24717 -0.067262
1.2539 0.0035669 0.00075148 -0.00018866 -0.0060358 0 -0.0022309 0.0095334 -0.0037258 0.0033467 -0.0063865 -0.011926 1.9218 -0.068352 -0.0054304 0.041762 0.1627 0.0059932 -0.038331 0.037724 0.002244 -0.017887 0.015446 0.02409 0.052346 5.6966e-05 0.0003887 0.0004634 0.0014899 0.044888 -0.0061045 -0.0021873 -0.0031281 -0.00062745 0.15609 0.003304 -0.077391 0.24746 -0.06541
1.2578 0.0016237 -0.00037685 -0.0065389 -0.0051366 0 -0.0055584 0.0058134 -0.0037488 0.0073501 -0.0096237 0.00063103 1.9084 -0.072345 -0.0023645 0.045909 0.17042 0.0060032 -0.040637 0.034434 0.002363 -0.013584 0.011749 0.0096541 0.057912 -0.0008381 -0.00019805 0.0011358 0.00073071 0.021822 -0.0082215 -0.0021943 -0.0010092 -0.0023504 0.16282 0.0048338 -0.077065 0.25139 -0.062204
1.2617 -0.00080943 -0.0026258 -0.0098688 -0.0024677 0 -0.0062975 0.00017091 -0.0030357 0.0089585 -0.010417 0.0095691 1.896 -0.079065 0.0015945 0.051911 0.1758 0.0055072 -0.041984 0.032694 0.0039669 -0.013245 0.0045859 -0.0032083 0.061639 -0.0011998 -0.00013489 0.0010098 -0.00015971 0.0035022 -0.0081384 -0.0014757 0.0020214 -0.0026364 0.16577 0.0042488 -0.077339 0.25746 -0.058638
1.2656 -0.0029652 -0.0050667 -0.01022 -0.00052922 0 -0.0053057 -0.0051541 -0.0012224 0.0094807 -0.0071392 0.012172 1.8981 -0.086079 0.0029523 0.058041 0.17779 0.0051117 -0.041992 0.031595 0.0049901 -0.016194 -0.0047025 -0.0080779 0.063131 -0.00066634 0.00042183 3.958e-05 -0.00049659 -0.0034807 -0.0064457 -0.0011512 0.004333 -0.001459 0.16417 0.0034371 -0.078075 0.26439 -0.055088
1.2695 -0.004568 -0.0066841 -0.0087674 -0.00062233 0 -0.0040944 -0.0084493 0.0013525 0.0092993 -0.00087564 0.01061 1.9124 -0.091527 0.0010267 0.062769 0.17579 0.0049475 -0.040536 0.030377 0.0034043 -0.021554 -0.014982 -0.0051359 0.062318 0.00039336 0.00079108 -0.0010009 -0.00015129 -0.00066965 -0.0045222 -0.0023015 0.0045646 0.00015476 0.15782 0.0048194 -0.07913 0.271 -0.051881
1.2734 -0.005727 -0.0070348 -0.0075894 -0.0025792 0 -0.0042515 -0.0096855 0.0034151 0.0072911 0.005045 0.0096058 1.924 -0.093177 -0.0018299 0.063869 0.1694 0.0047402 -0.03772 0.028035 -0.0004195 -0.027733 -0.024766 -0.00039233 0.059451 0.0011794 0.00052171 -0.0012125 0.00033348 0.0067278 -0.0032647 -0.0042789 0.0021037 0.00083984 0.147 0.0084978 -0.080287 0.27554 -0.049489
1.2773 -0.0065461 -0.0063526 -0.0087738 -0.0055105 0 -0.0065831 -0.010298 0.0034762 0.0021579 0.0074519 0.011808 1.9206 -0.090183 -0.0028813 0.059184 0.16036 0.0039252 -0.035029 0.024345 -0.0037963 -0.031895 -0.03193 0.00016643 0.056034 0.0011669 -0.00016866 -0.00038866 0.00033972 0.016215 -0.002443 -0.0049714 -0.0026587 -9.9133e-05 0.13451 0.011504 -0.081242 0.27587 -0.048816
1.2813 -0.0069454 -0.0051643 -0.012216 -0.0082235 0 -0.010066 -0.011645 0.0011845 -0.0057099 0.0056743 0.015185 1.9035 -0.085272 -0.0015653 0.050725 0.15163 0.0019443 -0.033845 0.020746 -0.0042693 -0.033676 -0.036219 -0.004009 0.053359 0.00053859 -0.00069531 0.00083091 -0.00016208 0.028562 -0.0012147 -0.0029884 -0.0081426 -0.002077 0.12332 0.01039 -0.081947 0.27284 -0.049944
1.2852 -0.0068533 -0.0039041 -0.014319 -0.0092078 0 -0.01185 -0.013559 -0.001977 -0.013776 0.0017789 0.014936 1.8849 -0.079989 0.00054202 0.039952 0.14463 -0.0011484 -0.034742 0.018258 -0.0019987 -0.033367 -0.037427 -0.0079828 0.051893 -7.8507e-05 -0.00075131 0.0015843 -0.00061696 0.043152 0.00074317 0.00059494 -0.011922 -0.0036252 0.11467 0.0048351 -0.08234 0.26706 -0.052936
1.2891 -0.0064274 -0.0028358 -0.010514 -0.0071794 0 -0.0092358 -0.014388 -0.0036616 -0.01883 -0.0014525 0.008164 1.8743 -0.075861 0.0018831 0.028609 0.14059 -0.0042289 -0.038041 0.017863 0.00049975 -0.031533 -0.0355 -0.0063317 0.051951 -0.00027598 -0.00056817 0.0015441 -0.00053765 0.055396 0.0026193 0.0029967 -0.012 -0.0036335 0.10952 -0.0014814 -0.082342 0.2594 -0.057715
1.293 -0.0059272 -0.0021426 -0.0004938 -0.0024436 0 -0.0024482 -0.012515 -0.0027332 -0.019054 -0.0029137 -0.0031408 1.8711 -0.075212 0.0025873 0.020391 0.14133 -0.0055422 -0.043588 0.021249 0.0010128 -0.029513 -0.030076 0.0018089 0.053874 -0.00022117 -0.00055007 0.0010855 -4.7501e-05 0.060574 0.0030319 0.00235 -0.0083789 -0.00241 0.10913 -0.0039754 -0.081531 0.25157 -0.063905
1.2969 -0.005357 -0.0018976 0.0095207 0.0023269 0 0.004576 -0.0078835 -0.00054033 -0.014984 -0.0038007 -0.01357 1.8678 -0.077662 0.0038902 0.017531 0.14554 -0.0040745 -0.048794 0.027361 -9.7058e-05 -0.028375 -0.02278 0.01229 0.056939 -0.00036019 -0.00075462 0.00078021 0.0003023 0.059852 0.0012762 -0.00052742 -0.0034598 -0.0015188 0.11181 -0.001375 -0.079528 0.24557 -0.069752
1.3008 -0.0043769 -0.0019294 0.011577 0.0034816 0 0.0068994 -0.0021597 5.4158e-05 -0.0088186 -0.0060467 -0.018745 1.8615 -0.082083 0.0061961 0.019704 0.15184 -0.00073853 -0.052022 0.034769 -0.0004054 -0.027751 -0.01489 0.019992 0.060737 -0.0008443 -0.00083375 0.00079588 0.00019954 0.060669 -0.0019593 -0.0030144 -0.00049961 -0.0023913 0.1163 0.0031136 -0.076205 0.24178 -0.074234
1.3047 -0.0027253 -0.001863 0.004218 -0.0005545 0 0.0028777 0.0025056 -0.0027411 -0.002954 -0.010132 -0.018582 1.8582 -0.087734 0.0081408 0.02636 0.15927 0.0019619 -0.052229 0.042466 0.001781 -0.02711 -0.0073941 0.023076 0.065051 -0.0013407 -0.00048541 0.00081474 -8.1791e-05 0.069635 -0.005138 -0.0031773 -0.001163 -0.004882 0.12189 0.0049146 -0.071528 0.24029 -0.076683
1.3086 -0.00074535 -0.0014596 -0.00484 -0.007321 0 -0.0039843 0.0048857 -0.0077888 0.0011442 -0.014281 -0.016558 1.8656 -0.093796 0.0078014 0.036419 0.16676 0.001843 -0.0484 0.049276 0.0052823 -0.025545 -0.0015206 0.023524 0.069693 -0.0014203 0.00013444 0.00049755 -5.8852e-05 0.084902 -0.0071587 -0.0012862 -0.0043015 -0.0071287 0.12798 0.0024325 -0.065544 0.24093 -0.076428
1.3125 0.00064049 -0.00095221 -0.0059159 -0.011819 0 -0.0077828 0.0051141 -0.011767 0.0032938 -0.015742 -0.01603 1.8835 -0.099661 0.0047831 0.046671 0.17274 -0.0010616 -0.040574 0.0539 0.0068857 -0.021601 0.00050433 0.024127 0.074239 -0.0010494 0.0005432 -5.0555e-05 0.00033425 0.096324 -0.0080997 0.00089627 -0.0070801 -0.0070004 0.13423 -0.0015868 -0.059171 0.24267 -0.073239
1.3164 0.00063481 -0.00095177 0.0022086 -0.010661 0 -0.0053862 0.0040778 -0.011998 0.0043262 -0.013005 -0.017146 1.9027 -0.10552 0.00092837 0.054452 0.17682 -0.0044352 -0.032125 0.05712 0.0044594 -0.016334 -0.00078791 0.02546 0.078125 -0.00061484 0.00047655 -0.00032884 0.00064919 0.093932 -0.0087153 0.0018532 -0.0073839 -0.0040014 0.14067 -0.0028678 -0.053944 0.24405 -0.069072
1.3203 -0.0006953 -0.0019063 0.010221 -0.0051835 0 0.00070106 0.0025739 -0.0088117 0.0053975 -0.0071274 -0.016949 1.9136 -0.11141 -0.0011836 0.058855 0.17857 -0.0056423 -0.024844 0.059304 -0.00074706 -0.010805 -0.0050059 0.02574 0.080881 -0.00048074 0.00022192 4.1082e-05 0.00048384 0.076585 -0.0092901 0.0011622 -0.0052893 6.7166e-06 0.14728 0.00029505 -0.050779 0.24463 -0.064852
1.3242 -0.0024194 -0.0036127 0.0079518 -0.00042234 0 0.0045258 0.00093842 -0.0052102 0.0070551 -0.0011046 -0.012185 1.9143 -0.11721 -0.00053335 0.05934 0.17758 -0.0039656 -0.020356 0.060771 -0.004983 -0.0061819 -0.011526 0.023122 0.082071 -0.00061848 0.00032796 0.00087175 9.3536e-06 0.052479 -0.0091243 -0.00091998 -0.0024609 0.0020259 0.15397 0.0055365 -0.050465 0.24413 -0.061427
1.3281 -0.0035468 -0.0052966 -0.0041263 -0.00063017 0 0.0019804 -0.00081639 -0.0040963 0.0085495 0.0021925 -0.0022138 1.9105 -0.12209 0.0014477 0.055426 0.17259 -0.0010698 -0.02117 0.061538 -0.0053042 -0.004745 -0.019076 0.017633 0.080801 -0.00073331 0.00097327 0.0015152 -0.00021372 0.031549 -0.0072134 -0.0039415 -0.00041687 0.000264 0.16022 0.0086199 -0.054386 0.24242 -0.059963
1.332 -0.0038746 -0.0062231 -0.014592 -0.0053957 0 -0.0055798 -0.0027464 -0.0056087 0.0080949 0.0019318 0.010156 1.907 -0.12419 0.0022234 0.049207 0.16346 0.00064416 -0.026718 0.060984 -0.0021555 -0.0070266 -0.025233 0.010947 0.077434 -0.00068721 0.0016855 0.0014379 5.2092e-05 0.017739 -0.0033894 -0.0070019 0.00050112 -0.0042412 0.1649 0.0069551 -0.061742 0.24033 -0.060318
1.3359 -0.0040763 -0.0062603 -0.013164 -0.01 0 -0.012525 -0.0048613 -0.0070456 0.0041934 -0.00033146 0.020186 1.9031 -0.12275 0.0004889 0.04249 0.15138 0.00013258 -0.034681 0.058764 0.0012199 -0.011236 -0.029029 0.0048211 0.073122 -0.00065962 0.0017571 0.00071369 0.00034556 0.0086489 0.0012755 -0.0085471 0.00069598 -0.0081485 0.16738 0.0012977 -0.070782 0.23845 -0.061579
1.3398 -0.004996 -0.0058779 -0.0021757 -0.0097432 0 -0.013701 -0.0071126 -0.0054844 -0.002979 -0.0020968 0.023804 1.8956 -0.11735 -0.0025861 0.036275 0.13736 -0.0017024 -0.043478 0.054831 0.0018909 -0.015765 -0.02995 0.00016168 0.068754 -0.00083427 0.00096075 -4.1571e-05 -1.2803e-05 0.0020687 0.005151 -0.0073522 0.0003261 -0.0082957 0.16719 -0.0053142 -0.080308 0.23701 -0.063146
1.3438 -0.0068624 -0.0056506 0.0056337 -0.0043086 0 -0.0085629 -0.0093819 -0.00072433 -0.011495 -0.0020212 0.01979 1.8846 -0.10785 -0.0042541 0.031468 0.12276 -0.0032524 -0.051359 0.049348 -0.00018266 -0.018633 -0.027703 -0.0025944 0.065349 -0.0010264 -0.00017447 -0.00022899 -0.0010787 0.0019654 0.0070189 -0.0041838 -0.00094215 -0.0043006 0.16394 -0.0098384 -0.088995 0.23617 -0.064371
1.3477 -0.0091226 -0.0058049 0.0010464 0.0017459 0 -0.0014228 -0.011483 0.0041399 -0.019141 -0.0010371 0.010483 1.8735 -0.095011 -0.0024474 0.029598 0.11208 -0.0038038 -0.055021 0.044292 -0.0025243 -0.015106 -0.021809 -0.0029374 0.065278 -0.00078474 -0.00083151 0.00021464 -0.0020661 0.017195 0.0063924 -0.0020713 -0.0032597 0.0008666 0.15694 -0.01077 -0.093974 0.23565 -0.064223
1.3516 -0.010915 -0.0062114 -0.011424 0.0027734 0 0.0020282 -0.013204 0.0051147 -0.025004 -0.0015867 0.00054518 1.863 -0.082645 0.00244 0.029906 0.10763 -0.0038888 -0.055079 0.042412 -0.0029067 -0.0061017 -0.014283 -0.00065579 0.0681 6.8195e-05 -0.00065937 0.00082078 -0.0020851 0.053542 0.0032039 -0.0040527 -0.0059826 0.0030224 0.14854 -0.0083787 -0.095387 0.23466 -0.06306
1.3555 -0.011651 -0.0067028 -0.018622 -0.0032163 0 -0.0010279 -0.014322 0.00066142 -0.029498 -0.0055542 -0.0058515 1.8476 -0.072347 0.0076346 0.032141 0.11047 -0.0042717 -0.052089 0.045096 -0.0016256 0.00721 -0.005722 0.0034073 0.073333 0.0010807 -5.9511e-05 0.0010838 -0.0010815 0.10622 -0.0023189 -0.010109 -0.0079788 8.1525e-05 0.1399 -0.0042406 -0.093383 0.23287 -0.061107
1.3594 -0.011246 -0.0072856 -0.013453 -0.012814 0 -0.0086152 -0.014554 -0.0068575 -0.032805 -0.012546 -0.0078254 1.8216 -0.065333 0.0098657 0.035967 0.12101 -0.0048954 -0.046762 0.053209 -0.0010148 0.023254 0.0033096 0.0076198 0.080279 0.0014928 0.00026626 0.00094507 5.2635e-05 0.15988 -0.0091779 -0.016502 -0.0085778 -0.0061564 0.1321 -0.00057993 -0.088319 0.23002 -0.058584
1.3633 -0.010017 -0.0080345 -0.0025278 -0.019772 0 -0.015515 -0.013599 -0.012905 -0.033594 -0.019914 -0.0083839 1.7888 -0.062967 0.00767 0.040921 0.13948 -0.0049869 -0.040165 0.067585 -0.0028003 0.039063 0.012141 0.011045 0.087615 0.00096659 2.5996e-05 0.00079533 0.00034126 0.19704 -0.015251 -0.018705 -0.0081546 -0.011366 0.12676 0.00067982 -0.080744 0.22587 -0.05572
1.3672 -0.0085141 -0.0088813 0.0017819 -0.019687 0 -0.017057 -0.011423 -0.014282 -0.029787 -0.024512 -0.011813 1.7632 -0.063921 0.0024541 0.045628 0.16117 -0.0040966 -0.033956 0.084688 -0.0060751 0.050321 0.019639 0.014527 0.093031 -5.2295e-05 -0.00041663 0.0010128 -0.00035144 0.20887 -0.018116 -0.015396 -0.0077854 -0.012233 0.12473 -0.00093875 -0.07255 0.22096 -0.052636
1.3711 -0.0073706 -0.0096154 -0.004591 -0.013193 0 -0.012548 -0.008623 -0.011562 -0.020861 -0.024786 -0.019576 1.756 -0.065584 -0.002452 0.048997 0.18093 -0.0027833 -0.028708 0.099898 -0.0079968 0.056616 0.024956 0.019813 0.095898 -0.00076027 -0.00048061 0.0015191 -0.0012901 0.20052 -0.01692 -0.0096361 -0.0083981 -0.0092459 0.12481 -0.0039356 -0.06518 0.21609 -0.049372
1.375 -0.00708 -0.010109 -0.013565 -0.0053896 0 -0.0059203 -0.0063617 -0.0084926 -0.0092239 -0.021603 -0.028306 1.7622 -0.066668 -0.0040747 0.05031 0.19583 -0.0020918 -0.024688 0.11042 -0.0065146 0.058184 0.027203 0.027368 0.096049 -0.00076659 -2.3319e-06 0.0018141 -0.0016866 0.18696 -0.013611 -0.0060007 -0.010212 -0.0063158 0.12608 -0.0057367 -0.059416 0.21168 -0.046012
1.3789 -0.0077002 -0.01047 -0.015353 -0.0020918 0 -0.0028935 -0.0056277 -0.0088656 0.0011198 -0.017287 -0.032171 1.7622 -0.066053 -0.0017622 0.04894 0.2033 -0.0023807 -0.022076 0.11373 -0.0023935 0.055784 0.025486 0.035322 0.093592 -0.00037931 0.00059799 0.0014666 -0.0014281 0.18214 -0.011877 -0.0065255 -0.01277 -0.0074384 0.12746 -0.0046375 -0.055926 0.20809 -0.04269
1.3828 -0.0087636 -0.01091 -0.010312 -0.0056728 0 -0.0064672 -0.006364 -0.013441 0.0075545 -0.013778 -0.027984 1.7399 -0.062825 0.0025739 0.043744 0.19917 -0.0028251 -0.021651 0.10561 0.0014413 0.05148 0.017303 0.041011 0.089237 -0.00012299 0.00076713 0.00057844 -0.00097459 0.18928 -0.014134 -0.0093456 -0.015286 -0.013169 0.12652 -0.0011695 -0.055969 0.20578 -0.040115
1.3867 -0.0096171 -0.011471 -0.0078824 -0.013415 0 -0.014214 -0.0074201 -0.019389 0.010495 -0.011391 -0.018469 1.6998 -0.059108 0.0060255 0.036741 0.18855 -0.0022146 -0.02334 0.091208 0.0025237 0.048236 0.0047587 0.043598 0.085337 -7.3459e-05 0.00038891 -0.00024698 -0.00068633 0.19949 -0.019101 -0.011028 -0.016991 -0.01989 0.1226 0.002401 -0.058184 0.20404 -0.038842
1.3906 -0.0099835 -0.011944 -0.014042 -0.019507 0 -0.019899 -0.0076474 -0.022644 0.011944 -0.0090203 -0.010352 1.6627 -0.056283 0.0067584 0.029495 0.17508 -0.00025553 -0.027234 0.07431 0.00085336 0.0465 -0.010158 0.044748 0.082966 0.00020584 -0.00012508 -0.00041735 -0.0004515 0.19963 -0.022432 -0.0098996 -0.017463 -0.022541 0.11611 0.0039905 -0.061475 0.20237 -0.039014
1.3945 -0.010193 -0.012086 -0.022836 -0.019261 0 -0.018544 -0.0071998 -0.021141 0.012515 -0.0054743 -0.0086294 1.644 -0.055334 0.0049688 0.023409 0.16177 0.0019909 -0.03336 0.058145 -0.0014874 0.046233 -0.025474 0.046312 0.082906 0.0010454 -0.0002943 0.00013312 -2.404e-05 0.18346 -0.020298 -0.0071089 -0.016894 -0.018619 0.10766 0.0032387 -0.064789 0.20035 -0.040605
1.3984 -0.010797 -0.011874 -0.022837 -0.012514 0 -0.010814 -0.0076067 -0.016259 0.010279 -0.00081866 -0.012179 1.6356 -0.057343 0.0021472 0.020536 0.15259 0.003027 -0.041773 0.047083 -0.0024368 0.046733 -0.038073 0.047481 0.086088 0.0020956 -6.927e-05 0.00089795 0.00044301 0.15687 -0.012885 -0.0049286 -0.016007 -0.010265 0.098405 0.0013829 -0.066491 0.19744 -0.043393
1.4023 -0.011917 -0.011488 -0.011277 -0.0036932 0 -0.0027181 -0.010254 -0.011367 0.0029308 0.0033169 -0.01486 1.6134 -0.06175 -0.00046464 0.022917 0.15084 0.0023018 -0.051458 0.045192 -0.0015977 0.045791 -0.043419 0.044839 0.092606 0.0025088 0.00015469 0.0012412 0.00042939 0.13286 -0.0045993 -0.004606 -0.015361 -0.002824 0.091013 -8.7189e-05 -0.06408 0.1932 -0.046033
1.4063 -0.01303 -0.011052 0.0012803 0.0015247 0 -0.00059206 -0.014618 -0.0088766 -0.0088808 0.0047397 -0.011192 1.5633 -0.066136 -0.0027388 0.028816 0.15351 0.00070534 -0.06077 0.049545 -6.9029e-05 0.042775 -0.042464 0.035786 0.10068 0.0017595 -9.4807e-07 0.00090601 -0.00031998 0.12043 -0.00056657 -0.0059398 -0.014519 -0.00098893 0.086382 -0.00052098 -0.057805 0.18801 -0.047414
1.4102 -0.013433 -0.010472 0.002148 0.00042266 0 -0.0056655 -0.018119 -0.0084308 -0.020746 0.0023232 -0.0014342 1.4989 -0.069182 -0.0051512 0.036949 0.15832 -0.0002655 -0.06888 0.058154 0.00088326 0.03784 -0.036442 0.021965 0.10938 0.00025708 -0.00047658 0.00015643 -0.0013307 0.11735 -0.0024431 -0.0083604 -0.012062 -0.0054162 0.084645 -0.00012842 -0.047991 0.18198 -0.047082
1.4141 -0.012903 -0.0095963 -0.0088954 -0.0049298 0 -0.013102 -0.018052 -0.0077317 -0.027548 -0.0029516 0.0085149 1.4496 -0.069714 -0.007575 0.045775 0.16266 0.00018384 -0.075089 0.068698 0.00075024 0.031469 -0.027202 0.0088909 0.11772 -0.00091044 -0.0008447 -0.0004968 -0.0017484 0.1135 -0.0072488 -0.011689 -0.006861 -0.012252 0.085589 0.00058004 -0.035281 0.1752 -0.04478
1.418 -0.011845 -0.0085328 -0.018782 -0.0096129 0 -0.016352 -0.013955 -0.0051136 -0.0277 -0.0084614 0.012133 1.4305 -0.066108 -0.0087298 0.052118 0.16153 0.0015884 -0.078484 0.077157 -0.00033257 0.02544 -0.019331 0.0017841 0.12401 -0.00088294 -0.00077852 -0.00067962 -0.0012041 0.10174 -0.010231 -0.015633 0.00031689 -0.015899 0.0881 0.0010951 -0.021306 0.16748 -0.040512
1.4219 -0.01079 -0.0077143 -0.015598 -0.009912 0 -0.012814 -0.0082055 -0.0014052 -0.024396 -0.011747 0.0075504 1.4256 -0.06 -0.0070048 0.054299 0.15397 0.0028041 -0.080425 0.08171 -0.0019951 0.022013 -0.017295 0.0015712 0.12779 0.00026706 -0.0003999 -0.00033769 -0.00023719 0.086286 -0.0091031 -0.018993 0.0065675 -0.013067 0.089346 0.00090628 -0.0089706 0.1588 -0.035982
1.4258 -0.0098576 -0.007557 -0.002008 -0.0061994 0 -0.0057538 -0.0042005 0.00065415 -0.022472 -0.012322 -0.0014208 1.4019 -0.052986 -0.0020431 0.052954 0.1422 0.0030111 -0.082164 0.083417 -0.0035382 0.021706 -0.02117 0.0049313 0.12957 0.0016427 -0.00013419 0.0003203 0.00024185 0.08003 -0.0058121 -0.020004 0.0086144 -0.0052026 0.088093 -0.0002378 0.00077048 0.14926 -0.03209
1.4297 -0.0087863 -0.0080353 0.0076809 -0.0024067 0 -0.0011006 -0.0037441 -0.0011049 -0.023691 -0.011915 -0.0089112 1.3428 -0.046065 0.0043214 0.048925 0.12851 0.0021826 -0.084551 0.083454 -0.0036859 0.024689 -0.030086 0.0080776 0.12979 0.0022618 -0.00024195 0.00096055 -0.00010137 0.092959 -0.0043628 -0.017729 0.0052752 0.0024751 0.083653 -0.0017582 0.0075426 0.13907 -0.029274
1.4336 -0.0074667 -0.0086433 0.003338 -0.0026664 0 -0.0023701 -0.0059027 -0.006194 -0.024954 -0.012784 -0.011662 1.2643 -0.040255 0.0087628 0.043672 0.11629 0.00078774 -0.08852 0.083687 -0.0011672 0.030873 -0.041907 0.010238 0.12919 0.0017413 -0.00054148 0.0012406 -0.00070075 0.122 -0.0068831 -0.013002 -0.0015642 0.0047486 0.0755 -0.0021978 0.011302 0.12864 -0.027799
1.4375 -0.0062856 -0.0088423 -0.010336 -0.0078875 0 -0.0082052 -0.0081427 -0.011683 -0.021224 -0.015463 -0.010819 1.1989 -0.035792 0.0085016 0.040638 0.11236 -0.0006967 -0.094627 0.087484 0.0038773 0.03919 -0.049248 0.013421 0.12938 0.00044199 -0.00061607 0.0009456 -0.00074199 0.15199 -0.011656 -0.007854 -0.0083869 0.00021213 0.064243 -0.00031508 0.013669 0.11985 -0.026803
1.4414 -0.0058184 -0.008572 -0.019956 -0.014921 0 -0.014116 -0.0085085 -0.014526 -0.010574 -0.018051 -0.0099721 1.1634 -0.031121 0.0032945 0.040763 0.11645 -0.0018929 -0.10126 0.094485 0.0091493 0.047732 -0.048269 0.019189 0.13101 -0.00086852 -0.0002718 0.00016285 -6.6832e-05 0.16721 -0.01485 -0.0040209 -0.012588 -0.0077849 0.052685 0.0034558 0.017128 0.11409 -0.024797
1.4453 -0.0061993 -0.0083065 -0.018467 -0.018858 0 -0.016254 -0.0069408 -0.013933 0.0032575 -0.017861 -0.011732 1.144 -0.025402 -0.0040946 0.043747 0.12737 -0.0023397 -0.10734 0.10383 0.011478 0.055943 -0.038088 0.026215 0.13406 -0.0014828 0.00024852 -0.00065623 0.00066339 0.1634 -0.014135 -0.00201 -0.013915 -0.01383 0.04214 0.0068403 0.022555 0.11224 -0.021195
1.4492 -0.0069292 -0.0085761 -0.011519 -0.016677 0 -0.013926 -0.0049295 -0.011742 0.013163 -0.014006 -0.015777 1.1127 -0.017995 -0.0094127 0.048833 0.14319 -0.001571 -0.11182 0.11436 0.0094346 0.063408 -0.018951 0.03121 0.13827 -0.0010999 0.00051466 -0.00093378 0.0007004 0.14983 -0.010652 -0.0013529 -0.013863 -0.01462 0.033765 0.0074637 0.030472 0.11492 -0.015664
1.4531 -0.0074078 -0.0094177 -0.0089053 -0.0095739 0 -0.0094253 -0.0042053 -0.010599 0.013912 -0.0084897 -0.019498 1.0557 -0.0083899 -0.0095234 0.053722 0.15929 0.00036334 -0.1128 0.12369 0.0047611 0.069738 0.0066608 0.031981 0.14266 1.7963e-05 0.000347 -0.00042663 5.8525e-06 0.14044 -0.0075497 -0.0013549 -0.014031 -0.011227 0.029297 0.0050025 0.040941 0.12302 -0.0082509
1.457 -0.0076185 -0.010291 -0.012563 -0.002305 0 -0.006087 -0.0056525 -0.011638 0.0059475 -0.0046449 -0.020207 0.98471 0.0014041 -0.0043904 0.054832 0.1688 0.0025111 -0.10997 0.12986 0.0008602 0.074852 0.029352 0.029306 0.14518 0.0011349 -1.1383e-05 0.00048648 -0.00075596 0.1424 -0.0066996 -0.0014827 -0.015084 -0.007712 0.028397 0.001511 0.051426 0.13372 -0.0011207
1.4609 -0.0081633 -0.010544 -0.015715 8.0498e-05 0 -0.0062002 -0.0090004 -0.013677 -0.0053227 -0.004315 -0.017093 0.92066 0.0093747 0.0029236 0.05143 0.17004 0.0034897 -0.10439 0.13341 -0.00039504 0.078497 0.044105 0.025898 0.14499 0.0014443 -0.00014177 0.00105 -0.00097536 0.15204 -0.0069644 -0.0014167 -0.016808 -0.007488 0.029649 -0.00055495 0.060106 0.14381 0.0041782
1.4648 -0.0095369 -0.0099807 -0.013015 -0.0040916 0 -0.0097472 -0.013102 -0.0145 -0.013905 -0.0064054 -0.011735 0.87109 0.014204 0.0082784 0.043479 0.1625 0.0027018 -0.096695 0.13503 -0.00029475 0.080188 0.048417 0.023963 0.14164 0.00064247 0.00016054 0.00078738 -0.00073024 0.1602 -0.0057522 -0.0012722 -0.018531 -0.010678 0.032123 -0.00061294 0.066007 0.15102 0.0067889
1.4688 -0.011396 -0.0089978 -0.0078555 -0.011684 0 -0.0143 -0.016457 -0.012905 -0.017504 -0.0081183 -0.0070534 0.82538 0.014688 0.0091182 0.031491 0.14653 0.0011594 -0.087629 0.13577 -0.0015408 0.079323 0.040758 0.023895 0.1349 -0.00075671 0.00073458 -2.5908e-05 -0.00060678 0.16068 -0.0021931 -0.0018735 -0.019223 -0.014533 0.034761 -0.00012882 0.068401 0.153 0.0060651
1.4727 -0.012636 -0.0081681 -0.0071904 -0.016798 0 -0.01628 -0.017842 -0.0096944 -0.018273 -0.0075988 -0.0054384 0.77069 0.0093864 0.0059331 0.018023 0.12437 0.00082551 -0.078109 0.13783 -0.0048933 0.073952 0.021667 0.024827 0.12488 -0.0017423 0.0012342 -0.00057858 -0.00095814 0.15369 0.0014395 -0.0043238 -0.017595 -0.016088 0.035322 -0.00059432 0.067127 0.14508 0.0018329
1.4766 -0.012241 -0.0076692 -0.010868 -0.015074 0 -0.013308 -0.016861 -0.0068012 -0.019731 -0.0054674 -0.0071916 0.7078 0.0022565 0.0015761 0.0068383 0.10244 0.002739 -0.068671 0.14125 -0.0078831 0.065563 0.0016917 0.025659 0.11422 -0.0016048 0.0014098 -0.00028639 -0.0014633 0.14244 0.0017072 -0.008722 -0.01286 -0.014397 0.033156 -0.0016693 0.065477 0.13088 -0.0027819
1.4805 -0.010078 -0.0070696 -0.010208 -0.0070946 0 -0.006262 -0.014045 -0.0054771 -0.022804 -0.0039639 -0.010318 0.6483 -0.0046158 -0.00091917 -0.0008431 0.082591 0.005626 -0.059265 0.14512 -0.0071631 0.055041 -0.014947 0.025293 0.10389 -0.00052757 0.0012334 0.00062379 -0.0014735 0.12765 -0.002465 -0.013241 -0.0058269 -0.010598 0.027901 -0.001641 0.064829 0.11252 -0.0064128
1.4844 -0.0068718 -0.0056603 0.0009246 0.0018842 0 0.00090366 -0.010279 -0.0052319 -0.024517 -0.0047743 -0.011908 0.59802 -0.0093136 -0.00033843 -0.0043126 0.066025 0.0066135 -0.049824 0.14829 -0.0021093 0.043419 -0.024988 0.02256 0.094609 0.00060562 0.00083831 0.0013103 -0.0007413 0.1059 -0.0082603 -0.014987 0.0009995 -0.0064005 0.019377 0.00034713 0.066222 0.092392 -0.0079827
1.4883 -0.0034704 -0.0030423 0.016002 0.0059316 0 0.0040825 -0.0059755 -0.0044318 -0.020495 -0.0076406 -0.010206 0.54784 -0.0090556 0.0022619 -0.0031639 0.053405 0.003803 -0.040228 0.14825 0.0041981 0.032452 -0.025019 0.016975 0.087027 0.0010222 0.00041561 0.0011306 0.00027354 0.073039 -0.011115 -0.012323 0.0050225 -0.0028355 0.0072227 0.0029481 0.070645 0.07434 -0.0063133
1.4922 -0.0001951 0.00051271 0.020759 0.0031244 0 0.0025597 -0.00083425 -0.0019272 -0.0090402 -0.010744 -0.0057926 0.48375 -0.0032204 0.0047057 4.0693e-05 0.0423 -0.0015308 -0.030739 0.14253 0.00774 0.024207 -0.018418 0.0099612 0.080211 0.00069433 0.00015473 0.00026999 0.00083122 0.028639 -0.0085842 -0.0064572 0.0057382 -0.00020769 -0.0073021 0.0038309 0.076474 0.062485 -0.0025125
1.4961 0.0031206 0.0042035 0.0094311 -0.00291 0 -0.00010218 0.0054439 0.0018305 0.0067842 -0.012053 -0.00094885 0.40423 0.0055311 0.0053394 0.0027344 0.030499 -0.0054001 -0.021806 0.13219 0.0071704 0.018477 -0.011546 0.0046069 0.072705 0.00018351 0.00017477 -0.00045306 0.00059056 -0.022969 -0.0022614 -0.00045027 0.0053 0.0014921 -0.022128 0.0021866 0.081206 0.056144 0.0012232
1.5 0.0065905 0.0072057 -0.0064958 -0.0059318 0 0.00095849 0.012192 0.0052027 0.020948 -0.010282 0.0022546 0.32393 0.015436 0.003941 0.003772 0.017282 -0.0042418 -0.013772 0.11823 0.0045315 0.014818 -0.0077936 0.0030555 0.063627 -6.9313e-05 0.00041278 -0.0004106 -0.00015378 -0.075478 0.0039605 0.0035861 0.0065817 0.0027057 -0.035855 -0.00030811 0.083341 0.054328 0.0036882
1.5039 0.0099025 0.009144 -0.0089979 -0.0021236 0 0.0075137 0.017687 0.0068891 0.02865 -0.0050753 0.0035543 0.25866 0.024549 0.0014866 0.0022854 0.0023204 0.0018613 -0.0069574 0.10206 0.0025857 0.012492 -0.010159 0.0035897 0.052184 -0.00019625 0.00058643 0.0002174 -0.00083727 -0.12404 0.0074293 0.0062381 0.010405 0.0046969 -0.047027 -0.0012099 0.081532 0.055456 0.00381
1.5078 0.012495 0.010203 0.0067023 0.0069087 0 0.016466 0.020244 0.0071276 0.029443 0.0029901 0.0045497 0.20883 0.029191 -0.00074748 -0.0023234 -0.013104 0.0088579 -0.001989 0.086947 0.0019564 0.0095795 -0.021763 0.00088528 0.037197 -0.00061296 0.00037716 0.00065583 -0.0011323 -0.16628 0.0086246 0.0096324 0.014668 0.009029 -0.052205 0.00015549 0.073814 0.055399 0.00046405
1.5117 0.014021 0.010868 0.025563 0.015511 0 0.022361 0.019518 0.0074573 0.026826 0.01219 0.0073722 0.16078 0.029504 -0.0019852 -0.0078413 -0.026183 0.011835 0.001834 0.074881 0.0012234 0.0047441 -0.036276 -0.0097005 0.020519 -0.0013706 -0.00024551 0.00034844 -0.0010869 -0.20111 0.009879 0.014667 0.016331 0.015881 -0.051979 0.0020959 0.063262 0.050797 -0.0039343
1.5156 0.014583 0.011558 0.028015 0.018415 0 0.021858 0.016695 0.0092951 0.024934 0.019814 0.013141 0.10422 0.026496 -0.0022121 -0.013224 -0.035825 0.0089474 0.0048257 0.065532 -0.00050106 -0.0019956 -0.049387 -0.027349 0.0034419 -0.001946 -0.00088424 -0.00046266 -0.00087779 -0.22766 0.012663 0.019728 0.014377 0.022808 -0.047353 0.0024354 0.051889 0.041079 -0.0077859
1.5195 0.014554 0.012457 0.011163 0.014617 0 0.016177 0.013422 0.012678 0.025278 0.023404 0.02124 0.044972 0.021205 -0.0019076 -0.017802 -0.041497 0.0027331 0.0071384 0.058088 -0.0019197 -0.010362 -0.057733 -0.045409 -0.012934 -0.0017519 -0.00099743 -0.00097067 -0.00056809 -0.24602 0.016328 0.022321 0.010849 0.025867 -0.039438 0.00068721 0.041282 0.026227 -0.0098896
1.5234 0.014284 0.013587 -0.0075047 0.0078975 0 0.0097248 0.010606 0.016342 0.026107 0.022592 0.029604 -0.0027813 0.015231 -0.0015307 -0.021014 -0.042987 -0.0022774 0.0087431 0.050607 -0.0010203 -0.019597 -0.057105 -0.056506 -0.027092 -0.00080147 -0.00041811 -0.00059575 -0.00015028 -0.25864 0.019254 0.021771 0.0090544 0.022883 -0.030016 -0.00181 0.033388 0.0067908 -0.0088292
1.5273 0.01402 0.014946 -0.0083606 0.0039966 0 0.0066604 0.0083133 0.018999 0.024503 0.019828 0.035643 -0.035754 0.010958 -0.0011319 -0.023346 -0.042785 -0.003373 0.0090088 0.038615 0.0020468 -0.027738 -0.046602 -0.05869 -0.037552 0.00023484 0.00040677 0.00046331 0.0002621 -0.27011 0.020703 0.019952 0.010784 0.015999 -0.022765 -0.0036414 0.029025 -0.014104 -0.0048058
1.5313 0.014021 0.016524 0.0099551 0.0067423 0 0.0084851 0.0066784 0.020532 0.019098 0.018767 0.037418 -0.068774 0.0085438 -0.00039809 -0.025758 -0.043914 -0.0014548 0.0077272 0.021092 0.0043444 -0.034021 -0.032496 -0.056765 -0.045153 0.00066269 0.00077344 0.0014357 0.00042073 -0.28443 0.02121 0.019331 0.015156 0.010673 -0.018988 -0.0046862 0.02598 -0.033723 -0.00043476
1.5352 0.014588 0.018185 0.029962 0.01565 0 0.01397 0.0065467 0.021919 0.011243 0.021208 0.034717 -0.11936 0.0076147 0.00085974 -0.028448 -0.047565 0.00054176 0.004803 -0.0019258 0.0029655 -0.038265 -0.018392 -0.057455 -0.050221 0.00039321 0.00039167 0.0016911 0.00018246 -0.3019 0.021391 0.020581 0.019828 0.011399 -0.018903 -0.0055345 0.022815 -0.051091 0.0027501
1.5391 0.015892 0.019654 0.034442 0.026214 0 0.020431 0.0089118 0.023984 0.0040626 0.025189 0.029429 -0.1859 0.0075413 0.0022197 -0.031412 -0.054526 0.00070524 0.00029662 -0.029762 -0.0016546 -0.040493 -0.0078142 -0.063053 -0.053156 -9.6584e-05 -0.00029636 0.0012464 -0.00027357 -0.31824 0.02099 0.022336 0.023 0.017814 -0.022281 -0.0059205 0.018069 -0.065563 0.003322
1.543 0.017772 0.020695 0.023748 0.032561 0 0.02496 0.013689 0.026275 0.00051585 0.026245 0.024588 -0.24509 0.0066232 0.0027776 -0.033585 -0.064892 -0.00038663 -0.0052369 -0.05967 -0.0057957 -0.040966 -0.0061269 -0.069622 -0.054116 -0.00036193 -0.00051575 0.00063007 -0.00054629 -0.32718 0.019483 0.023046 0.024329 0.024868 -0.027786 -0.0044086 0.0092692 -0.076578 -0.00081426
1.5469 0.019793 0.021363 0.013079 0.031083 0 0.025451 0.019277 0.027257 0.0018866 0.021177 0.022335 -0.27442 0.0033892 0.0019898 -0.033187 -0.075172 -0.00096978 -0.0098745 -0.085754 -0.0061596 -0.040917 -0.011202 -0.071213 -0.05382 -0.00042517 7.9485e-05 0.00032555 -0.00038038 -0.32498 0.017393 0.022518 0.024375 0.027123 -0.03199 -2.4034e-05 -0.0029072 -0.08562 -0.0077923
1.5508 0.021525 0.022004 0.014522 0.023005 0 0.021825 0.023625 0.025755 0.0073838 0.011274 0.022261 -0.27696 -0.0022546 0.00044958 -0.029537 -0.083208 -0.00043333 -0.012618 -0.1053 -0.0033436 -0.040758 -0.019215 -0.065667 -0.052585 -0.00057968 0.0010402 0.00036855 6.108e-05 -0.31363 0.016348 0.021493 0.023766 0.023375 -0.03356 0.0059804 -0.016844 -0.09319 -0.015423
1.5547 0.02278 0.022904 0.024804 0.014028 0 0.016827 0.025875 0.022264 0.014779 0.0021224 0.021769 -0.28114 -0.010196 -0.00043036 -0.022337 -0.087653 -6.3676e-05 -0.01289 -0.11659 -0.0012419 -0.04067 -0.027279 -0.05644 -0.05067 -0.00088168 0.0015335 0.00042986 0.00031193 -0.3006 0.017417 0.02021 0.023035 0.017482 -0.031892 0.010456 -0.031233 -0.099268 -0.022108
1.5586 0.023584 0.023887 0.0314 0.010641 0 0.014885 0.026952 0.018808 0.021679 -0.00018895 0.018548 -0.31389 -0.02006 0.00013167 -0.011518 -0.087216 -0.0014708 -0.010217 -0.11797 -0.0029075 -0.040737 -0.031846 -0.049177 -0.048432 -0.0010132 0.0011279 0.00020497 2.3254e-05 -0.29479 0.01955 0.018168 0.022854 0.01482 -0.02673 0.010793 -0.044363 -0.10343 -0.025962
1.5625 0.023999 0.024316 0.027995 0.015265 0 0.018814 0.028476 0.01735 0.026869 0.0063399 0.01309 -0.37384 -0.030369 0.0010888 0.0011731 -0.081938 -0.0045479 -0.005312 -0.10953 -0.0072898 -0.0412 -0.029373 -0.046915 -0.047187 -0.00070881 0.00017313 -0.00030482 -0.00069042 -0.30133 0.020259 0.01552 0.023822 0.017685 -0.019824 0.0070854 -0.053714 -0.10412 -0.025432
1.5664 0.024043 0.023628 0.020766 0.024004 0 0.026829 0.031046 0.018163 0.030912 0.017845 0.0088271 -0.43205 -0.039606 0.00020009 0.01253 -0.075544 -0.0072892 -0.00070668 -0.097857 -0.010334 -0.042552 -0.023661 -0.048521 -0.047875 -0.00020087 -0.00058273 -0.00083474 -0.0012953 -0.31831 0.018213 0.014093 0.02576 0.02367 -0.014348 0.001863 -0.060023 -0.10212 -0.023283
1.5703 0.023771 0.021937 0.019359 0.02944 0 0.033133 0.033515 0.019677 0.035339 0.02722 0.0094455 -0.45939 -0.047194 -0.0036322 0.021038 -0.069715 -0.0077262 0.0023935 -0.086002 -0.0091924 -0.045397 -0.017542 -0.051142 -0.051 -6.792e-05 -0.00071751 -0.0010961 -0.0012503 -0.3379 0.015015 0.016164 0.02742 0.028099 -0.011747 -0.0022488 -0.063835 -0.098144 -0.021385
1.5742 0.023298 0.020088 0.024784 0.02676 0 0.032479 0.033833 0.019978 0.040741 0.029335 0.015687 -0.45296 -0.052744 -0.0085492 0.025486 -0.065891 -0.0059172 0.0030127 -0.076795 -0.0050037 -0.050319 -0.013909 -0.053429 -0.056852 -0.00058137 -0.00047201 -0.00096717 -0.00045918 -0.35129 0.013957 0.021842 0.027277 0.028 -0.01313 -0.0045213 -0.065821 -0.093152 -0.021595
1.5781 0.022613 0.01898 0.028893 0.018133 0 0.024933 0.030604 0.018606 0.045325 0.024901 0.024527 -0.43607 -0.05586 -0.010725 0.024222 -0.065758 -0.0038595 -1.7589e-05 -0.074452 -0.0014188 -0.058571 -0.017728 -0.056197 -0.065658 -0.0012998 -0.00041308 -0.00052861 0.00059787 -0.35376 0.016714 0.028007 0.024842 0.024168 -0.019875 -0.0059438 -0.066938 -0.089294 -0.027054
1.582 0.021368 0.018718 0.025096 0.011086 0 0.016142 0.024017 0.016976 0.045553 0.019802 0.031475 -0.43439 -0.05776 -0.0078187 0.019138 -0.068021 -0.0034262 -0.0050428 -0.079258 -0.00072052 -0.069497 -0.029233 -0.060413 -0.075306 -0.0014463 -0.00082949 -2.9676e-06 0.0011781 -0.346 0.021336 0.030447 0.021161 0.019899 -0.02982 -0.0074546 -0.06816 -0.088777 -0.037598
1.5859 0.019006 0.018427 0.016438 0.011807 0 0.012342 0.015653 0.016989 0.038849 0.020124 0.033882 -0.45403 -0.059625 -0.0016887 0.012739 -0.070638 -0.0045328 -0.0099654 -0.088513 -0.0018267 -0.081298 -0.044511 -0.065235 -0.083885 -0.00072544 -0.0014793 0.00033554 0.00082687 -0.33072 0.023765 0.027356 0.017935 0.017917 -0.040393 -0.0086695 -0.069504 -0.091292 -0.05048
1.5898 0.015315 0.016995 0.011293 0.019206 0 0.014596 0.0076517 0.019078 0.026221 0.026714 0.032389 -0.48187 -0.062155 0.0027098 0.0065513 -0.072342 -0.0054484 -0.013441 -0.10025 -0.0021014 -0.092499 -0.060423 -0.068268 -0.090123 0.00030649 -0.0018761 0.00028348 -0.0002428 -0.3081 0.021513 0.020743 0.016125 0.018243 -0.049949 -0.0083522 -0.070861 -0.096103 -0.063515
1.5938 0.01098 0.014139 0.012658 0.025383 0 0.017837 0.0019384 0.021521 0.01225 0.033921 0.029582 -0.50339 -0.06601 0.0017334 0.0021123 -0.071882 -0.0048346 -0.014145 -0.11211 -0.000631 -0.10138 -0.073218 -0.067519 -0.092788 0.00075749 -0.0017501 -0.0001485 -0.0012657 -0.27529 0.015869 0.014446 0.015389 0.018587 -0.056829 -0.0058818 -0.072041 -0.10195 -0.074115
1.5977 0.0074844 0.01082 0.014749 0.022552 0 0.015869 -0.00024574 0.021758 0.002047 0.034041 0.02741 -0.51657 -0.07192 -0.003357 0.0016856 -0.067784 -0.0032512 -0.010314 -0.11928 0.00078827 -0.10392 -0.075046 -0.062795 -0.089748 0.00028466 -0.0012251 -0.00068275 -0.0015016 -0.23122 0.010576 0.01094 0.014752 0.016705 -0.058105 -0.0020797 -0.072889 -0.10475 -0.076778
1.6016 0.0062401 0.0085697 0.011093 0.010398 0 0.0076565 0.0013203 0.018628 -0.0023718 0.024085 0.02566 -0.52805 -0.078392 -0.0074105 0.0037494 -0.062209 -0.0024905 -0.0045215 -0.12139 -0.00011057 -0.10132 -0.067902 -0.055255 -0.083548 -0.00057691 -0.00062854 -0.0009327 -0.00083933 -0.18213 0.0084627 0.010094 0.013626 0.012668 -0.055499 0.0013319 -0.073865 -0.10296 -0.07301
1.6055 0.0075382 0.0082938 0.0037648 -0.0028788 0 -0.0011322 0.0056499 0.013537 -0.0031194 0.0089708 0.022434 -0.53987 -0.084377 -0.0063484 0.0074407 -0.056275 -0.0034953 0.0017756 -0.11885 -0.0032938 -0.094562 -0.05371 -0.04599 -0.075378 -0.00096779 -0.00021466 -0.00071403 9.6445e-05 -0.14088 0.0093283 0.010537 0.012154 0.0091237 -0.049834 0.0029467 -0.075244 -0.09664 -0.064215
1.6094 0.010212 0.0095793 0.0018163 -0.0070609 0 -0.0029226 0.010814 0.0094127 -0.0039685 -0.0021012 0.01587 -0.54426 -0.088819 -0.0012291 0.011888 -0.050966 -0.0051696 0.0071935 -0.11247 -0.006235 -0.084898 -0.03492 -0.035366 -0.06643 -0.00053647 -6.2782e-05 -0.00024583 0.00048162 -0.11846 0.01075 0.011428 0.010761 0.0091872 -0.042042 0.0024641 -0.077185 -0.086458 -0.052198
1.6133 0.01238 0.011085 0.010224 0.0015167 0 0.004932 0.014806 0.0082578 -0.0066525 -0.0033364 0.0057739 -0.53278 -0.089838 0.0027976 0.015911 -0.047483 -0.0054424 0.0097163 -0.10382 -0.0064086 -0.074543 -0.015834 -0.023715 -0.058348 0.00030005 -0.00013131 -7.1852e-06 3.3749e-05 -0.11425 0.010434 0.01253 0.0096242 0.013474 -0.033443 0.00063421 -0.079716 -0.074404 -0.040169
1.6172 0.012735 0.011603 0.022605 0.016656 0 0.017388 0.016571 0.0094151 -0.009284 0.0026732 -0.0057253 -0.50838 -0.0863 0.0017174 0.018751 -0.045611 -0.0035106 0.0087153 -0.096189 -0.00371 -0.066676 -0.0023342 -0.012311 -0.052442 0.000856 -0.00030967 -0.0003193 -0.00072576 -0.11469 0.007692 0.013072 0.008636 0.018741 -0.026043 -0.0013331 -0.081782 -0.065415 -0.032515
1.6211 0.011355 0.010842 0.026931 0.026999 0 0.025404 0.01644 0.010103 -0.0082147 0.0073708 -0.014835 -0.48547 -0.079451 -0.0032878 0.020894 -0.043994 -0.00087055 0.0058702 -0.090744 -0.00037591 -0.061595 0.0049362 -0.0033355 -0.048317 0.00083212 -0.00043244 -0.0010217 -0.00096944 -0.10321 0.0031785 0.011566 0.0076605 0.019711 -0.020628 -0.0024643 -0.082406 -0.061347 -0.029557
1.625 0.0094073 0.0093192 0.01831 0.024765 0 0.022915 0.015564 0.0078181 -0.0015487 0.0040831 -0.018011 -0.47727 -0.070132 -0.0071842 0.022755 -0.041861 3.3684e-05 0.0023314 -0.087697 0.0012077 -0.058915 0.0062008 0.0013154 -0.045685 0.00045556 -0.00035794 -0.0015715 -0.00037316 -0.073887 -0.001926 0.0073833 0.0066026 0.0132 -0.017681 -0.0025664 -0.081023 -0.062649 -0.030898
1.6289 0.008043 0.0076167 0.0044723 0.011454 0 0.011434 0.014779 0.0025543 0.0087747 -0.0058328 -0.014353 -0.48388 -0.059401 -0.0064094 0.02482 -0.038503 -0.0017553 -0.00062674 -0.086869 0.00042615 -0.057825 0.0023504 0.0013185 -0.044139 8.2477e-05 -0.00012117 -0.0015098 0.00055352 -0.036756 -0.0061353 0.0022425 0.0052609 0.0013985 -0.017549 -0.0023387 -0.077211 -0.069099 -0.035577
1.6328 0.0074144 0.0058005 -0.0022184 -0.0036891 0 -0.0011797 0.013809 -0.0030874 0.017959 -0.014215 -0.006772 -0.49337 -0.049311 -0.0024944 0.027896 -0.033407 -0.0046419 -0.00073907 -0.08691 -0.0015445 -0.055754 -0.0041877 -0.0017833 -0.043188 -0.00018873 2.5177e-05 -0.00087191 0.00096427 -0.0095374 -0.007631 -0.00067163 0.0033613 -0.0087724 -0.021096 -0.0027831 -0.070725 -0.078409 -0.040653
1.6367 0.0066185 0.0035372 0.0025999 -0.010852 0 -0.0066321 0.011432 -0.0059611 0.02143 -0.013508 -0.00036981 -0.49404 -0.040953 -0.00012173 0.031591 -0.028446 -0.0058768 0.0015359 -0.085619 -0.0030718 -0.050904 -0.0094255 -0.0054713 -0.042385 -0.00047079 -0.00016636 -0.00014797 0.00051946 -0.0029723 -0.0050813 0.00037499 0.00091586 -0.010469 -0.026553 -0.0041624 -0.06391 -0.085535 -0.042819
1.6406 0.0045694 0.00070366 0.011531 -0.0067887 0 -0.0023522 0.0065085 -0.0048274 0.01764 -0.0034668 0.0014708 -0.48442 -0.034142 -0.0018007 0.035286 -0.025001 -0.0040694 0.0052713 -0.082443 -0.0031937 -0.043342 -0.012234 -0.0076348 -0.041688 -0.00076956 -0.00061598 0.00017781 -0.00027685 -0.012527 0.00084425 0.0036349 -0.0015234 -0.0024785 -0.03267 -0.0054533 -0.058075 -0.088823 -0.041301
1.6445 0.0010314 -0.0022033 0.013745 0.0032368 0 0.0065356 -0.00090455 -0.0011516 0.0088321 0.0088402 0.00017009 -0.47194 -0.028516 -0.0050598 0.038343 -0.024186 -0.00039922 0.0095633 -0.077239 -0.0018476 -0.033562 -0.011971 -0.0075687 -0.041028 -0.00086449 -0.00088343 6.9821e-05 -0.00059783 -0.023141 0.0069799 0.0050962 -0.0031647 0.0090727 -0.038233 -0.0051117 -0.054163 -0.087503 -0.035861
1.6484 -0.0030645 -0.0043248 0.0057173 0.0098062 0 0.010934 -0.0091891 0.0022581 -0.00043838 0.015273 0.00089884 -0.46351 -0.023271 -0.0053069 0.039671 -0.027509 0.00255 0.013025 -0.070298 0.00031225 -0.022896 -0.0081983 -0.0060606 -0.040253 -0.00055736 -0.0005777 -6.3093e-05 -0.0001393 -0.021703 0.0094595 0.0019854 -0.0036082 0.014763 -0.041324 -0.0026873 -0.053226 -0.081463 -0.026733
1.6523 -0.0062831 -0.0051621 -0.0065207 0.0066162 0 0.0047523 -0.015892 0.0034349 -0.0059338 0.013066 0.007483 -0.45875 -0.017073 -0.0012034 0.037734 -0.035225 0.0030999 0.014091 -0.063702 0.0020509 -0.014854 -0.0018066 -0.0045667 -0.038663 3.0742e-05 0.00015595 0.00018408 0.00058575 -0.0058573 0.0066862 -0.0048108 -0.0030959 0.0089265 -0.039292 0.00035586 -0.054676 -0.074326 -0.016491
1.6563 -0.0077718 -0.005084 -0.014301 -0.0046507 0 -0.0098766 -0.019124 0.0024021 -0.0060663 0.0059407 0.017643 -0.45186 -0.010105 0.0035081 0.032836 -0.044735 0.0017148 0.013359 -0.058944 0.0019631 -0.010696 0.0053924 -0.0039683 -0.035854 0.00050074 0.00064164 0.0007598 0.00080514 0.017448 0.00070177 -0.011629 -0.0021058 -0.0057662 -0.032886 0.0017639 -0.056064 -0.069742 -0.0076284
1.6602 -0.007872 -0.0051175 -0.013964 -0.015501 0 -0.023439 -0.018678 0.00054475 -0.002701 -0.00019923 0.023556 -0.43815 -0.0029964 0.0039644 0.025069 -0.05453 0.00016305 0.011408 -0.056484 -0.00051208 -0.010676 0.012562 -0.0037256 -0.031646 0.00052867 0.00029279 0.0011532 0.00030368 0.040286 -0.0045668 -0.015116 -0.00089248 -0.019974 -0.022875 0.00068655 -0.055967 -0.069041 -0.0011818
1.6641 -0.0077659 -0.0061617 -0.0081907 -0.017217 0 -0.026055 -0.016002 -0.00096348 0.00010586 -0.0023602 0.018173 -0.41803 0.0034136 -0.00028412 0.014682 -0.063084 -0.00034166 0.0089624 -0.056456 -0.0041699 -0.014588 0.018895 -0.0020984 -0.026005 0.00013814 -0.0007254 0.00086614 -0.00036318 0.060565 -0.0066358 -0.014568 0.00030351 -0.024545 -0.010451 -0.0013535 -0.053084 -0.072953 0.0021043
1.668 -0.008487 -0.0082885 -0.0020778 -0.0080892 0 -0.015645 -0.013001 -0.0022222 -0.0011568 -0.0020269 0.00194 -0.39566 0.0068665 -0.0043241 0.0020445 -0.067769 -0.00011829 0.0074686 -0.058121 -0.0064689 -0.021131 0.022818 0.0026303 -0.019342 -0.0003833 -0.0015183 -7.8116e-05 -0.00047278 0.082433 -0.0062313 -0.011828 0.00061814 -0.017368 0.0011897 -0.0019566 -0.045452 -0.080862 0.0014523
1.6719 -0.010137 -0.010719 0.00058439 0.004473 0 -0.00044884 -0.010628 -0.0043776 -0.0069646 -0.0028845 -0.016562 -0.37565 0.006843 -0.0028025 -0.010924 -0.068695 -0.00029352 0.0076114 -0.058685 -0.0054684 -0.02656 0.023783 0.010846 -0.013501 -0.00077623 -0.0012496 -0.0010815 9.6272e-05 0.11199 -0.0060118 -0.0096143 -0.0014085 -0.004968 0.0080656 -0.00037874 -0.034963 -0.087649 -0.001077
1.6758 -0.011933 -0.012477 -0.0017388 0.0091775 0 0.0069703 -0.0084668 -0.0084744 -0.014382 -0.0075548 -0.027245 -0.36107 0.004369 0.0044215 -0.023017 -0.066905 -0.0013236 0.0090892 -0.056853 -0.0016324 -0.02929 0.021969 0.021267 -0.0095597 -0.00096415 4.2956e-05 -0.0014461 0.00074525 0.15271 -0.0078493 -0.010013 -0.0065929 0.0024056 0.008986 0.0016831 -0.023743 -0.090611 -0.004118
1.6797 -0.012948 -0.013124 -0.00838 -0.00015445 0 -8.047e-05 -0.0056801 -0.014363 -0.019275 -0.015902 -0.026734 -0.35298 0.00056455 0.011964 -0.033276 -0.063156 -0.0023766 0.011557 -0.051973 0.0024157 -0.028471 0.017651 0.03181 -0.0082159 -0.00096369 0.0014375 -0.00095568 0.0007985 0.20263 -0.011428 -0.013755 -0.0137 -0.0015031 0.0034431 0.0020929 -0.013408 -0.08824 -0.0068184
1.6836 -0.012822 -0.012954 -0.016137 -0.01901 0 -0.016558 -0.0023432 -0.020438 -0.019488 -0.025238 -0.020767 -0.34991 -0.0027904 0.0143 -0.040495 -0.058376 -0.0021847 0.014444 -0.04365 0.0041619 -0.023487 0.011369 0.04082 -0.010157 -0.00076979 0.0019662 -3.6831e-05 0.00021609 0.25337 -0.015118 -0.019794 -0.019638 -0.014258 -0.0086566 0.00094554 -0.0059402 -0.079353 -0.00833
1.6875 -0.011814 -0.0125 -0.020237 -0.034975 0 -0.029537 0.00023051 -0.024364 -0.016402 -0.031563 -0.018684 -0.3479 -0.0020691 0.011077 -0.042771 -0.053585 -0.00042596 0.016644 -0.033497 0.0032966 -0.01522 0.0053737 0.047632 -0.015164 -0.00041763 0.0014763 0.00064111 -0.00037022 0.2912 -0.017595 -0.025158 -0.021676 -0.026609 -0.02454 0.00077525 -0.0035754 -0.065812 -0.0081023
1.6914 -0.010273 -0.011859 -0.017922 -0.037092 0 -0.028799 0.00060809 -0.0244 -0.013566 -0.031387 -0.025184 -0.34309 0.0025718 0.0067588 -0.041401 -0.048874 0.0018176 0.017892 -0.024863 0.001563 -0.0067406 0.0018053 0.052231 -0.020698 -0.00010852 0.00066966 0.00074879 -0.00031493 0.30203 -0.018354 -0.025948 -0.019829 -0.029518 -0.03883 0.0037135 -0.0042129 -0.053335 -0.0070809
1.6953 -0.0081604 -0.010505 -0.011664 -0.024238 0 -0.015052 -0.0012987 -0.020535 -0.013582 -0.023897 -0.036668 -0.33574 0.010218 0.0052759 -0.037033 -0.044071 0.0030107 0.018181 -0.019418 0.00069896 0.0006294 0.0015784 0.054651 -0.025519 -0.00012986 0.00033443 0.00052279 0.00038671 0.27926 -0.017079 -0.019793 -0.016921 -0.020963 -0.048925 0.0085191 -0.0065238 -0.044579 -0.0057243
1.6992 -0.0051807 -0.007813 -0.0073083 -0.0055717 0 0.0013067 -0.0039751 -0.014633 -0.015929 -0.012246 -0.044848 -0.33142 0.01948 0.0057822 -0.0305 -0.039045 0.0025881 0.017573 -0.018503 0.00083547 0.0057765 0.0052274 0.054733 -0.028548 -0.00055367 0.00059571 0.00044422 0.0011057 0.22905 -0.01337 -0.0081504 -0.015932 -0.0072161 -0.05265 0.010939 -0.0090943 -0.041665 -0.0044533
1.7031 -0.0014126 -0.0038397 -0.0076567 0.0071938 0 0.0094564 -0.0056108 -0.0092389 -0.017483 -0.0021392 -0.043614 -0.33629 0.026896 0.004214 -0.023283 -0.033869 0.0014614 0.016125 -0.023943 0.0010259 0.0072371 0.012994 0.052156 -0.028358 -0.0010532 0.0009297 0.00070373 0.0011982 0.16688 -0.0075297 0.0039718 -0.017034 0.0023767 -0.04671 0.0075523 -0.0096202 -0.047092 -0.0037459
1.707 0.0022456 0.00037308 -0.0086255 0.0089389 0 0.0068936 -0.005695 -0.0057362 -0.015168 0.002295 -0.032942 -0.35007 0.028663 -0.0012611 -0.017619 -0.029846 0.001132 0.014072 -0.033398 0.00099978 0.0057526 0.021545 0.046354 -0.025929 -0.001136 0.00083227 0.00098547 0.00058744 0.10651 -0.0013184 0.01131 -0.017302 0.0028688 -0.033438 -0.00055645 -0.007202 -0.057182 -0.0034058
1.7109 0.0043901 0.0033358 -0.0037552 0.0039646 0 5.5553e-05 -0.0052919 -0.0033364 -0.008443 0.0021313 -0.017303 -0.3645 0.024881 -0.0072601 -0.014139 -0.028183 0.0022739 0.011482 -0.043893 0.0018037 0.0026314 0.028159 0.036376 -0.02299 -0.00062778 0.00036459 0.00078494 -0.00023675 0.050794 0.0028232 0.012032 -0.013518 -0.002752 -0.016881 -0.0080944 -0.002887 -0.06759 -0.0029749
1.7148 0.0040666 0.0041337 0.0068755 0.00065908 0 -0.0029024 -0.0057548 2.3781e-05 0.00027682 0.002864 -0.0012794 -0.37033 0.016291 -0.008297 -0.013047 -0.02981 0.0041154 0.0083585 -0.053587 0.0044144 -0.0014173 0.031171 0.021328 -0.020682 0.00010821 1.4745e-05 -4.9349e-05 -0.00071586 -0.0064843 0.0037795 0.0085091 -0.0053934 -0.0068656 0.00022169 -0.0098629 0.0024185 -0.075644 -0.0021567
1.7188 0.0016179 0.0031347 0.014204 0.0034045 0 0.00021518 -0.0072301 0.0054507 0.0074075 0.0090139 0.013159 -0.3664 0.0044095 -0.0027593 -0.014286 -0.035622 0.005151 0.0047076 -0.060636 0.0079888 -0.005685 0.029084 0.0015828 -0.020197 0.00049936 0.00011233 -0.0010834 -0.00067794 -0.069156 0.0029098 0.0046697 0.0039719 -0.004318 0.014863 -0.0051398 0.0075442 -0.078745 -0.00065832
1.7227 -0.0012969 0.001814 0.0092013 0.0091436 0 0.0046386 -0.0084075 0.011615 0.01072 0.018997 0.025966 -0.36107 -0.005657 0.0048529 -0.017092 -0.046844 0.0044699 0.00076356 -0.062661 0.010047 -0.0094621 0.020246 -0.020216 -0.023214 0.0003186 0.00049329 -0.0016138 -0.00035287 -0.13009 0.0028801 0.0028063 0.010806 0.0031366 0.021136 0.0018641 0.01015 -0.073772 0.0016589
1.7266 -0.0025871 0.0018229 -0.0053569 0.01127 0 0.0045603 -0.007574 0.015728 0.010838 0.025811 0.036741 -0.36336 -0.010508 0.0081019 -0.019611 -0.059899 0.0024911 -0.0027844 -0.062374 0.0087206 -0.012886 0.0089298 -0.039731 -0.028013 -0.00013195 0.0007563 -0.0012498 -4.8973e-05 -0.1761 0.0052318 0.0029344 0.013881 0.0090961 0.020111 0.0057343 0.010434 -0.065413 0.0038333
1.7305 -0.00090292 0.0040002 -0.014537 0.0067018 0 -0.00028541 -0.003756 0.016332 0.010753 0.023687 0.043634 -0.37285 -0.0095868 0.0049314 -0.0213 -0.072798 0.00053765 -0.0055467 -0.061456 0.0047319 -0.016082 -0.002882 -0.05321 -0.033563 -0.00040235 0.00074894 -0.00023359 0.00011956 -0.20248 0.0092234 0.0046253 0.015211 0.0092419 0.012618 0.0042498 0.008823 -0.056215 0.0051988
1.7344 0.0036984 0.0080112 -0.0052721 -0.00057989 0 -0.003797 0.0030305 0.015157 0.013655 0.014373 0.04437 -0.37934 -0.0031519 -0.00049859 -0.021839 -0.08362 -0.00023844 -0.0072088 -0.061521 0.0009025 -0.019142 -0.013429 -0.059765 -0.038862 -0.0003899 0.0006968 0.00077324 0.0002303 -0.22147 0.013062 0.0084285 0.017792 0.0059685 -8.8904e-05 -0.00032169 0.0058723 -0.048542 0.0051517
1.7383 0.0099593 0.012766 0.019023 -0.0026651 0 0.00097153 0.012157 0.015818 0.020397 0.0063473 0.038191 -0.3733 0.0071155 -0.0023041 -0.021151 -0.089317 0.00040484 -0.0073142 -0.06496 -0.00037165 -0.022062 -0.020481 -0.061559 -0.042461 -0.00036886 0.00086132 0.0012181 0.00038784 -0.25293 0.015921 0.014841 0.022783 0.0062261 -0.015882 -0.0036916 0.0025187 -0.045679 0.0027134
1.7422 0.016248 0.017197 0.039834 0.0054493 0 0.015214 0.022501 0.020198 0.028402 0.0070582 0.027036 -0.35604 0.015392 0.0011458 -0.020316 -0.088568 0.001894 -0.0061352 -0.072236 0.00092764 -0.024475 -0.02395 -0.061674 -0.043849 -0.00053741 0.0011807 0.0010292 0.00061964 -0.3044 0.018359 0.022205 0.028677 0.014441 -0.030195 -0.0032222 -0.00010504 -0.048194 -0.0019446
1.7461 0.021392 0.020788 0.041263 0.021318 0 0.032631 0.03217 0.026068 0.033144 0.015658 0.015176 -0.33854 0.018772 0.0059888 -0.020143 -0.083628 0.0034349 -0.0043932 -0.080805 0.002931 -0.026084 -0.025803 -0.061677 -0.044105 -0.00066203 0.001337 0.00055409 0.00088588 -0.36024 0.020854 0.02671 0.032863 0.027357 -0.040778 0.0002833 -0.0019405 -0.053066 -0.0073111
1.75 0.02502 0.023581 0.026071 0.036535 0 0.043915 0.038703 0.028704 0.031595 0.023695 0.0074113 -0.32964 0.016272 0.007342 -0.020909 -0.076013 0.0044491 -0.0024347 -0.088559 0.0039701 -0.026666 -0.027043 -0.061147 -0.043967 -0.00030549 0.0011476 0.00020178 0.0010967 -0.39298 0.022603 0.025422 0.033747 0.036079 -0.046515 0.0037036 -0.0030476 -0.058216 -0.012246
1.7539 0.027337 0.025788 0.012632 0.04285 0 0.043612 0.040332 0.0254 0.02509 0.023393 0.0065241 -0.32643 0.0076577 0.0044296 -0.022721 -0.067514 0.0045911 -0.00058129 -0.093107 0.0038585 -0.026043 -0.028614 -0.059301 -0.044248 0.00058476 0.00078293 0.00014552 0.0010895 -0.38766 0.022425 0.019505 0.031563 0.033822 -0.046686 0.0042789 -0.0035624 -0.061395 -0.015498
1.7578 0.028652 0.027422 0.015534 0.038004 0 0.03392 0.03745 0.018546 0.018895 0.015424 0.011325 -0.31715 -0.0053433 0.00095757 -0.025032 -0.061528 0.0036395 0.00086664 -0.088673 0.003222 -0.023893 -0.030873 -0.056646 -0.04624 0.0014428 0.00054116 0.00030237 0.00067049 -0.35615 0.020826 0.013971 0.027653 0.022338 -0.040337 0.0016565 -0.0034034 -0.058466 -0.014243
1.7617 0.029105 0.028251 0.030496 0.02699 0 0.022796 0.032645 0.013966 0.018156 0.0084774 0.016965 -0.29388 -0.016861 0.00072687 -0.02648 -0.058909 0.0016078 0.0020812 -0.075855 0.0021493 -0.021098 -0.03221 -0.054797 -0.049399 0.0015708 0.00047114 0.00050806 -0.00020212 -0.32743 0.020438 0.013684 0.023366 0.011025 -0.031545 -0.0020474 -0.0022614 -0.050678 -0.0091386
1.7656 0.028792 0.028093 0.039846 0.018144 0 0.018109 0.028831 0.015735 0.023273 0.011121 0.018216 -0.26138 -0.024663 0.0035337 -0.026539 -0.059116 -0.001021 0.0030626 -0.056154 9.4029e-05 -0.018215 -0.031633 -0.054827 -0.053014 0.00087477 0.00033231 0.00066315 -0.0012357 -0.32315 0.023674 0.019328 0.01961 0.0093805 -0.022582 -0.0040168 0.00034517 -0.039725 -0.0013214
1.7695 0.028088 0.027181 0.032391 0.017237 0 0.022217 0.027059 0.022381 0.028969 0.023961 0.013921 -0.23246 -0.027429 0.0057273 -0.024952 -0.061447 -0.0033629 0.0036956 -0.031331 -0.0028535 -0.015751 -0.028634 -0.056281 -0.05643 2.1449e-05 -4.0756e-05 0.00073702 -0.0018863 -0.3423 0.029848 0.027214 0.017046 0.019414 -0.01537 -0.0029792 0.0048363 -0.027258 0.0079498
1.7734 0.027742 0.026271 0.015837 0.023854 0 0.030779 0.026183 0.02829 0.028555 0.039433 0.0088479 -0.21469 -0.024193 0.0044689 -0.021628 -0.064631 -0.0046741 0.0035897 -0.0043241 -0.0051805 -0.014467 -0.023031 -0.058088 -0.05867 -0.00022244 -0.00042708 0.00070264 -0.0017571 -0.3687 0.035196 0.0329 0.016263 0.034436 -0.012538 -0.00022009 0.011896 -0.015771 0.016544
1.7773 0.028477 0.02634 0.0083455 0.032428 0 0.036485 0.024709 0.029111 0.02019 0.048752 0.010463 -0.20188 -0.017335 0.00080583 -0.01778 -0.066591 -0.0049621 0.0017529 0.018733 -0.0051466 -0.015292 -0.017921 -0.060253 -0.058831 0.00021015 -0.00039795 0.0005235 -0.00098615 -0.39157 0.036344 0.034888 0.017631 0.04481 -0.016373 0.0015239 0.021512 -0.0084722 0.020962
1.7813 0.030375 0.027979 0.018828 0.036892 0 0.034905 0.022779 0.026004 0.0095045 0.048938 0.022501 -0.17895 -0.010514 -0.0017062 -0.014762 -0.067122 -0.005043 -0.0018277 0.035451 -0.0030399 -0.017904 -0.016819 -0.064193 -0.057431 0.00062593 0.00015696 0.00021056 -0.00020233 -0.41702 0.033881 0.034976 0.021088 0.04541 -0.024843 0.00050316 0.032179 -0.0049939 0.021115
1.7852 0.03258 0.030882 0.037591 0.035363 0 0.028032 0.022063 0.024578 0.0056921 0.043684 0.040798 -0.13464 -0.0050109 -0.0010456 -0.01312 -0.066523 -0.0058872 -0.006967 0.044981 -0.0019271 -0.022067 -0.021648 -0.071169 -0.054654 0.00034383 0.00076121 -0.00013491 -2.0091e-06 -0.45874 0.032079 0.035545 0.026151 0.038681 -0.03663 -0.0024072 0.043061 -0.0048213 0.017457
1.7891 0.033737 0.033808 0.047048 0.031321 0 0.022644 0.023679 0.029492 0.013876 0.038515 0.055701 -0.069634 -0.0016701 0.0011443 -0.013196 -0.065282 -0.0077848 -0.013263 0.047126 -0.0055251 -0.027401 -0.033812 -0.080601 -0.05068 -0.00052948 0.00072207 -0.00035827 -0.00040758 -0.51861 0.034668 0.036937 0.032121 0.031535 -0.050117 -0.0045421 0.053325 -0.0071299 0.0109
1.793 0.032901 0.035143 0.040171 0.0304 0 0.024551 0.02657 0.039766 0.030274 0.035752 0.059619 0.0065113 -0.00026036 0.0015616 -0.014926 -0.064503 -0.010047 -0.01926 0.042339 -0.0148 -0.032857 -0.054476 -0.090309 -0.045171 -0.0011779 -0.00017834 -0.00034191 -0.00085353 -0.57784 0.040721 0.037406 0.038215 0.029405 -0.062023 -0.0041287 0.061596 -0.010188 0.0040427
1.7969 0.030199 0.033788 0.026691 0.035294 0 0.03327 0.028352 0.049133 0.044634 0.033748 0.053257 0.084653 0.0019796 -0.00099905 -0.016414 -0.064399 -0.011455 -0.022958 0.036179 -0.026505 -0.036638 -0.07683 -0.09844 -0.037791 -0.00093908 -0.0013871 -7.6431e-05 -0.00075211 -0.60814 0.044896 0.035092 0.043594 0.032415 -0.069794 -0.0021422 0.067917 -0.0117 0.00023492
1.8008 0.026681 0.029819 0.021339 0.042843 0 0.041748 0.027823 0.050992 0.048209 0.029832 0.044754 0.16149 0.0060859 -0.0042841 -0.01652 -0.064034 -0.011036 -0.023933 0.03168 -0.035313 -0.037802 -0.095718 -0.10482 -0.028255 -1.8672e-05 -0.0020275 0.00032511 -9.2255e-05 -0.59229 0.041988 0.029707 0.047417 0.03615 -0.073194 -0.0012328 0.072691 -0.01088 8.2182e-05
1.8047 0.023498 0.024482 0.027941 0.04584 0 0.041788 0.026309 0.043539 0.040651 0.023226 0.042325 0.23744 0.012258 -0.0049649 -0.014522 -0.06232 -0.00859 -0.022296 0.030787 -0.037887 -0.035647 -0.10739 -0.11002 -0.016369 0.00071972 -0.0016796 0.000663 0.00054014 -0.53541 0.031555 0.022587 0.048982 0.035705 -0.072271 -0.0026632 0.076097 -0.0071738 0.0034934
1.8086 0.021123 0.019495 0.036507 0.03844 0 0.030944 0.026181 0.030828 0.029971 0.015431 0.046959 0.31204 0.020051 -0.0021051 -0.0097187 -0.057513 -0.0047862 -0.018708 0.035453 -0.035391 -0.029361 -0.10751 -0.11317 -0.0019416 0.00065726 -0.00074521 0.0007299 0.00055718 -0.45854 0.018427 0.015725 0.047805 0.029591 -0.0674 -0.0046056 0.078233 1.4327e-05 0.0096857
1.8125 0.019246 0.016091 0.035206 0.021142 0 0.01506 0.02801 0.019365 0.025603 0.0087891 0.051729 0.38383 0.025852 0.0018813 -0.0022301 -0.046319 -0.00094129 -0.016918 0.04656 -0.032297 -0.018582 -0.09289 -0.1113 0.014327 3.4799e-05 -6.7069e-05 0.00043113 -2.6005e-05 -0.38265 0.0088821 0.01093 0.043593 0.020744 -0.06015 -0.0039984 0.078472 0.011347 0.014862
1.8164 0.017277 0.014404 0.023156 0.0014565 0 0.0040684 0.029457 0.013404 0.030423 0.0051038 0.04813 0.45452 0.027108 0.0035447 0.0058404 -0.030067 0.0014212 -0.020029 0.060155 -0.032518 -0.0060172 -0.071798 -0.10124 0.030439 -0.00036755 -0.00019396 -0.0001042 -0.00060929 -0.31735 0.0060626 0.0093186 0.036347 0.01416 -0.052608 -0.00025725 0.076684 0.025141 0.016146
1.8203 0.014896 0.013547 0.010484 -0.010592 0 0.0043044 0.027223 0.012577 0.038445 0.005025 0.033601 0.53121 0.023002 0.0014788 0.013533 -0.0098183 0.0012912 -0.029524 0.074194 -0.036132 0.0068911 -0.048806 -0.082536 0.045514 -0.0001031 -0.00096953 -0.00053185 -0.00064145 -0.26077 0.0083362 0.010683 0.026733 0.012966 -0.045164 0.0033179 0.072639 0.040593 0.012631
1.8242 0.012155 0.012306 0.0068739 -0.0091391 0 0.013572 0.020139 0.013108 0.040073 0.0076534 0.013648 0.62189 0.01336 -0.0027182 0.02003 0.012991 -0.001015 -0.046275 0.086703 -0.039366 0.018699 -0.028454 -0.058301 0.058865 0.00048532 -0.0017435 -0.00048869 -0.00020942 -0.20609 0.011254 0.013015 0.016364 0.015761 -0.037967 0.0025101 0.066271 0.056784 0.0040175
1.8281 0.0092214 0.0099368 0.01168 0.0032979 0 0.022889 0.0103 0.0111 0.03049 0.01038 -0.0028243 0.72717 -0.0008714 -0.0060598 0.024375 0.035369 -0.0036115 -0.070904 0.094618 -0.037739 0.02692 -0.017976 -0.03317 0.069825 0.0007058 -0.0019194 0.00012291 4.991e-05 -0.1474 0.010955 0.013199 0.0073626 0.017272 -0.03047 -0.0031991 0.057679 0.071926 -0.0090059
1.832 0.006183 0.0065557 0.015569 0.017154 0 0.023348 0.0012601 0.0053277 0.01408 0.0099172 -0.010497 0.83681 -0.014516 -0.0064936 0.027385 0.053705 -0.0040052 -0.09769 0.097694 -0.029763 0.030864 -0.01838 -0.010463 0.079807 0.00033457 -0.0013429 0.00099921 -0.00035261 -0.082074 0.0064963 0.0091638 0.0011297 0.012174 -0.021691 -0.0093605 0.048886 0.084086 -0.021517
1.8359 0.0031181 0.002894 0.010676 0.022041 0 0.012586 -0.0047236 -0.0022329 0.0010254 0.0047251 -0.011036 0.93563 -0.024918 -0.0040053 0.030195 0.067606 -0.00096312 -0.12161 0.097882 -0.018237 0.031819 -0.025297 0.0088398 0.090165 -0.0001106 -0.00030089 0.0016088 -0.0011724 -0.01157 5.205e-05 0.0018994 -0.002741 -0.00051736 -0.01164 -0.010465 0.041291 0.09311 -0.030534
1.8398 0.0002101 -0.00033837 -0.001775 0.013774 0 -0.0038942 -0.0078017 -0.0082467 -0.00133 -0.0030466 -0.01069 1.0144 -0.031031 -0.00018997 0.033451 0.077297 0.0041435 -0.13929 0.096659 -0.0081348 0.030871 -0.035375 0.024887 0.10158 5.7343e-05 0.00073337 0.0015687 -0.0015917 0.058375 -0.0046758 -0.0048206 -0.0062271 -0.015864 -0.00057704 -0.0053172 0.035582 0.099185 -0.034481
1.8438 -0.0023992 -0.0029802 -0.013323 -0.0027422 0 -0.01704 -0.0094556 -0.010818 0.0048241 -0.0085331 -0.014766 1.0767 -0.03245 0.0028406 0.037749 0.083582 0.007944 -0.1474 0.095821 -0.0029141 0.029455 -0.044507 0.03749 0.11457 0.00090794 0.0013637 0.00091172 -0.0010063 0.11998 -0.0049489 -0.0073118 -0.011233 -0.025855 0.010988 0.0017051 0.032237 0.10288 -0.032208
1.8477 -0.0049153 -0.0054434 -0.01649 -0.017095 0 -0.020604 -0.010921 -0.011141 0.0089437 -0.0080435 -0.023606 1.1353 -0.031474 0.0034949 0.043216 0.089567 0.007521 -0.14039 0.098648 -0.002306 0.030904 -0.045115 0.046144 0.12842 0.0017477 0.0014286 1.8294e-05 0.00033673 0.16851 -0.0011467 -0.0050797 -0.017909 -0.024952 0.02138 0.004982 0.030428 0.10671 -0.023741
1.8516 -0.0079102 -0.0082655 -0.011177 -0.021176 0 -0.015031 -0.01272 -0.012546 0.00080963 -0.0026225 -0.032743 1.2018 -0.032972 0.0015163 0.048266 0.098389 0.0028037 -0.12498 0.10442 -0.0033812 0.035907 -0.038374 0.051089 0.1405 0.0017727 0.0010473 -0.00070109 0.0014951 0.20636 0.002932 -0.0012936 -0.024494 -0.014299 0.030143 0.00312 0.026992 0.11349 -0.014729
1.8555 -0.011825 -0.011609 -0.0043064 -0.015469 0 -0.0066555 -0.015079 -0.017469 -0.020165 0.0022324 -0.036501 1.2791 -0.038558 -0.0016701 0.051926 0.11084 -0.0032227 -0.10443 0.1119 -0.0037375 0.044231 -0.026103 0.053586 0.1492 0.00083885 0.00054326 -0.0010667 0.0016458 0.24089 0.0024636 -0.00020095 -0.028774 -0.0013408 0.037626 -0.00012489 0.020187 0.12427 -0.0077161
1.8594 -0.016351 -0.015148 -0.0040919 -0.0086627 0 -0.0032334 -0.017991 -0.024824 -0.043033 0.00075976 -0.032112 1.3616 -0.049051 -0.0036335 0.053383 0.12714 -0.0067866 -0.082085 0.11954 -0.0036949 0.055224 -0.010571 0.054761 0.15324 -0.00041765 0.00023685 -0.0011246 0.00077494 0.2766 -0.0045526 -0.0039101 -0.029662 0.0050458 0.044472 -0.00030312 0.0086484 0.1397 -0.0048117
1.8633 -0.020397 -0.018404 -0.013717 -0.010326 0 -0.0088484 -0.020625 -0.030352 -0.053184 -0.0086509 -0.021577 1.4419 -0.064308 -0.0026725 0.051479 0.14672 -0.0061329 -0.06279 0.12411 -0.0053325 0.067204 0.0041893 0.054461 0.15067 -0.0011759 0.00021621 -0.00096261 -0.0003916 0.30895 -0.015145 -0.011323 -0.027443 0.0004199 0.05236 0.0028085 -0.0094456 0.16021 -0.0086876
1.8672 -0.022857 -0.021159 -0.028582 -0.022307 0 -0.02131 -0.021285 -0.030099 -0.044084 -0.022587 -0.010334 1.5175 -0.079243 0.00061524 0.046971 0.16574 -0.0024651 -0.05049 0.12201 -0.0093814 0.076264 0.013762 0.051781 0.1428 -0.0011088 0.00029118 -0.00059899 -0.0010928 0.32715 -0.023341 -0.019666 -0.022847 -0.012485 0.063897 0.005114 -0.031955 0.183 -0.018266
1.8711 -0.02358 -0.023539 -0.039035 -0.03631 0 -0.033588 -0.018849 -0.024088 -0.023157 -0.035518 -0.0038083 1.5908 -0.090075 0.0035756 0.041923 0.18159 0.0015533 -0.043938 0.11384 -0.013357 0.080633 0.018605 0.046888 0.133 -0.00052258 0.0002142 -5.8212e-05 -0.0011514 0.32479 -0.025137 -0.026697 -0.016454 -0.025932 0.079208 0.002882 -0.054609 0.20517 -0.029928
1.875 -0.023587 -0.025708 -0.037485 -0.040496 0 -0.038482 -0.014609 -0.016712 -0.0064388 -0.043442 -0.0041903 1.6643 -0.095159 0.0037442 0.037667 0.193 0.0040735 -0.042067 0.1005 -0.013266 0.07935 0.019529 0.041903 0.12316 4.7438e-05 -2.943e-05 0.00050923 -0.00094691 0.30881 -0.022084 -0.031638 -0.0093164 -0.032558 0.097961 -0.0029946 -0.074596 0.22525 -0.041614
1.8789 -0.02427 -0.027573 -0.025335 -0.030134 0 -0.03365 -0.012272 -0.013238 -0.0060037 -0.045386 -0.0095587 1.7365 -0.09354 0.0011351 0.035547 0.19915 0.0050132 -0.043346 0.083481 -0.0075219 0.071859 0.017844 0.039521 0.11517 0.00028795 -0.00018073 0.00086543 -0.00088087 0.29779 -0.019934 -0.034678 -0.0038586 -0.030177 0.11938 -0.0077334 -0.0891 0.24204 -0.051293
1.8828 -0.026235 -0.028861 -0.013494 -0.013044 0 -0.023528 -0.015322 -0.015584 -0.02056 -0.042675 -0.015808 1.8034 -0.086038 -0.0017841 0.037992 0.19964 0.0052268 -0.044966 0.067179 0.00093117 0.057519 0.016026 0.040721 0.11175 0.00020601 6.067e-06 0.00088036 -0.00095462 0.3103 -0.023323 -0.036245 -0.0033329 -0.022849 0.1407 -0.0074533 -0.092607 0.25426 -0.055987
1.8867 -0.028872 -0.029513 -0.014092 -0.004312 0 -0.016463 -0.02385 -0.021305 -0.037141 -0.037651 -0.019833 1.8637 -0.07953 -0.0025871 0.043539 0.19909 0.0052585 -0.044862 0.055978 0.0068777 0.041005 0.015223 0.044222 0.11119 -5.6597e-05 0.00044914 0.00066595 -0.00087878 0.35265 -0.031502 -0.036822 -0.009555 -0.01766 0.15872 -0.0028626 -0.088308 0.26449 -0.057425
1.8906 -0.031 -0.02993 -0.029224 -0.013931 0 -0.018735 -0.033988 -0.026552 -0.042381 -0.032831 -0.021533 1.9218 -0.077084 -0.0013527 0.050826 0.19985 0.0051104 -0.042924 0.051095 0.0076862 0.024745 0.014776 0.048427 0.112 -0.00036887 0.00077346 0.00047786 -0.0005136 0.41559 -0.039235 -0.036933 -0.020862 -0.019566 0.17252 0.0017937 -0.078953 0.27391 -0.057067
1.8945 -0.031957 -0.030711 -0.047468 -0.0377 0 -0.029781 -0.040847 -0.02977 -0.0336 -0.03001 -0.02326 1.9835 -0.080638 -0.00044931 0.058561 0.20369 0.0049386 -0.039255 0.052982 0.0060625 0.010726 0.013914 0.053593 0.11292 -0.00058463 0.00070305 0.00047635 -9.9472e-05 0.48092 -0.041878 -0.036819 -0.032605 -0.027933 0.18166 0.0029521 -0.067165 0.28321 -0.056138
1.8984 -0.032109 -0.032079 -0.053301 -0.059588 0 -0.042447 -0.042397 -0.032389 -0.020312 -0.029084 -0.027471 2.0483 -0.091823 -0.0017785 0.064805 0.21271 0.005421 -0.034257 0.06153 0.0077849 0.0015542 0.011185 0.061506 0.11231 -0.00051817 0.00039537 0.00060353 -1.5541e-05 0.53191 -0.039495 -0.036107 -0.040251 -0.037283 0.18606 0.00054397 -0.05679 0.29269 -0.056184
1.9023 -0.032395 -0.033604 -0.041822 -0.064135 0 -0.048371 -0.04075 -0.036155 -0.015282 -0.027912 -0.034673 2.1067 -0.10713 -0.0044224 0.06732 0.2269 0.0071062 -0.028686 0.072535 0.016405 -0.0010452 0.0057384 0.072832 0.10938 -8.7065e-05 0.00032118 0.0006989 -0.00035391 0.56057 -0.036081 -0.034202 -0.042544 -0.041694 0.18814 -0.002996 -0.052795 0.30073 -0.058097
1.9063 -0.033409 -0.034541 -0.024214 -0.048719 0 -0.044412 -0.039818 -0.040433 -0.023387 -0.024412 -0.04316 2.1465 -0.12053 -0.0053432 0.066812 0.24286 0.0095578 -0.022751 0.081286 0.029942 0.00049189 -0.00046587 0.085275 0.10567 0.00050568 0.00078035 0.0006965 -0.00079463 0.56925 -0.035119 -0.031247 -0.041911 -0.039527 0.19061 -0.0055775 -0.054713 0.30584 -0.060781
1.9102 -0.034904 -0.034498 -0.017368 -0.025498 0 -0.034964 -0.041726 -0.042644 -0.037974 -0.019562 -0.050321 2.165 -0.12904 -0.0025367 0.063951 0.25863 0.011578 -0.016338 0.085543 0.042649 0.0046914 -0.0058712 0.095108 0.10218 0.00083552 0.0015697 0.00066166 -0.00091595 0.56758 -0.036346 -0.02852 -0.041869 -0.034697 0.19438 -0.0067465 -0.061754 0.3072 -0.063501
1.9141 -0.036048 -0.033725 -0.02728 -0.011552 0 -0.028223 -0.045208 -0.041286 -0.047373 -0.017795 -0.054201 2.1737 -0.1302 0.0026632 0.059657 0.27225 0.012527 -0.0093227 0.083529 0.04994 0.0098678 -0.0088557 0.10077 0.099911 0.00061157 0.0021824 0.00063843 -0.00059429 0.56667 -0.036908 -0.027515 -0.043925 -0.033365 0.20001 -0.0066234 -0.072623 0.30429 -0.06553
1.918 -0.036078 -0.032736 -0.043141 -0.015605 0 -0.02939 -0.047013 -0.037986 -0.045245 -0.023077 -0.054319 2.1902 -0.1213 0.0066282 0.055914 0.28034 0.013238 -0.0016643 0.072908 0.051711 0.012853 -0.0065153 0.10448 0.10013 -1.0624e-05 0.0023392 0.00052909 -7.5941e-05 0.57214 -0.03512 -0.028498 -0.046701 -0.038669 0.20719 -0.0047264 -0.084479 0.29701 -0.06595
1.9219 -0.03472 -0.031687 -0.048503 -0.032074 0 -0.036432 -0.044554 -0.036082 -0.035606 -0.033806 -0.051689 2.2224 -0.1082 0.0068146 0.054395 0.28349 0.015247 0.0054687 0.057769 0.051258 0.011963 -0.00055659 0.10964 0.10139 -0.0005276 0.0022698 0.00019745 0.0003114 0.57963 -0.032403 -0.030135 -0.04768 -0.047783 0.21353 -0.00064492 -0.093915 0.28916 -0.065666
1.9258 -0.032149 -0.030232 -0.037884 -0.046604 0 -0.041856 -0.037504 -0.037184 -0.028625 -0.042255 -0.04833 2.2602 -0.095373 0.0040295 0.055186 0.2833 0.018941 0.011053 0.041361 0.0515 0.0075522 0.0062782 0.1164 0.1021 -0.00055231 0.0024248 -0.00030356 0.00045582 0.5766 -0.031331 -0.030693 -0.04552 -0.053745 0.21781 0.0043948 -0.10028 0.28304 -0.065663
1.9297 -0.028746 -0.028055 -0.021386 -0.047726 0 -0.039 -0.027605 -0.039477 -0.031454 -0.040617 -0.046291 2.2836 -0.085863 0.0013678 0.058115 0.28101 0.022682 0.014307 0.026016 0.052506 0.00018421 0.011688 0.12019 0.10107 -0.00017788 0.0029332 -0.00067772 0.00046075 0.55112 -0.032305 -0.02956 -0.040844 -0.050575 0.21938 0.007606 -0.10344 0.28008 -0.066626
1.9336 -0.024991 -0.025473 -0.013018 -0.035072 0 -0.027601 -0.017629 -0.039568 -0.042144 -0.028693 -0.046211 2.2817 -0.082991 0.0010973 0.062669 0.27821 0.024123 0.014287 0.014451 0.052351 -0.0090707 0.012591 0.11541 0.096918 0.00015156 0.0034135 -0.00064041 0.00042089 0.50157 -0.032849 -0.02747 -0.035221 -0.037709 0.21772 0.0069657 -0.10369 0.2816 -0.069317
1.9375 -0.021516 -0.023376 -0.016191 -0.018337 0 -0.014162 -0.010379 -0.035786 -0.051406 -0.015404 -0.046214 2.2626 -0.088639 0.0027375 0.067038 0.27691 0.022498 0.010688 0.0097189 0.049737 -0.017376 0.0053722 0.1008 0.089052 0.00012909 0.0033655 -0.00025067 0.00029477 0.43895 -0.030436 -0.025444 -0.029781 -0.020558 0.2136 0.0033515 -0.10273 0.28717 -0.073829
1.9414 -0.019062 -0.022457 -0.022285 -0.0089758 0 -0.0069929 -0.0078127 -0.029405 -0.050154 -0.011561 -0.04245 2.2461 -0.097657 0.0040561 0.069827 0.27676 0.019447 0.0060541 0.0095883 0.045421 -0.023216 -0.006439 0.08099 0.080329 -0.00010552 0.0027195 5.8178e-05 2.6215e-05 0.37878 -0.025597 -0.02391 -0.024755 -0.0071524 0.20939 -0.00015641 -0.10238 0.29297 -0.078514
1.9453 -0.018185 -0.022513 -0.022739 -0.011735 0 -0.010058 -0.010135 -0.022822 -0.036444 -0.020112 -0.031703 2.2437 -0.10736 0.0035619 0.070523 0.27698 0.017372 0.001763 0.012834 0.04132 -0.02629 -0.020236 0.062453 0.072427 -0.00018286 0.0019356 -0.00015193 -0.00028016 0.32961 -0.021709 -0.023017 -0.019943 -0.003392 0.20603 -0.0013094 -0.10309 0.29718 -0.082487
1.9492 -0.018874 -0.022591 -0.019552 -0.022112 0 -0.020408 -0.015443 -0.01717 -0.016643 -0.033227 -0.014464 2.248 -0.11521 0.0017659 0.068831 0.27664 0.017014 -0.00091956 0.018085 0.038738 -0.02665 -0.033166 0.047838 0.066893 1.242e-07 0.0015312 -0.00088494 -0.00040641 0.28859 -0.021529 -0.023323 -0.015247 -0.0097971 0.20429 -0.00075602 -0.10504 0.29828 -0.08498
1.9531 -0.020444 -0.021922 -0.02153 -0.030668 0 -0.03075 -0.020685 -0.012141 -0.00063403 -0.039252 0.0042056 2.2416 -0.11768 0.00018223 0.064532 0.27369 0.016893 -0.00021374 0.023256 0.037566 -0.025028 -0.039915 0.03447 0.065993 9.1223e-05 0.0015472 -0.0016446 -0.00027659 0.24817 -0.02417 -0.025411 -0.010801 -0.021276 0.20493 -0.0008363 -0.1079 0.29454 -0.08501
1.957 -0.021884 -0.020665 -0.031155 -0.030246 0 -0.034696 -0.02367 -0.0077994 0.0048675 -0.032959 0.017323 2.2188 -0.11515 -0.00042053 0.059199 0.26728 0.015267 0.0028745 0.026604 0.036802 -0.023888 -0.038437 0.018626 0.068463 -0.00033645 0.0015307 -0.0018339 -0.00010348 0.2068 -0.025767 -0.02848 -0.0069506 -0.029864 0.20708 -0.0025654 -0.1101 0.28835 -0.083478
1.9609 -0.022431 -0.019691 -0.038778 -0.020823 0 -0.030628 -0.024441 -0.0056307 9.2571e-05 -0.019375 0.020423 2.1952 -0.10992 -0.00049119 0.054134 0.25839 0.012449 0.0062131 0.028256 0.035407 -0.02423 -0.031145 0.0011264 0.071741 -0.0012239 0.0010548 -0.001258 -0.00019439 0.17258 -0.023125 -0.029833 -0.0043583 -0.029227 0.20984 -0.0043736 -0.11075 0.28256 -0.081527
1.9648 -0.021928 -0.019555 -0.032583 -0.00904 0 -0.021891 -0.024621 -0.0071025 -0.0089581 -0.0080967 0.014337 2.1951 -0.10337 -0.00066455 0.050162 0.24786 0.01082 0.0082199 0.02853 0.03278 -0.026324 -0.020141 -0.011727 0.074079 -0.0019315 0.00021417 -0.00027358 -0.00058433 0.15625 -0.016606 -0.026649 -0.0039748 -0.018763 0.21278 -0.0040659 -0.10933 0.27894 -0.079732
1.9688 -0.020701 -0.019724 -0.013594 -0.0032004 0 -0.013982 -0.025271 -0.011342 -0.01517 -0.0043866 0.0041174 2.2249 -0.096926 -0.00078008 0.048095 0.23687 0.012371 0.0071344 0.02801 0.029047 -0.030089 -0.0082541 -0.013222 0.073599 -0.0017957 -0.000432 0.00051989 -0.00091221 0.16063 -0.009513 -0.018818 -0.0064731 -0.0046314 0.21551 -0.001618 -0.10539 0.2792 -0.078576
1.9727 -0.019075 -0.018875 0.0024939 -0.0073062 0 -0.011071 -0.025485 -0.015027 -0.015012 -0.0058158 -0.004862 2.2621 -0.091847 -0.00020794 0.049219 0.22793 0.016345 6.7803e-05 0.028273 0.02533 -0.03378 -0.0013253 -0.0025493 0.068022 -0.00081483 -0.00040698 0.00073488 -0.00072966 0.17715 -0.0049637 -0.0098047 -0.01139 0.0038432 0.21747 0.00060091 -0.098513 0.28485 -0.077673
1.9766 -0.016982 -0.016022 0.00085096 -0.018104 0 -0.013794 -0.023266 -0.015212 -0.010315 -0.0067276 -0.010383 2.2704 -0.087201 0.0010603 0.052178 0.22131 0.019568 -0.010427 0.030105 0.023461 -0.0353 0.00015073 0.013822 0.060532 0.0002575 0.00021871 0.00040632 4.1241e-05 0.19228 -0.0035457 -0.0041528 -0.016853 0.00075349 0.21823 0.00052564 -0.090658 0.29188 -0.075659
1.9805 -0.014015 -0.011407 -0.015606 -0.0271 0 -0.018978 -0.017786 -0.012222 -0.006321 -0.0047156 -0.013945 2.2305 -0.082572 0.0020858 0.056199 0.21653 0.019277 -0.02274 0.033643 0.024671 -0.033927 -0.002986 0.0272 0.053261 0.00056699 0.00091012 -0.00014665 0.0009739 0.19693 -0.0037343 -0.0037635 -0.020434 -0.01151 0.21696 -0.0011725 -0.082846 0.29799 -0.071918
1.9844 -0.0098998 -0.006331 -0.027228 -0.026274 0 -0.021232 -0.010565 -0.0092954 -0.0075457 -0.002146 -0.018505 2.1577 -0.077802 0.0019464 0.060435 0.21287 0.015625 -0.035199 0.038832 0.02814 -0.029347 -0.0094433 0.033488 0.048244 -3.96e-05 0.0011876 -0.00059883 0.0014788 0.18964 -0.0039265 -0.0065723 -0.020592 -0.02346 0.21275 -0.0018807 -0.076086 0.3011 -0.06615
1.9883 -0.0049499 -0.0021263 -0.017112 -0.013697 0 -0.016016 -0.004229 -0.0091208 -0.014266 -0.0020423 -0.025534 2.0895 -0.073423 0.00083622 0.063437 0.20867 0.011445 -0.045166 0.04534 0.031162 -0.021679 -0.016634 0.035485 0.04864 -0.0008431 0.001048 -0.00078708 0.0012856 0.17222 -0.0036028 -0.0088351 -0.017514 -0.025611 0.20345 -0.00024427 -0.072066 0.29814 -0.058468
1.9922 -5.0806e-05 0.00075776 0.010809 0.0048106 0 -0.0030259 -0.00016364 -0.010924 -0.021978 -0.0039023 -0.033503 2.0547 -0.071792 -8.7989e-05 0.063731 0.20167 0.0096457 -0.050949 0.051699 0.031411 -0.013742 -0.021123 0.038725 0.054846 -0.00089042 0.00089584 -0.00071097 0.00060924 0.14439 -0.0027211 -0.0084767 -0.012727 -0.015965 0.18801 0.0019712 -0.071825 0.28898 -0.051545
1.9961 0.0038819 0.0028063 0.03442 0.019242 0 0.012357 0.0024768 -0.011331 -0.024256 -0.0043971 -0.038525 2.052 -0.073956 5.2932e-06 0.061558 0.19195 0.010919 -0.053776 0.056916 0.029268 -0.0077243 -0.022902 0.044995 0.063647 0.00014844 0.0011064 -0.00047018 -0.00010818 0.10387 -0.00075599 -0.0060864 -0.0079699 -0.0014778 0.16864 0.0016719 -0.074384 0.27673 -0.047574
2 0.0065179 0.0047416 0.034711 0.02189 0 0.021616 0.0054562 -0.0080828 -0.017161 -0.0017274 -0.036599 2.056 -0.080174 0.00072332 0.057236 0.18 0.013749 -0.054542 0.06048 0.027468 -0.0046289 -0.022586 0.049656 0.0728 0.001685 0.0016729 -0.00022113 -0.00056326 0.05145 0.0029688 -0.0030707 -0.0042933 0.0079303 0.14726 -0.0019935 -0.078953 0.2633 -0.047749
2.0039 0.0082331 0.0068069 0.014094 0.012392 0 0.019061 0.0094141 -0.0025006 -0.0021447 0.0019268 -0.02622 2.0424 -0.090217 0.0010262 0.051321 0.16668 0.016219 -0.054353 0.062026 0.02792 -0.0051117 -0.021235 0.045281 0.079857 0.0027103 0.0022467 -0.00012898 -0.00071615 -0.0060179 0.0079533 0.00031282 -0.0018011 0.0076207 0.12633 -0.0062939 -0.084485 0.25071 -0.052928
2.0078 0.0095902 0.0086109 -0.00662 -0.0020598 0 0.0070568 0.013299 0.0020242 0.014734 0.0030045 -0.0098989 2.0076 -0.10147 0.00059042 0.0454 0.15482 0.017485 -0.054812 0.061273 0.028913 -0.009019 -0.021572 0.028214 0.080395 0.0026018 0.0024658 -0.00027753 -0.00065033 -0.059352 0.012096 0.0045834 0.00021291 0.0015872 0.11252 -0.0074173 -0.088313 0.24212 -0.063462
2.0117 0.01065 0.0095041 -0.0088497 -0.011476 0 -0.0044724 0.015662 0.0038366 0.026881 0.0012119 0.006722 1.9659 -0.10891 0.00028865 0.041204 0.1466 0.017655 -0.055805 0.060117 0.026092 -0.012562 -0.024437 0.0021383 0.076182 0.0015428 0.0022325 -0.00058941 -0.00042168 -0.10455 0.01324 0.0091215 0.0029882 -0.0016953 0.10789 -0.0041947 -0.088916 0.23661 -0.074389
2.0156 0.010787 0.0090524 0.006631 -0.0096276 0 -0.0052883 0.016095 0.0048492 0.031592 0.00054983 0.018298 1.9319 -0.11048 0.0011398 0.039191 0.14243 0.016823 -0.056468 0.059681 0.016739 -0.013806 -0.029271 -0.02451 0.069414 0.00027992 0.0017172 -0.00085512 -7.4765e-05 -0.14585 0.011373 0.011623 0.0077025 0.0031796 0.11192 0.00086892 -0.086185 0.23288 -0.082916
2.0195 0.0092207 0.007264 0.022318 0.0018936 0 0.0063188 0.015159 0.0082902 0.031361 0.0049963 0.023758 1.9072 -0.10511 0.002928 0.039505 0.1423 0.014722 -0.055987 0.060879 0.0030018 -0.011356 -0.035344 -0.044905 0.062208 -0.00047318 0.0011563 -0.00088005 0.00026912 -0.18982 0.0090095 0.010126 0.014471 0.014231 0.12333 0.004185 -0.080391 0.22977 -0.08686
2.0234 0.0058009 0.0045396 0.021964 0.014776 0 0.020887 0.013111 0.014749 0.030968 0.013276 0.027464 1.8834 -0.092171 0.0041685 0.041991 0.14572 0.011326 -0.053054 0.064936 -0.0095955 -0.0036394 -0.041275 -0.058321 0.057804 -0.00047248 0.0006679 -0.00062907 0.00044366 -0.23489 0.0089166 0.0053546 0.02161 0.024101 0.13919 0.0043951 -0.0724 0.22561 -0.083459
2.0273 0.0012806 0.0014711 0.0052451 0.019608 0 0.02474 0.009229 0.02083 0.032692 0.018639 0.035633 1.854 -0.076267 0.003603 0.044787 0.14967 0.007384 -0.047375 0.072087 -0.017145 0.0083867 -0.045314 -0.068879 0.05925 4.0789e-05 0.00022746 -0.00023877 0.00038882 -0.26647 0.011207 0.00034519 0.026193 0.02588 0.15114 0.0030303 -0.065355 0.21918 -0.072707
2.0313 -0.0031698 -0.0014184 -0.014078 0.012354 0 0.011532 0.0027724 0.022011 0.033847 0.014606 0.050076 1.8219 -0.06323 0.0016227 0.046155 0.15163 0.0039795 -0.041136 0.080396 -0.020644 0.021145 -0.047955 -0.079862 0.064495 0.000628 -0.00022217 0.0001009 0.00022199 -0.2637 0.012814 -0.0025934 0.025998 0.017797 0.15484 0.0022685 -0.061159 0.21161 -0.059239
2.0352 -0.0067529 -0.0039193 -0.022252 -0.0027163 0 -0.011489 -0.0054704 0.01691 0.029032 0.0013975 0.064546 1.7941 -0.055798 5.1208e-06 0.045339 0.15057 0.0016058 -0.035922 0.088605 -0.023993 0.032717 -0.049817 -0.088837 0.071785 0.00096509 -0.00065202 0.00027327 0.00010782 -0.21416 0.010215 -0.0041797 0.021322 0.0039006 0.14879 0.0025701 -0.060451 0.20374 -0.045661
2.0391 -0.0094076 -0.0062167 -0.017017 -0.015922 0 -0.028546 -0.012974 0.0086967 0.015294 -0.013296 0.067789 1.7714 -0.056045 0.00015077 0.041839 0.14586 -2.7175e-05 -0.033351 0.095421 -0.028749 0.041337 -0.05164 -0.088167 0.07905 0.00099193 -0.00092027 0.00026823 7.0757e-05 -0.12458 0.0030018 -0.0069246 0.014786 -0.0087013 0.13254 0.0026448 -0.063429 0.19652 -0.03454
2.043 -0.011495 -0.0086802 -0.0068685 -0.019156 0 -0.028052 -0.017181 0.0022145 -0.004471 -0.020342 0.051939 1.7468 -0.065728 0.0016423 0.035479 0.13729 -0.0011392 -0.036409 0.098522 -0.031305 0.044448 -0.054521 -0.070767 0.082241 0.00087186 -0.00085706 0.00013894 -1.134e-05 -0.017756 -0.0052695 -0.011705 0.0089414 -0.01388 0.10752 0.0013137 -0.06928 0.19149 -0.029892
2.0469 -0.013248 -0.011473 -0.0016177 -0.012039 0 -0.012287 -0.017579 -0.00043961 -0.023212 -0.01679 0.019683 1.7128 -0.078139 0.0026384 0.028866 0.12819 -0.0010525 -0.043603 0.09859 -0.025694 0.043976 -0.057519 -0.036313 0.08079 0.00082454 -0.00040061 -3.5469e-05 -0.00021739 0.083301 -0.010082 -0.016284 0.0037948 -0.0099952 0.082857 -0.0011227 -0.074116 0.18824 -0.030337
2.0508 -0.01461 -0.014338 -0.0045813 -0.002469 0 0.0043367 -0.016117 -0.0018009 -0.035189 -0.0084581 -0.016256 1.6711 -0.088668 0.0017251 0.023724 0.12071 0.0014444 -0.05249 0.097265 -0.0092694 0.041989 -0.058954 0.0073757 0.076506 0.00093592 0.00032099 -0.0001512 -0.00044695 0.17162 -0.01024 -0.017838 -0.0032008 -0.0014592 0.063104 -0.0033749 -0.075939 0.18585 -0.033375
2.0547 -0.015572 -0.016839 -0.012371 -0.00075452 0 0.007002 -0.015567 -0.0067293 -0.040153 -0.0052745 -0.041652 1.6317 -0.094228 -0.00060641 0.021261 0.11634 0.00681 -0.061 0.096015 0.014439 0.039967 -0.057328 0.049068 0.071201 0.0010761 0.0010474 -9.1919e-05 -0.00053288 0.25896 -0.0093425 -0.01673 -0.01441 0.0030598 0.050972 -0.0045 -0.07351 0.18364 -0.037024
2.0586 -0.016534 -0.018852 -0.019829 -0.01156 0 -0.0077289 -0.017362 -0.017973 -0.04229 -0.013336 -0.050792 1.6035 -0.091542 -0.0022618 0.022819 0.11679 0.014007 -0.066328 0.096925 0.03832 0.039629 -0.050548 0.081145 0.067648 0.0010152 0.0015651 0.00021233 -0.00046593 0.36136 -0.012731 -0.016958 -0.029056 -0.0039636 0.048845 -0.0043224 -0.065662 0.18078 -0.038728
2.0625 -0.018179 -0.02081 -0.024239 -0.029963 0 -0.02975 -0.020808 -0.033342 -0.045093 -0.030097 -0.049855 1.5858 -0.07948 -0.0013085 0.028972 0.1233 0.021215 -0.064904 0.10302 0.056841 0.042264 -0.036661 0.10339 0.070456 0.00067056 0.0018644 0.00072238 -0.00041268 0.47919 -0.022432 -0.022176 -0.043012 -0.022773 0.055406 -0.0027297 -0.052825 0.17671 -0.035601
2.0664 -0.020909 -0.023337 -0.025984 -0.04497 0 -0.04409 -0.024065 -0.046784 -0.047491 -0.04634 -0.050935 1.5682 -0.064228 0.0023828 0.036789 0.13282 0.027205 -0.059258 0.1128 0.06882 0.046068 -0.019532 0.12093 0.078579 0.00025195 0.0021197 0.0012951 -0.00045395 0.58977 -0.034714 -0.031367 -0.051745 -0.044588 0.063105 0.00072167 -0.038775 0.17226 -0.029543
2.0703 -0.024412 -0.026596 -0.026954 -0.047885 0 -0.042725 -0.025799 -0.052597 -0.045383 -0.053146 -0.061693 1.5402 -0.048772 0.0069458 0.044671 0.14375 0.031807 -0.051529 0.12489 0.076045 0.049885 -0.0017121 0.13846 0.090717 0.00011305 0.0024901 0.0017586 -0.00037116 0.66112 -0.042782 -0.039044 -0.053791 -0.057197 0.068529 0.0059328 -0.025144 0.16786 -0.022068
2.0742 -0.027838 -0.029998 -0.028878 -0.038932 0 -0.029975 -0.026099 -0.049651 -0.037074 -0.048377 -0.079056 1.4981 -0.035785 0.0098117 0.051071 0.15439 0.035071 -0.044182 0.1376 0.080327 0.052605 0.014145 0.15573 0.10513 0.00039669 0.0029349 0.001986 0.00017019 0.67679 -0.042442 -0.040197 -0.051615 -0.054505 0.068816 0.01113 -0.013321 0.16385 -0.014829
2.0781 -0.030426 -0.03263 -0.032295 -0.026853 0 -0.018 -0.026196 -0.042409 -0.026745 -0.037767 -0.091812 1.4447 -0.028507 0.0094532 0.053504 0.16178 0.036445 -0.042188 0.14758 0.082267 0.052629 0.023232 0.16752 0.11819 0.00082551 0.0032504 0.0019152 0.0011573 0.65018 -0.035715 -0.03505 -0.049218 -0.04192 0.060585 0.013345 -0.0048831 0.16026 -0.010734
2.082 -0.032014 -0.034013 -0.036155 -0.021925 0 -0.016956 -0.027473 -0.037683 -0.021755 -0.029967 -0.089629 1.3833 -0.025166 0.0063921 0.051926 0.16412 0.035299 -0.048177 0.15274 0.082096 0.050597 0.024541 0.16761 0.12646 0.00090698 0.0033103 0.0015493 0.0020311 0.61413 -0.029016 -0.028784 -0.048825 -0.031981 0.047087 0.010761 0.0013288 0.15578 -0.01062
2.0859 -0.032979 -0.034412 -0.038454 -0.028082 0 -0.027789 -0.030475 -0.039309 -0.025925 -0.029576 -0.071134 1.3143 -0.022729 0.0028623 0.047895 0.16164 0.032362 -0.060383 0.15428 0.080459 0.047994 0.020713 0.15337 0.13004 0.00040912 0.0032467 0.00098699 0.0021036 0.59344 -0.027454 -0.026581 -0.049507 -0.033357 0.032493 0.0048337 0.0068596 0.14938 -0.013054
2.0898 -0.03376 -0.034394 -0.037976 -0.040271 0 -0.042524 -0.034435 -0.044835 -0.03549 -0.033804 -0.044868 1.237 -0.019428 0.0013358 0.042506 0.15439 0.030116 -0.077003 0.15355 0.077854 0.045746 0.013831 0.12773 0.12931 -0.00036611 0.003338 0.00044449 0.0012521 0.58423 -0.030431 -0.029095 -0.048566 -0.043061 0.019305 -0.00025096 0.012515 0.14043 -0.016888
2.0938 -0.034415 -0.034121 -0.035684 -0.048742 0 -0.050788 -0.037575 -0.047284 -0.042147 -0.035454 -0.022846 1.154 -0.013567 0.0028122 0.037063 0.14264 0.031056 -0.095386 0.15253 0.073936 0.044794 0.0065541 0.097638 0.12516 -0.00083269 0.0036831 0.00017332 0.00013751 0.55926 -0.032601 -0.032663 -0.043992 -0.049383 0.0099727 -0.00076885 0.019002 0.1284 -0.020662
2.0977 -0.034584 -0.033156 -0.033823 -0.046504 0 -0.047196 -0.038119 -0.041042 -0.040548 -0.02967 -0.012068 1.0708 -0.004589 0.0060516 0.033447 0.12643 0.035228 -0.10879 0.15603 0.068305 0.04553 0.0035931 0.070473 0.1194 -0.00068332 0.0040135 0.0002698 -0.00038034 0.49497 -0.029265 -0.033475 -0.035828 -0.043018 0.0065086 0.0034116 0.026174 0.11341 -0.021997
2.1016 -0.033766 -0.031039 -0.033153 -0.034146 0 -0.034495 -0.03551 -0.027085 -0.032944 -0.018571 -0.010507 0.99041 0.003925 0.0084482 0.031016 0.10832 0.039701 -0.11485 0.16431 0.062086 0.0458 0.0044908 0.050588 0.11354 -0.00019683 0.0038975 0.00054606 -8.171e-05 0.39585 -0.021076 -0.031127 -0.025742 -0.025944 0.004591 0.0086442 0.032548 0.098294 -0.021474
2.1055 -0.031669 -0.028014 -0.031516 -0.018855 0 -0.020945 -0.030886 -0.012785 -0.026375 -0.009657 -0.010207 0.90916 0.010176 0.0080484 0.028875 0.089107 0.040938 -0.1131 0.17637 0.05786 0.044229 0.0079605 0.037955 0.10724 4.4858e-05 0.0031731 0.00064802 0.00041677 0.29409 -0.013617 -0.028237 -0.015746 -0.0096911 0.0018104 0.010499 0.037491 0.084296 -0.019842
2.1094 -0.028439 -0.025114 -0.026226 -0.00902 0 -0.014343 -0.026289 -0.0060477 -0.025333 -0.0094025 -0.0045409 0.81911 0.01287 0.0051376 0.026056 0.069517 0.037974 -0.10379 0.19063 0.057206 0.039687 0.012465 0.029419 0.099931 -0.00024938 0.0021653 0.00037697 0.00035672 0.22519 -0.012294 -0.027212 -0.0073257 -0.0048487 -0.0039349 0.0073004 0.040668 0.072348 -0.017876
2.1133 -0.024721 -0.023441 -0.018402 -0.0087455 0 -0.017005 -0.023148 -0.0088307 -0.027385 -0.017775 0.0063324 0.71557 0.010937 0.0019803 0.020785 0.050463 0.033225 -0.087736 0.20354 0.058414 0.030673 0.015208 0.02174 0.08999 -0.00079355 0.0014229 -8.551e-05 -0.00031199 0.20215 -0.017451 -0.027913 -0.0013483 -0.011937 -0.015419 0.0012039 0.042156 0.063335 -0.016721
2.1172 -0.021513 -0.023276 -0.013992 -0.015949 0 -0.024961 -0.021355 -0.015965 -0.026171 -0.028513 0.015977 0.60233 0.0078029 0.00084125 0.012299 0.032743 0.030086 -0.069223 0.21013 0.0576 0.018797 0.014358 0.014421 0.07633 -0.0010426 0.0012146 -0.00031597 -0.00087027 0.21072 -0.024255 -0.028326 0.0017019 -0.021944 -0.031584 -0.0038581 0.044192 0.055525 -0.016354
2.1211 -0.019717 -0.023857 -0.018793 -0.024697 0 -0.031532 -0.019781 -0.020339 -0.018536 -0.034582 0.017278 0.48899 0.0071838 0.0020431 0.0021019 0.016316 0.029762 -0.051022 0.21021 0.052776 0.0071946 0.011681 0.010217 0.060234 -0.00076567 0.0013022 -6.4568e-05 -0.00064776 0.2272 -0.027252 -0.026943 0.0016192 -0.025251 -0.048731 -0.0053792 0.048272 0.046586 -0.015398
2.125 -0.019527 -0.023972 -0.031467 -0.029555 0 -0.032311 -0.017627 -0.019411 -0.0083622 -0.033591 0.0081978 0.38262 0.010908 0.0038503 -0.0085371 0.0011518 0.030532 -0.034149 0.20418 0.046554 -0.0021831 0.0088652 0.012745 0.042786 -0.00026267 0.0012388 0.0004562 0.0001871 0.23984 -0.025065 -0.024108 -0.0014729 -0.019961 -0.06455 -0.0039261 0.054823 0.035126 -0.012779
2.1289 -0.020088 -0.022812 -0.042196 -0.028784 0 -0.027741 -0.015181 -0.016803 -0.0031116 -0.028443 -0.0070256 0.28177 0.020291 0.0042419 -0.01811 -0.012862 0.030024 -0.019236 0.19313 0.043958 -0.0074861 0.0079382 0.023029 0.025328 -1.609e-05 0.0008814 0.00072644 0.00077284 0.25363 -0.02086 -0.021225 -0.0070891 -0.01217 -0.076757 -0.0021475 0.063833 0.019915 -0.0074143
2.1328 -0.019859 -0.020373 -0.040119 -0.024518 0 -0.021596 -0.013262 -0.017695 -0.0065796 -0.023436 -0.021789 0.17861 0.034789 0.0028081 -0.0232 -0.025805 0.027936 -0.0065724 0.17941 0.047132 -0.0062488 0.012984 0.037992 0.010651 -0.00019032 0.00056344 0.00039541 0.00050495 0.27702 -0.01854 -0.019081 -0.01439 -0.0090673 -0.081901 -0.0023095 0.072628 -0.00069317 0.0022157
2.1367 -0.017626 -0.017209 -0.023674 -0.020278 0 -0.017137 -0.012141 -0.023013 -0.015169 -0.020226 -0.032236 0.066774 0.047165 0.00096954 -0.024177 -0.038191 0.026305 0.0048654 0.16533 0.052637 -0.002736 0.022025 0.052418 -0.0013518 -0.00052446 0.00073082 -0.00037853 -0.00026817 0.30671 -0.018744 -0.017092 -0.022175 -0.012235 -0.083203 -0.0045182 0.076297 -0.023548 0.012932
2.1406 -0.013434 -0.013925 -0.0036891 -0.017949 0 -0.014522 -0.011293 -0.028371 -0.021324 -0.017432 -0.038993 -0.052787 0.053387 0.00047167 -0.022182 -0.049943 0.027236 0.014846 0.14958 0.054702 -0.0002281 0.032354 0.062726 -0.011751 -0.000686 0.0014293 -0.0010499 -0.00060899 0.3266 -0.018533 -0.013968 -0.028942 -0.017243 -0.083041 -0.0069463 0.072099 -0.046797 0.022092
2.1445 -0.0086557 -0.010859 0.0051082 -0.016495 0 -0.011618 -0.010246 -0.028619 -0.020603 -0.013398 -0.04446 -0.17311 0.050501 0.0017753 -0.018521 -0.060849 0.030672 0.022865 0.13013 0.051274 -0.0016664 0.04124 0.069027 -0.021733 -0.00062968 0.0022078 -0.0011347 -3.722e-05 0.32086 -0.014773 -0.0089745 -0.033205 -0.018836 -0.083409 -0.0076183 0.058032 -0.068894 0.027258
2.1484 -0.0050057 -0.0080673 -0.0026775 -0.013245 0 -0.006981 -0.0093657 -0.023017 -0.015457 -0.0084675 -0.048869 -0.288 0.035012 0.0038272 -0.015456 -0.070261 0.034541 0.027505 0.10219 0.046321 -0.011453 0.044166 0.073493 -0.033366 -0.00054693 0.0025611 -0.00055744 0.00090608 0.28691 -0.00756 -0.0027876 -0.034002 -0.015999 -0.086878 -0.0061013 0.031472 -0.087815 0.024599
2.1523 -0.0032898 -0.0054361 -0.017423 -0.0065754 0 -0.0017672 -0.0094335 -0.015654 -0.012307 -0.0043215 -0.049252 -0.3976 0.0094561 0.0051088 -0.016181 -0.076837 0.036855 0.026699 0.058871 0.045605 -0.032308 0.036996 0.076732 -0.048879 -0.00052255 0.0024459 0.00037299 0.0012271 0.23548 -0.00030938 0.002562 -0.031214 -0.012231 -0.094087 -0.0036868 -0.0055316 -0.10204 0.011495
2.1563 -0.0028835 -0.002782 -0.022468 0.0022853 0 0.0013716 -0.010368 -0.010979 -0.015051 -0.0015928 -0.042318 -0.50804 -0.01757 0.004694 -0.020157 -0.080375 0.037295 0.021473 0.0032034 0.050254 -0.059445 0.023487 0.075989 -0.066876 -0.00037941 0.0023093 0.0012344 0.00056924 0.17901 0.0033999 0.0047358 -0.025418 -0.011518 -0.10169 -0.0020608 -0.045568 -0.1124 -0.0079134
2.1602 -0.0023398 3.7949e-05 -0.0091905 0.0098602 0 0.0011919 -0.010676 -0.0093621 -0.021267 0.0011424 -0.028215 -0.62612 -0.04137 0.0024771 -0.026213 -0.080509 0.036702 0.012603 -0.061631 0.054983 -0.089562 0.0068538 0.067209 -0.085834 6.2006e-05 0.0025851 0.0017154 -0.00038083 0.12104 0.0030509 0.0028217 -0.017447 -0.014191 -0.10703 -0.0018015 -0.0846 -0.1186 -0.030813
2.1641 -0.00054917 0.0029663 0.014567 0.012974 0 -0.00050617 -0.0085449 -0.0072566 -0.02435 0.0057656 -0.011286 -0.75399 -0.057603 -0.0010731 -0.032664 -0.076965 0.035411 0.0011825 -0.1311 0.052865 -0.11891 -0.0090508 0.048982 -0.10386 0.00064132 0.0031858 0.0016757 -0.00062712 0.056297 0.0015158 -0.0013031 -0.0081144 -0.016341 -0.10732 -0.0021128 -0.11871 -0.12019 -0.053969
2.168 0.0025229 0.0056724 0.030973 0.011171 0 -0.00025482 -0.0036089 -0.0014075 -0.019229 0.012296 0.0030709 -0.88772 -0.059941 -0.004949 -0.034716 -0.068642 0.032607 -0.010433 -0.19276 0.0416 -0.13978 -0.015676 0.024317 -0.11621 0.00092074 0.0035314 0.0011591 6.6168e-05 -0.020492 0.0024335 -0.0034798 0.0017196 -0.012936 -0.096425 -0.0019146 -0.14119 -0.11379 -0.070775
2.1719 0.0060309 0.0077425 0.028187 0.0070618 0 0.0039726 0.0025601 0.0075854 -0.0063923 0.018478 0.012546 -1.0202 -0.053607 -0.0075634 -0.029367 -0.056812 0.02748 -0.020013 -0.23558 0.024932 -0.14966 -0.010587 -0.0016434 -0.12111 0.00065828 0.0030944 0.00043723 0.00093657 -0.10707 0.0071717 -9.0524e-05 0.011108 -0.0019228 -0.075081 -0.0010205 -0.15342 -0.098328 -0.078742
2.1758 0.0090547 0.0090614 0.011289 0.0044261 0 0.01086 0.0078933 0.015935 0.0089474 0.02164 0.019299 -1.1454 -0.044197 -0.007374 -0.016957 -0.042313 0.020693 -0.027734 -0.25777 0.0084067 -0.14994 0.0035835 -0.025672 -0.11921 0.00014588 0.001903 -4.1142e-05 0.0010573 -0.19436 0.013908 0.0086525 0.019346 0.013788 -0.045861 -0.00010001 -0.15835 -0.074056 -0.079133
2.1797 0.011269 0.010022 -0.0022566 0.0056473 0 0.016769 0.01175 0.020466 0.021265 0.020759 0.027441 -1.2619 -0.035939 -0.0041666 0.0015431 -0.02571 0.014306 -0.034304 -0.25946 -0.0053631 -0.1421 0.023742 -0.048102 -0.11123 -5.0124e-05 0.00050421 7.0596e-05 0.00031637 -0.27304 0.019267 0.018062 0.026419 0.027824 -0.010974 0.00044434 -0.15827 -0.041581 -0.073499
2.1836 0.012992 0.011263 0.001201 0.010422 0 0.018671 0.015275 0.021406 0.028703 0.016804 0.038954 -1.3729 -0.034019 0.00027966 0.024013 -0.0076231 0.010126 -0.041314 -0.24273 -0.017003 -0.12853 0.044681 -0.070455 -0.098437 0.00028161 -0.00054148 0.00067012 -0.00050403 -0.33838 0.020891 0.022288 0.032907 0.034373 0.026505 0.0012271 -0.15607 -0.0022065 -0.064527
2.1875 0.014731 0.013076 0.018629 0.016425 0 0.016448 0.01982 0.021574 0.033533 0.011607 0.05154 -1.4835 -0.043388 0.003339 0.043272 0.010476 0.0082804 -0.05314 -0.22029 -0.027012 -0.11456 0.054641 -0.091655 -0.083841 0.00072258 -0.0010968 0.0011895 -0.00057663 -0.38908 0.018968 0.01915 0.0391 0.032046 0.060608 0.0031552 -0.15595 0.037547 -0.058641
2.1914 0.016681 0.015043 0.033164 0.021066 0 0.012809 0.025148 0.023315 0.039178 0.0069032 0.059999 -1.5961 -0.059017 0.0038224 0.054569 0.027053 0.0074955 -0.070651 -0.20649 -0.03365 -0.10338 0.050766 -0.10702 -0.069922 0.00068693 -0.0014035 0.001073 0.00015126 -0.42286 0.015822 0.012106 0.044072 0.024791 0.08896 0.0059317 -0.15873 0.070746 -0.058695
2.1953 0.018576 0.0163 0.030387 0.022927 0 0.011146 0.029325 0.026414 0.046474 0.0042672 0.059883 -1.7079 -0.077706 0.0030838 0.055902 0.04109 0.0066121 -0.093694 -0.20673 -0.034913 -0.095498 0.032699 -0.11134 -0.05718 0.00014723 -0.0016863 0.00035528 0.0010057 -0.43443 0.014119 0.0073319 0.045776 0.018963 0.11068 0.0076666 -0.16426 0.094107 -0.065276
2.1992 0.019902 0.016279 0.012541 0.022089 0 0.013078 0.030329 0.028627 0.052225 0.0050974 0.050638 -1.8125 -0.096121 0.0034786 0.046171 0.05165 0.0055589 -0.12147 -0.22443 -0.031914 -0.090832 0.0014041 -0.10317 -0.045826 -0.00023211 -0.0018878 -0.00029472 0.0013349 -0.41838 0.015042 0.0085024 0.042367 0.018563 0.12538 0.0064523 -0.17209 0.10529 -0.078218
2.2031 0.02026 0.015253 -0.0033736 0.019576 0 0.017369 0.027632 0.02773 0.051272 0.009761 0.036105 -1.9064 -0.10901 0.0055605 0.024483 0.056737 0.0048856 -0.15125 -0.2615 -0.028902 -0.088105 -0.03993 -0.086296 -0.035651 0.0002007 -0.001812 -0.00022481 0.0010782 -0.37432 0.017655 0.014117 0.033697 0.022454 0.13226 0.0024538 -0.18131 0.1016 -0.096045
2.207 0.019606 0.014193 -0.0022233 0.016586 0 0.020796 0.022286 0.023066 0.040627 0.016638 0.02211 -1.9942 -0.11541 0.0071373 -0.0018775 0.057023 0.0047518 -0.1769 -0.3036 -0.029181 -0.08424 -0.080467 -0.066889 -0.025937 0.0012721 -0.0014583 0.00047061 0.00060775 -0.30965 0.019856 0.019588 0.021643 0.025879 0.13433 -0.0018698 -0.19022 0.091003 -0.11306
2.2109 0.018237 0.014019 0.014185 0.014006 0 0.020404 0.015821 0.01584 0.022515 0.022666 0.012782 -2.0885 -0.11798 0.0055877 -0.027288 0.05446 0.004787 -0.19559 -0.33967 -0.031414 -0.078327 -0.11467 -0.049311 -0.016769 0.0020103 -0.0011128 0.00095286 0.00018482 -0.23782 0.020174 0.021609 0.0090574 0.024879 0.13403 -0.0039842 -0.19793 0.080875 -0.12621
2.2148 0.016581 0.014917 0.028919 0.012316 0 0.015741 0.0094218 0.0086039 0.0036753 0.025553 0.0080802 -2.2008 -0.11865 0.0011708 -0.048394 0.050556 0.004908 -0.2057 -0.36302 -0.030847 -0.070211 -0.13945 -0.03413 -0.0084468 0.0015918 -0.0010634 0.00047006 -0.00025353 -0.17312 0.01893 0.020428 -0.001609 0.019537 0.13278 -0.0037535 -0.20361 0.075774 -0.13377
2.2188 0.014981 0.016254 0.027251 0.011748 0 0.0095304 0.0040857 0.0042823 -0.0089386 0.025592 0.0043618 -2.3316 -0.11976 -0.0024592 -0.062044 0.04718 0.0057775 -0.20609 -0.36752 -0.024537 -0.060178 -0.15237 -0.019697 -0.0014467 0.00024272 -0.0012629 -0.00080879 -0.00078397 -0.12536 0.017726 0.018373 -0.0088548 0.013183 0.132 -0.0034359 -0.2063 0.080137 -0.13436
2.2227 0.013616 0.017104 0.011962 0.012489 0 0.0060137 0.00098149 0.0046751 -0.012882 0.024936 -0.0021986 -2.4671 -0.12408 -0.0016037 -0.064659 0.048402 0.0079766 -0.1965 -0.34734 -0.014968 -0.050241 -0.1509 -0.0051515 0.0034057 -0.00089951 -0.0013473 -0.0018732 -0.0011717 -0.097144 0.017691 0.016976 -0.011837 0.0087834 0.13416 -0.0050415 -0.20258 0.098429 -0.12684
2.2266 0.012582 0.016883 0.00046748 0.01467 0 0.0078292 0.00098796 0.0089421 -0.011462 0.0248 -0.011878 -2.5884 -0.1296 0.0034981 -0.062047 0.054262 0.010729 -0.18433 -0.31776 -0.0079577 -0.042474 -0.14269 0.0080779 0.0075913 -0.00088417 -0.0010243 -0.0018478 -0.0010384 -0.084808 0.018182 0.015961 -0.010185 0.0063942 0.13931 -0.0078837 -0.19267 0.12176 -0.11631
2.2305 0.011955 0.015603 0.006197 0.018017 0 0.01372 0.0036853 0.013547 -0.010318 0.02362 -0.020537 -2.6842 -0.1345 0.0083991 -0.056941 0.064102 0.011921 -0.17281 -0.28597 -0.0070049 -0.037655 -0.13047 0.017228 0.012285 0.00012202 -0.00041541 -0.00086325 -0.00035724 -0.08201 0.017312 0.014579 -0.004475 0.0041435 0.14732 -0.0091244 -0.17644 0.14507 -0.10496
2.2344 0.01172 0.013701 0.023554 0.021367 0 0.019131 0.0071866 0.014581 -0.012205 0.018492 -0.022704 -2.7584 -0.13705 0.0085534 -0.0519 0.07677 0.0098932 -0.16477 -0.25854 -0.010076 -0.036275 -0.11676 0.020155 0.018652 0.001046 3.6291e-05 0.00011645 0.00037424 -0.083638 0.013891 0.013009 0.0032526 0.001166 0.15781 -0.0068624 -0.15422 0.16356 -0.094863
2.2383 0.011631 0.011693 0.032907 0.022665 0 0.019558 0.0095029 0.011028 -0.014598 0.0086969 -0.016221 -2.8252 -0.13455 0.0037735 -0.050236 0.08959 0.0053289 -0.16406 -0.24414 -0.01211 -0.038883 -0.10454 0.016414 0.028729 0.0010292 1.4731e-05 0.00033333 0.00058616 -0.087738 0.0088086 0.011956 0.010072 -0.0010868 0.16996 -0.002393 -0.12678 0.17002 -0.088876
2.2422 0.011251 0.009955 0.021266 0.019926 0 0.014077 0.01029 0.0058842 -0.01225 -0.0024098 -0.0043296 -2.8977 -0.12742 -0.0015676 -0.052728 0.097723 0.0011274 -0.17088 -0.24342 -0.010313 -0.044071 -0.096149 0.0070372 0.042798 0.0002676 -0.00033818 1.1168e-05 0.00025161 -0.094854 0.0043558 0.011272 0.013894 -0.00060467 0.18134 0.00095118 -0.09854 0.16305 -0.088067
2.2461 0.010266 0.0086608 -0.0028965 0.012787 0 0.0060933 0.011066 0.0035472 -0.0023079 -0.0094397 0.006843 -2.9797 -0.11876 -0.0028219 -0.056988 0.09983 9.4602e-05 -0.18159 -0.24867 -0.0065951 -0.050042 -0.091546 -0.0060969 0.058637 -0.00028992 -0.00056569 1.2022e-05 -5.1761e-05 -0.10617 0.0021203 0.0098355 0.014945 0.0026258 0.19059 0.0012152 -0.072694 0.1488 -0.090598
2.25 0.0088441 0.0077737 -0.017035 0.00346 0 0.00065626 0.013456 0.0056585 0.012763 -0.0092255 0.013213 -3.0672 -0.11052 0.0005931 -0.061304 0.095562 0.002626 -0.19373 -0.25463 -0.0049304 -0.055771 -0.090841 -0.020587 0.07454 -5.3928e-06 -0.00036151 0.00075748 0.00024989 -0.12224 0.0016679 0.0071279 0.015433 0.0064455 0.19697 -0.00022028 -0.050686 0.1314 -0.09512
2.2539 0.0076009 0.0070491 -0.0074043 -0.0040696 0 0.00061773 0.017177 0.0095518 0.027006 -0.003246 0.015545 -3.1546 -0.10462 0.0051471 -0.063807 0.085233 0.0066432 -0.20455 -0.25559 -0.00698 -0.060249 -0.093955 -0.0338 0.088584 0.00078765 0.0001394 0.0016346 0.0011007 -0.1427 0.0014163 0.0044954 0.017433 0.008944 0.19999 -0.00027014 -0.033477 0.11547 -0.099998
2.2578 0.0070722 0.0061323 0.016187 -0.0064403 0 0.004791 0.019952 0.011047 0.035602 0.0039452 0.017676 -3.2385 -0.1035 0.0071027 -0.061255 0.071147 0.0097184 -0.20817 -0.24086 -0.010732 -0.061272 -0.10105 -0.043689 0.096753 0.0011985 0.00054331 0.00159 0.0018602 -0.1657 0.00069735 0.0041402 0.020828 0.010457 0.19895 0.0024736 -0.021003 0.1092 -0.10152
2.2617 0.0071363 0.0048003 0.029611 -0.0032557 0 0.0093089 0.019526 0.0087634 0.03792 0.0084931 0.02218 -3.3179 -0.10435 0.0059397 -0.055297 0.059236 0.011107 -0.20415 -0.2133 -0.013177 -0.058834 -0.10925 -0.049794 0.10018 0.0007555 0.00062963 0.00029741 0.0019606 -0.18681 0.00064058 0.0066713 0.023236 0.012571 0.19614 0.0063217 -0.0084083 0.11104 -0.098553
2.2656 0.0070086 0.0032113 0.018642 0.0025707 0 0.010662 0.015759 0.0053816 0.036532 0.0096073 0.027851 -3.3929 -0.10522 0.0038109 -0.047583 0.051948 0.0117 -0.19298 -0.17632 -0.013629 -0.052993 -0.11685 -0.053299 0.10046 -0.00012623 0.00054158 -0.0013801 0.001448 -0.19881 0.002803 0.010054 0.022065 0.015274 0.1924 0.0084365 0.0065409 0.11799 -0.091239
2.2695 0.0059363 0.0019159 -0.0066592 0.0069506 0 0.0078993 0.010646 0.0045422 0.033752 0.0088722 0.031203 -3.4656 -0.1047 0.0022346 -0.039653 0.050911 0.012295 -0.17545 -0.13334 -0.014015 -0.043936 -0.12234 -0.055582 0.099238 -0.00063034 0.00053172 -0.0021661 0.00084474 -0.19451 0.0070439 0.011422 0.01684 0.015939 0.18827 0.0077754 0.025324 0.12694 -0.080077
2.2734 0.0039787 0.0015262 -0.022164 0.0076463 0 0.0027408 0.0063581 0.0068278 0.02938 0.0080814 0.029897 -3.5429 -0.1013 0.00022972 -0.033757 0.057745 0.01238 -0.15277 -0.089426 -0.016181 -0.031925 -0.1234 -0.056284 0.099147 -0.00037882 0.00057919 -0.0015864 0.00054772 -0.17157 0.011107 0.0099153 0.0096985 0.011904 0.1841 0.0057451 0.049244 0.13286 -0.066196
2.2773 0.002072 0.0022443 -0.013724 0.0057459 0 -0.0018289 0.0034136 0.0092632 0.021602 0.0080681 0.02434 -3.632 -0.096739 -0.0039194 -0.031519 0.070021 0.010837 -0.12845 -0.051361 -0.019382 -0.018674 -0.11827 -0.052858 0.10306 0.00027554 0.00035919 -0.00036062 0.00046132 -0.13491 0.01255 0.0074267 0.0036499 0.0041171 0.17929 0.0041482 0.075731 0.1302 -0.053032
2.2813 0.0012453 0.0036247 0.0096158 0.0043677 0 -0.0032542 0.00080202 0.0087655 0.0096143 0.0090665 0.016172 -3.7325 -0.094643 -0.0095986 -0.031162 0.08254 0.0076709 -0.10517 -0.019688 -0.020603 -0.0060257 -0.10902 -0.042465 0.10977 0.0007166 -0.00035027 0.00039309 0.00023101 -0.093474 0.011027 0.0064572 0.00019762 -0.0025144 0.17328 0.0031509 0.10039 0.12092 -0.042617
2.2852 0.0017218 0.0048075 0.025952 0.0057053 0 -0.00067817 -0.0022815 0.0055356 -0.0048912 0.011129 0.0061078 -3.8317 -0.097128 -0.013475 -0.031221 0.092572 0.0046259 -0.083979 0.0058463 -0.017153 0.0051708 -0.096977 -0.024854 0.11787 0.00068438 -0.0012661 0.00025053 -0.0002645 -0.053344 0.0084598 0.0075204 -0.0016014 -0.0031581 0.16579 0.0017172 0.12084 0.10707 -0.035648
2.2891 0.0027961 0.0050925 0.022575 0.0089547 0 0.0044682 -0.0051072 0.0025587 -0.018633 0.013531 -0.0059338 -3.9122 -0.10591 -0.012613 -0.030043 0.097661 0.0038347 -0.06562 0.026015 -0.0089036 0.014253 -0.083719 -0.0036265 0.12555 0.00039461 -0.0017018 -0.00026084 -0.00075182 -0.013962 0.0069143 0.0088965 -0.0039033 0.0022326 0.15668 -0.0002753 0.13509 0.091318 -0.03239
2.293 0.0035923 0.0044355 0.0068637 0.010943 0 0.0089412 -0.0058884 0.0019619 -0.028741 0.014126 -0.018602 -3.9669 -0.12249 -0.0076961 -0.024326 0.094236 0.0058424 -0.050994 0.041859 0.0016282 0.020521 -0.072143 0.015533 0.12869 0.00017155 -0.0011575 -0.00040125 -0.00087448 0.0277 0.006494 0.0087219 -0.0078305 0.0084131 0.14607 -0.0011681 0.14055 0.079305 -0.032232
2.2969 0.0039029 0.0034817 -0.0036859 0.0089803 0 0.0095217 -0.0034696 0.0026188 -0.0338 0.010316 -0.028006 -4.0082 -0.1404 -0.002627 -0.01426 0.085661 0.0090682 -0.038583 0.055721 0.010949 0.02561 -0.063558 0.028351 0.12636 0.00012429 0.00016442 -5.5868e-05 -0.0005679 0.068498 0.0055287 0.0068385 -0.012174 0.0093868 0.13534 0.00074605 0.14169 0.07372 -0.031499
2.3008 0.0042486 0.0030906 2.5429e-05 0.0035278 0 0.0054723 0.0015496 0.0018401 -0.033435 0.0015451 -0.029995 -4.0597 -0.15477 -0.00079406 -0.0014622 0.075389 0.01123 -0.027534 0.067866 0.016463 0.030556 -0.057394 0.034239 0.11996 0.00019791 0.0014618 0.0002313 -8.1419e-05 0.095356 0.0027614 0.0044682 -0.014149 0.0037785 0.12503 0.0048892 0.14174 0.073632 -0.028307
2.3047 0.005154 0.0036946 0.011264 -0.0016821 0 -0.00031075 0.0072624 -0.00092406 -0.027616 -0.0091033 -0.024021 -4.1352 -0.16207 -0.0020246 0.012574 0.066169 0.011248 -0.017369 0.078189 0.017471 0.035922 -0.052958 0.035419 0.111 0.00037591 0.0019872 -3.8774e-05 0.00029466 0.092346 -0.00095387 0.0025735 -0.011596 -0.0040011 0.11531 0.0084139 0.1427 0.077864 -0.021486
2.3086 0.006476 0.0049671 0.017058 -0.0023855 0 -0.0029875 0.01184 -0.0029335 -0.016848 -0.016378 -0.014379 -4.2261 -0.15821 -0.003403 0.025665 0.061562 0.0098238 -0.0077101 0.086167 0.015117 0.042103 -0.049064 0.033884 0.10189 0.00065679 0.0016325 -0.00073652 0.00041973 0.053873 -0.0033287 0.0011582 -0.0048081 -0.0077107 0.1061 0.0088038 0.14652 0.084355 -0.0099383
2.3125 0.0075222 0.0060581 0.012524 0.0026798 0 0.00046874 0.01451 -0.0011671 -0.0028989 -0.016665 -0.0068528 -4.3099 -0.14173 -0.0027583 0.034489 0.065876 0.0084046 0.0014779 0.091141 0.011459 0.047896 -0.04376 0.029197 0.097006 0.00084259 0.00089761 -0.0012652 0.00024122 -0.0080842 -0.0029058 0.00017179 0.0035127 -0.0044997 0.096202 0.0061826 0.15248 0.089228 0.0057015
2.3164 0.0078008 0.0062318 0.0044502 0.010326 0 0.0084622 0.015501 0.0038964 0.01122 -0.010812 -0.0036892 -4.373 -0.12111 -0.00077911 0.039788 0.076284 0.0078278 0.01016 0.094406 0.0080794 0.051366 -0.037293 0.019313 0.096281 0.00054777 0.00033643 -0.0011999 -0.00029455 -0.07049 -0.00039748 0.00038229 0.010145 0.0032055 0.084804 0.0027577 0.15648 0.091723 0.021794
2.3203 0.0075421 0.0054358 0.0020973 0.01493 0 0.015598 0.01541 0.0082651 0.022569 -0.0033023 -0.0019091 -4.4249 -0.10098 0.00040545 0.042521 0.090767 0.0079172 0.018251 0.09648 0.0050941 0.051257 -0.030501 0.0035724 0.098746 -0.0003998 8.4115e-05 -0.0006494 -0.0011196 -0.11481 0.0023123 0.0026618 0.013515 0.010261 0.071767 0.00024557 0.15595 0.092401 0.036489
2.3242 0.00741 0.0043731 0.0069357 0.012599 0 0.016782 0.014721 0.0085416 0.029821 0.0015729 0.0032246 -4.4877 -0.08567 0.0001081 0.04392 0.10691 0.0080555 0.025688 0.097813 0.0014549 0.046556 -0.024451 -0.015239 0.10295 -0.0015811 -7.9567e-05 -3.9647e-06 -0.0018597 -0.13837 0.0042867 0.0064662 0.014345 0.013007 0.057203 -0.0015186 0.14871 0.092174 0.048108
2.3281 0.0077463 0.0040215 0.012416 0.0043549 0 0.011242 0.013655 0.0057083 0.033502 0.003104 0.01302 -4.5723 -0.081472 -0.00020723 0.046408 0.12001 0.0078166 0.032302 0.098514 -0.0035691 0.035687 -0.021731 -0.032109 0.1054 -0.0021886 -0.00029844 0.0005265 -0.0019654 -0.15223 0.0063752 0.0097118 0.014384 0.01154 0.04199 -0.0032226 0.13145 0.093281 0.054025
2.332 0.0082102 0.0049618 0.01245 -0.00421 0 0.0030951 0.01216 0.0043015 0.034647 0.004261 0.023674 -4.6651 -0.085899 0.00083915 0.051455 0.12612 0.0070606 0.038158 0.097937 -0.0092339 0.021251 -0.023573 -0.043411 0.1029 -0.0017604 -0.00040014 0.0010098 -0.0012042 -0.16894 0.0098917 0.010691 0.014614 0.008802 0.028277 -0.00404 0.10772 0.097046 0.054829
2.3359 0.0082278 0.0070177 0.0081192 -0.0067511 0 -0.0018718 0.010013 0.0077234 0.033308 0.0086735 0.029716 -4.74 -0.09294 0.0023295 0.05801 0.12534 0.0057723 0.043171 0.095605 -0.013891 0.0061494 -0.028975 -0.049482 0.095812 -0.00070196 -0.00013798 0.0014874 -2.0231e-05 -0.19209 0.014701 0.0099597 0.014717 0.0079211 0.016846 -0.0020051 0.081942 0.10244 0.052122
2.3398 0.0077573 0.0094495 0.0056539 -0.00070423 0 -0.00039528 0.0071865 0.014717 0.028564 0.017238 0.029017 -4.7847 -0.098213 0.0018721 0.064779 0.11808 0.0041365 0.047089 0.091343 -0.016755 -0.0077163 -0.036965 -0.05355 0.084908 4.408e-05 0.00040169 0.0017518 0.00074743 -0.21631 0.018924 0.0098146 0.014228 0.0099985 0.0079555 0.0031943 0.056845 0.10832 0.046683
2.3438 0.0075206 0.011515 0.0091709 0.010858 0 0.0063862 0.0043686 0.020739 0.020149 0.027028 0.024412 -4.813 -0.096722 -0.0012879 0.069874 0.10536 0.0027419 0.049539 0.085151 -0.018682 -0.018355 -0.046121 -0.057978 0.071621 -8.2553e-05 0.00076872 0.0015473 0.0006353 -0.23504 0.020666 0.011759 0.01384 0.013643 0.0015623 0.0084936 0.035218 0.11303 0.039267
2.3477 0.0084326 0.01295 0.016643 0.02144 0 0.014343 0.0030303 0.022588 0.0099524 0.033092 0.020608 -4.8517 -0.08122 -0.0046631 0.068655 0.090413 0.0023565 0.049299 0.078678 -0.02073 -0.023227 -0.053076 -0.061587 0.059706 -0.00071536 0.00060321 0.00094661 3.4649e-05 -0.24674 0.019925 0.014866 0.015102 0.016214 -0.0035676 0.009621 0.019662 0.11291 0.029723
2.3516 0.010807 0.014047 0.022628 0.025716 0 0.019426 0.0046096 0.021248 0.0015635 0.031686 0.019731 -4.9149 -0.05793 -0.0047499 0.061762 0.077489 0.0031928 0.046984 0.074707 -0.022144 -0.025139 -0.056634 -0.060832 0.050772 -0.0010004 7.9972e-05 0.00038782 -0.0001953 -0.25379 0.018656 0.017031 0.018542 0.015871 -0.0093952 0.005463 0.0062154 0.10865 0.018187
2.3555 0.014139 0.015365 0.023644 0.023034 0 0.020064 0.0093185 0.020123 -0.0021601 0.022843 0.019833 -4.9915 -0.031112 -0.00093668 0.050244 0.068028 0.0044139 0.042975 0.074673 -0.020653 -0.025705 -0.056608 -0.053728 0.044532 -0.00054383 -0.00020599 0.00025977 0.00036166 -0.25721 0.018879 0.017608 0.022307 0.01311 -0.016204 -0.00019805 -0.0074007 0.10115 0.0044715
2.3594 0.017637 0.017357 0.020503 0.017347 0 0.017677 0.015758 0.020998 -0.001365 0.010789 0.017368 -5.0585 -0.0051777 0.0033373 0.035643 0.06297 0.0046615 0.037785 0.079596 -0.015452 -0.026503 -0.053099 -0.042446 0.04022 0.00019643 0.00014017 0.00050016 0.0012111 -0.25512 0.020755 0.018196 0.023272 0.010624 -0.023895 -0.0020545 -0.023168 0.091512 -0.011388
2.3633 0.020939 0.02019 0.016618 0.013905 0 0.015521 0.021949 0.022353 0.0010232 0.0018458 0.010796 -5.1043 0.012674 0.0038382 0.021165 0.063124 0.0033446 0.032383 0.090698 -0.0095098 -0.0298 -0.04643 -0.031811 0.035663 0.00051543 0.00084181 0.00068957 0.0014626 -0.24739 0.022547 0.020552 0.02002 0.011378 -0.03131 0.0014057 -0.043511 0.081736 -0.029003
2.3672 0.024299 0.023741 0.015379 0.015463 0 0.016729 0.026943 0.021694 0.0022131 0.00081215 0.0019275 -5.1391 0.018596 -2.6746e-05 0.011537 0.065892 0.0014254 0.028157 0.10514 -0.0076786 -0.036278 -0.038357 -0.025215 0.027552 0.00034595 0.0011783 0.00054581 0.00079242 -0.24112 0.022464 0.024244 0.014778 0.016301 -0.035701 0.0063147 -0.066793 0.073868 -0.045821
2.3711 0.028118 0.027655 0.018844 0.020832 0 0.022454 0.031378 0.018953 0.0026306 0.0079467 -0.0056657 -5.1818 0.016379 -0.004365 0.0073735 0.068175 0.00073528 0.025119 0.11902 -0.011666 -0.044416 -0.030158 -0.022373 0.015756 0.00035437 0.00071726 0.00024167 -0.0001991 -0.24957 0.020581 0.027103 0.011991 0.023619 -0.036469 0.0074657 -0.089253 0.067446 -0.059962
2.375 0.032318 0.031374 0.027045 0.026527 0 0.03106 0.036334 0.017001 0.0060609 0.018742 -0.0090497 -5.24 0.008763 -0.0046391 0.0084314 0.068073 0.0022833 0.022882 0.12983 -0.017423 -0.053217 -0.022556 -0.021436 0.00080052 0.001085 -0.00021971 0.00017364 -0.00064319 -0.28371 0.019018 0.028086 0.014525 0.03047 -0.033829 0.0037185 -0.10845 0.061688 -0.07039
2.3789 0.036157 0.034232 0.037115 0.02979 0 0.039009 0.041614 0.018752 0.016202 0.027016 -0.0069107 -5.3033 -0.00090901 -0.00031786 0.013796 0.063791 0.0051111 0.02078 0.13516 -0.018984 -0.061597 -0.016247 -0.023169 -0.016255 0.0021403 -0.0008778 0.00046075 -0.00034974 -0.34354 0.020213 0.02895 0.02115 0.035245 -0.028547 -0.0010823 -0.12204 0.0555 -0.076356
2.3828 0.03863 0.035706 0.043753 0.030483 0 0.043099 0.045334 0.024161 0.03251 0.029271 0.0010112 -5.3544 -0.0071962 0.0044384 0.020239 0.051962 0.0068151 0.016328 0.13012 -0.01575 -0.068277 -0.013426 -0.03221 -0.032048 0.0024266 -0.00085719 0.00077118 1.2008e-05 -0.41748 0.024852 0.032329 0.027896 0.038317 -0.024395 -0.0025938 -0.12667 0.046154 -0.07735
2.3867 0.039091 0.035727 0.042678 0.030582 0 0.042518 0.045399 0.030382 0.04939 0.02696 0.014521 -5.3848 -0.0099802 0.0047392 0.023728 0.035308 0.0053174 0.0084461 0.11767 -0.015223 -0.074463 -0.014754 -0.053158 -0.044295 0.0013128 -0.00053059 0.00068388 -0.00029081 -0.49047 0.031222 0.038172 0.032024 0.040588 -0.025366 -0.00077457 -0.1273 0.033757 -0.077303
2.3906 0.037598 0.034736 0.03496 0.032104 0 0.039066 0.041445 0.034733 0.060073 0.024872 0.032526 -5.3985 -0.011092 -0.00041603 0.023352 0.015873 0.00036841 -0.0027908 0.099628 -0.026755 -0.081208 -0.020673 -0.084832 -0.052854 -0.00054748 -0.00063663 0.00016308 -0.0011696 -0.55329 0.036475 0.042865 0.034547 0.04178 -0.032573 0.00038362 -0.12694 0.019175 -0.078061
2.3945 0.034722 0.033309 0.027296 0.035327 0 0.035366 0.035209 0.037144 0.061998 0.027052 0.052168 -5.4034 -0.012365 -0.0072875 0.018895 -0.0042402 -0.0063764 -0.016876 0.07778 -0.05145 -0.089309 -0.031258 -0.11869 -0.058031 -0.0017031 -0.0014786 -0.00039704 -0.0017381 -0.60415 0.038661 0.042518 0.038682 0.040649 -0.046214 -0.0022196 -0.12804 0.0034454 -0.080937
2.3984 0.031019 0.031577 0.026275 0.03861 0 0.032721 0.028901 0.039557 0.058644 0.033708 0.069028 -5.4028 -0.016737 -0.010807 0.010966 -0.021633 -0.012568 -0.032439 0.054579 -0.078743 -0.09967 -0.046345 -0.14386 -0.060869 -0.0012792 -0.0025802 -0.00058809 -0.0012413 -0.64189 0.037834 0.036987 0.045842 0.036925 -0.065451 -0.0069292 -0.13348 -0.011572 -0.087196
2.4023 0.026586 0.028969 0.031514 0.039601 0 0.030439 0.023255 0.043122 0.055754 0.041369 0.078965 -5.3975 -0.025466 -0.0087607 0.003447 -0.03139 -0.016596 -0.045275 0.034271 -0.094516 -0.111 -0.062078 -0.15465 -0.064134 0.00018021 -0.0031542 -0.00037496 0.00011021 -0.658 0.035371 0.03005 0.053373 0.032433 -0.083935 -0.0090282 -0.14301 -0.023113 -0.095342
2.4063 0.021145 0.024648 0.03513 0.036609 0 0.026909 0.017335 0.046273 0.055341 0.045582 0.080423 -5.3926 -0.035018 -0.0030715 -0.00088397 -0.03337 -0.018292 -0.053167 0.018901 -0.093691 -0.12046 -0.073897 -0.15374 -0.068672 0.0012834 -0.0028755 -4.4118e-05 0.0012937 -0.63706 0.032301 0.025387 0.056457 0.029549 -0.096435 -0.0061274 -0.15239 -0.031104 -0.10217
2.4102 0.014635 0.018423 0.029137 0.029218 0 0.021063 0.010335 0.045611 0.053407 0.043566 0.075242 -5.3976 -0.042604 0.0023242 -0.00093334 -0.027591 -0.018653 -0.055114 0.010007 -0.084669 -0.12611 -0.078945 -0.14784 -0.074063 0.0011656 -0.0021492 0.00015745 0.0014406 -0.56698 0.028286 0.022844 0.052279 0.028389 -0.10047 -0.0011279 -0.15891 -0.035641 -0.1058
2.4141 0.0078508 0.01137 0.013761 0.018212 0 0.012984 0.0033942 0.038697 0.044009 0.035145 0.066986 -5.4169 -0.045329 0.0045482 0.0038994 -0.014614 -0.018926 -0.05063 0.008944 -0.080444 -0.12616 -0.074722 -0.14009 -0.079435 0.00023154 -0.0016382 0.00023245 0.00059786 -0.4512 0.022292 0.019207 0.042296 0.026065 -0.094374 0.00067948 -0.15997 -0.037057 -0.10456
2.418 0.0024304 0.0055112 -0.0019528 0.0054725 0 0.0038174 -0.00069783 0.026263 0.025965 0.022313 0.057808 -5.4416 -0.03795 0.0033069 0.013569 0.0043024 -0.019552 -0.039682 0.019599 -0.084768 -0.11746 -0.056895 -0.12655 -0.081382 -0.00043645 -0.0015934 0.0002881 -0.0004447 -0.31173 0.014304 0.01252 0.030562 0.019472 -0.076951 -0.0027547 -0.15163 -0.03567 -0.096028
2.4219 -7.0282e-05 0.0025898 -0.0081184 -0.0059187 0 -0.0041798 4.6592e-05 0.012105 0.0053917 0.0085099 0.046324 -5.4539 -0.023837 0.00038219 0.023988 0.023775 -0.019548 -0.027305 0.039194 -0.087335 -0.10351 -0.031471 -0.10011 -0.077663 -0.00026775 -0.001681 0.00030485 -0.00097459 -0.17855 0.0062229 0.0048487 0.020107 0.0090537 -0.056642 -0.0080412 -0.13804 -0.032825 -0.083752
2.4258 0.00055126 0.0027883 -0.0026053 -0.012057 0 -0.0077149 0.0045119 0.00089565 -0.0089688 -0.0022929 0.028618 -5.4422 -0.0076031 -0.0018252 0.033047 0.041234 -0.016866 -0.016195 0.064709 -0.073253 -0.0875 -0.0038888 -0.05831 -0.068329 0.00031293 -0.0014059 0.00016663 -0.00092147 -0.072274 0.00068948 0.00017448 0.011078 -0.00064136 -0.038739 -0.0099204 -0.12322 -0.028762 -0.070689
2.4297 0.0026214 0.0043992 0.007945 -0.0099018 0 -0.0039273 0.0087385 -0.0046382 -0.013534 -0.0073805 0.0021699 -5.4128 0.0068468 -0.0016405 0.039431 0.054967 -0.0098104 -0.008048 0.0934 -0.03779 -0.071838 0.021489 -0.0074724 -0.053833 0.00053194 -0.00060924 -9.7296e-05 -0.00067436 0.0075109 -0.0013455 -0.00021906 0.0020395 -0.0048099 -0.026917 -0.0066268 -0.11021 -0.023507 -0.059018
2.4336 0.0034794 0.004787 0.014628 8.2318e-05 0 0.0065643 0.0088289 -0.0055102 -0.013184 -0.0075353 -0.030133 -5.385 0.014187 0.0010379 0.041897 0.063177 0.0012725 -0.0044892 0.1213 0.0079645 -0.059413 0.038992 0.040424 -0.035288 0.00019996 0.00046309 -0.00023683 -0.00052132 0.079315 -0.001956 0.00044369 -0.0076054 -0.0032035 -0.02523 -0.0013386 -0.10273 -0.016891 -0.05133
2.4375 0.0012733 0.0020249 0.013013 0.012333 0 0.017557 0.00401 -0.0060987 -0.016533 -0.0075597 -0.059604 -5.3761 0.0083542 0.0046053 0.040523 0.06488 0.013459 -0.005271 0.1404 0.045802 -0.052521 0.041987 0.075515 -0.016628 -0.00014725 0.0014689 -5.27e-05 -0.00040559 0.16458 -0.0048151 -0.0024034 -0.016931 -0.0010696 -0.035472 0.0014861 -0.10354 -0.0089281 -0.049547
2.4414 -0.0037366 -0.0039124 0.0042107 0.017909 0 0.019528 -0.002928 -0.011379 -0.027484 -0.013259 -0.076367 -5.3886 -0.0055902 0.0066396 0.037957 0.063174 0.022647 -0.0067748 0.14944 0.064791 -0.048073 0.035348 0.095689 -0.00094772 1.2254e-05 0.0022127 0.00029119 -0.00019172 0.27116 -0.011923 -0.0099613 -0.024987 -0.0049291 -0.05059 0.00057608 -0.10808 -0.00063503 -0.05058
2.4453 -0.009456 -0.011177 -0.0083938 0.0097346 0 0.006436 -0.0082391 -0.023081 -0.041185 -0.026232 -0.07617 -5.4127 -0.023971 0.005574 0.035306 0.059394 0.026118 -0.0072753 0.14859 0.068013 -0.044 0.022419 0.1059 0.01069 0.00050227 0.0025917 0.00035182 7.6433e-06 0.38654 -0.021404 -0.018877 -0.032231 -0.016808 -0.066926 -0.0016038 -0.11358 0.0074308 -0.052622
2.4492 -0.013587 -0.017209 -0.021468 -0.011656 0 -0.017869 -0.010499 -0.03748 -0.048398 -0.040885 -0.064046 -5.4375 -0.042673 0.0019377 0.033518 0.054854 0.024272 -0.005311 0.13897 0.066711 -0.038253 0.0070597 0.11263 0.01768 0.00063918 0.0024743 -0.00012346 -8.9062e-05 0.48401 -0.028589 -0.024602 -0.039843 -0.031969 -0.080963 -0.0022291 -0.11736 0.014761 -0.053884
2.4531 -0.015241 -0.020213 -0.031173 -0.036508 0 -0.040078 -0.01157 -0.047147 -0.04418 -0.047283 -0.05116 -5.4579 -0.054123 -0.0020956 0.03356 0.051276 0.020125 0.00073463 0.1241 0.069132 -0.027748 -0.0036849 0.1185 0.019611 5.556e-05 0.0018264 -0.00085812 -0.00054501 0.53667 -0.029635 -0.025433 -0.047527 -0.042004 -0.087525 -0.0011911 -0.11546 0.02066 -0.051752
2.457 -0.015268 -0.020051 -0.032994 -0.050879 0 -0.046189 -0.014462 -0.046139 -0.032625 -0.038616 -0.046585 -5.4721 -0.05504 -0.004612 0.034734 0.049462 0.017032 0.0087021 0.1125 0.07486 -0.013821 -0.0053829 0.12106 0.019167 -0.00082938 0.00098154 -0.0012657 -0.0010203 0.53046 -0.024568 -0.023155 -0.052455 -0.040667 -0.08685 -0.00053436 -0.10892 0.02555 -0.046557
2.4609 -0.015247 -0.018104 -0.024856 -0.045851 0 -0.032433 -0.020199 -0.034805 -0.023259 -0.017431 -0.050273 -5.4753 -0.048038 -0.005457 0.036214 0.04913 0.016585 0.016059 0.10749 0.078206 0.00011147 0.00044449 0.11568 0.017987 -0.0012513 0.00060858 -0.0010254 -0.0010625 0.47017 -0.017138 -0.020393 -0.050945 -0.028151 -0.082033 -0.0014367 -0.10099 0.029991 -0.040175
2.4648 -0.016191 -0.016328 -0.010992 -0.024481 0 -0.0091212 -0.026673 -0.019947 -0.022544 0.0049206 -0.053075 -5.4623 -0.035447 -0.0057599 0.037589 0.050101 0.018265 0.021099 0.11023 0.075024 0.011305 0.012077 0.099537 0.016786 -0.00094169 0.0011862 -0.00037988 -0.00056644 0.37695 -0.01183 -0.018252 -0.041603 -0.011211 -0.075206 -0.0026166 -0.093957 0.03417 -0.033957
2.4688 -0.018026 -0.016114 -0.00099813 -0.00066917 0 0.0065214 -0.030546 -0.0097041 -0.028264 0.015725 -0.044088 -5.4348 -0.020552 -0.006106 0.038525 0.052129 0.020603 0.022048 0.12086 0.065635 0.0165 0.026802 0.073696 0.016043 -0.00039843 0.0024328 0.00017257 0.00010777 0.2791 -0.010762 -0.016649 -0.026966 0.00056756 -0.068855 -0.0019932 -0.090414 0.038151 -0.029452
2.4727 -0.02001 -0.017616 -0.0028452 0.010131 0 0.0032069 -0.030288 -0.0073213 -0.031657 0.0095906 -0.019651 -5.406 -0.0093767 -0.0056294 0.039233 0.0551 0.022395 0.016963 0.13476 0.052531 0.010398 0.038802 0.042616 0.015505 -0.00028678 0.0033683 0.00041214 0.00048108 0.2001 -0.012915 -0.01596 -0.012069 0.00020372 -0.066134 0.00061389 -0.09309 0.040699 -0.028486
2.4766 -0.021426 -0.019871 -0.015773 0.0019296 0 -0.016194 -0.027443 -0.0092466 -0.025112 -0.0082434 0.013042 -5.3929 -0.0026323 -0.003295 0.040408 0.058637 0.022969 0.009372 0.14415 0.037291 -0.0022806 0.046422 0.012042 0.014578 -0.00067392 0.0031144 0.00052479 0.00037518 0.14928 -0.01573 -0.017128 -0.0011786 -0.012255 -0.065598 0.0031052 -0.097971 0.040781 -0.029091
2.4805 -0.021928 -0.021566 -0.030291 -0.017476 0 -0.037395 -0.024951 -0.0091667 -0.0087653 -0.026079 0.040279 -5.4032 0.00065477 9.7129e-05 0.042253 0.062625 0.021879 0.0012168 0.14614 0.020576 -0.018374 0.050336 -0.013055 0.01321 -0.00097465 0.0017149 0.00070393 -1.5346e-05 0.12073 -0.017199 -0.019921 0.0045145 -0.028924 -0.065898 0.0034738 -0.10252 0.037831 -0.030038
2.4844 -0.021473 -0.021914 -0.035796 -0.032551 0 -0.045682 -0.024237 -0.0041525 0.0092224 -0.033765 0.05056 -5.4297 0.0017842 0.0018615 0.04481 0.066877 0.018969 -0.0056526 0.13901 0.0042025 -0.034504 0.051754 -0.029569 0.011485 -0.00065346 0.0001308 0.00077545 -0.00039012 0.10209 -0.016815 -0.021971 0.0066046 -0.038239 -0.065683 0.0020383 -0.10445 0.031611 -0.030221
2.4883 -0.02019 -0.021053 -0.028837 -0.032012 0 -0.036226 -0.023941 0.0027409 0.018552 -0.028657 0.041315 -5.4584 0.0031556 -3.7022e-05 0.04776 0.070899 0.014938 -0.0084959 0.12195 -0.0083448 -0.044938 0.05357 -0.036293 0.0098979 0.0001346 -0.00063669 0.00037807 -0.00059227 0.087412 -0.01529 -0.020629 0.0072615 -0.032485 -0.062887 0.00088922 -0.10056 0.022183 -0.028267
2.4922 -0.018358 -0.019728 -0.014846 -0.017443 0 -0.016401 -0.021467 0.0055228 0.014148 -0.016025 0.019471 -5.4836 0.0061431 -0.0044378 0.049877 0.073539 0.011499 -0.006706 0.10241 -0.014105 -0.045861 0.059118 -0.033419 0.0093681 0.00069317 -0.00042536 -0.00048114 -0.00060365 0.083784 -0.013905 -0.016009 0.0071695 -0.013853 -0.057315 0.0012903 -0.092028 0.012447 -0.025039
2.4961 -0.016371 -0.018596 -0.0029673 -0.0017098 0 0.00042445 -0.01578 0.00074994 -0.00027926 -0.0047062 -0.0035729 -5.5118 0.0090223 -0.0075468 0.050664 0.074227 0.010451 -0.0023488 0.087087 -0.012876 -0.039744 0.067654 -0.022132 0.010009 0.00054268 8.708e-05 -0.001216 -0.00041798 0.10508 -0.013958 -0.011604 0.0051743 0.0060854 -0.05084 0.002188 -0.082968 0.0047904 -0.022608
2.5 -0.014553 -0.017745 0.00049591 0.0015531 0 0.0041814 -0.0086821 -0.0096818 -0.014849 -0.0014563 -0.018713 -5.5526 0.010075 -0.0065491 0.050061 0.072617 0.012321 0.0031572 0.079459 -0.006714 -0.028665 0.077841 -0.0045452 0.011784 -7.0653e-05 0.00020899 -0.0011709 -4.2651e-05 0.15723 -0.016103 -0.011235 -0.00034008 0.014148 -0.044765 0.0015946 -0.076069 0.00043241 -0.022323
2.5039 -0.012988 -0.016794 -0.0049539 -0.011013 0 -0.0058666 -0.0034057 -0.020527 -0.02047 -0.0073999 -0.0236 -5.6048 0.0073426 -0.0026343 0.048237 0.068517 0.015964 0.0082116 0.08227 0.0025022 -0.015358 0.087742 0.016354 0.014533 -0.00046349 -3.7707e-05 -0.00034778 0.00037727 0.22814 -0.019615 -0.015293 -0.00956 0.0051005 -0.040456 -0.00083261 -0.073996 0.00026252 -0.025444
2.5078 -0.011543 -0.015358 -0.014961 -0.029693 0 -0.021457 -0.0019121 -0.027464 -0.015384 -0.018093 -0.022768 -5.6539 -0.0027421 5.3222e-06 0.046573 0.062006 0.01964 0.0098592 0.097859 0.014209 -0.0053703 0.092143 0.037339 0.017958 -0.00024537 -6.1984e-05 0.00050746 0.00056353 0.29209 -0.022323 -0.020236 -0.020317 -0.01463 -0.039906 -0.0031046 -0.08049 0.0045586 -0.03329
2.5117 -0.010071 -0.013346 -0.022905 -0.039226 0 -0.031003 -0.0034355 -0.029564 -0.006472 -0.026628 -0.02385 -5.684 -0.016161 -0.0015041 0.046901 0.05551 0.022475 0.0083074 0.11684 0.027651 -0.0002085 0.090644 0.056143 0.021702 0.00032711 0.00050512 0.00065178 0.00035338 0.32576 -0.021809 -0.021846 -0.028942 -0.032123 -0.041057 -0.0029631 -0.090704 0.0091573 -0.042021
2.5156 -0.0084801 -0.010805 -0.022987 -0.030557 0 -0.026961 -0.005406 -0.02834 -0.0038754 -0.027758 -0.032172 -5.6927 -0.029421 -0.0055171 0.04988 0.050423 0.024774 0.0041113 0.13445 0.040156 0.0010058 0.084575 0.072267 0.025961 0.00071639 0.001316 0.00014482 -5.5329e-05 0.3221 -0.017196 -0.018737 -0.032498 -0.037561 -0.042239 -0.00036453 -0.10138 0.012093 -0.049092
2.5195 -0.0065839 -0.0076163 -0.013654 -0.0076188 0 -0.01061 -0.0056309 -0.025263 -0.012618 -0.020603 -0.046905 -5.6953 -0.039277 -0.0073095 0.055805 0.047928 0.026993 -0.0021568 0.14688 0.04825 -0.00051595 0.075686 0.086269 0.030949 0.00071497 0.0016825 -0.00021133 -0.0002068 0.29068 -0.0099089 -0.012691 -0.03083 -0.03029 -0.041962 0.0024007 -0.10981 0.012002 -0.052364
2.5234 -0.004026 -0.0035421 0.0003836 0.015813 0 0.008743 -0.0037098 -0.020596 -0.027957 -0.0084551 -0.061249 -5.7125 -0.04075 -0.0038592 0.0647 0.049725 0.028757 -0.009748 0.14952 0.050959 -0.0024634 0.067292 0.097631 0.037103 0.00059726 0.0013748 0.00022723 0.00017894 0.24601 -0.0025221 -0.0061002 -0.026683 -0.017161 -0.038078 0.0030462 -0.11257 0.0076052 -0.048876
2.5273 -0.00058648 0.0012879 0.010627 0.026317 0 0.019997 -0.0007624 -0.0143 -0.038857 0.0038791 -0.066691 -5.7549 -0.031472 0.0029432 0.074324 0.05623 0.02918 -0.017773 0.14153 0.051207 -0.0019006 0.064229 0.103 0.044167 0.00068851 0.00089743 0.0011919 0.00087735 0.19578 0.0032438 0.00018138 -0.023478 -0.0058903 -0.029776 0.001491 -0.1097 0.00086689 -0.03838
2.5313 0.0033174 0.0059982 0.011534 0.020092 0 0.01797 0.0017857 -0.0073553 -0.037184 0.013056 -0.058447 -5.8163 -0.017343 0.008005 0.082262 0.064903 0.028024 -0.025992 0.12784 0.052633 0.00038963 0.065855 0.096826 0.05077 0.00090574 0.00090131 0.0017544 0.0013219 0.13894 0.0073919 0.0064303 -0.022373 0.00026186 -0.019588 -0.00035546 -0.10606 -0.0047103 -0.025316
2.5352 0.0065747 0.0093067 0.0058275 0.004682 0 0.0069748 0.0031175 -0.0015475 -0.024637 0.018383 -0.038157 -5.8803 -0.0028187 0.0078845 0.087225 0.073943 0.026048 -0.034402 0.11037 0.054478 0.0030044 0.070483 0.074666 0.055755 0.00082603 0.0013943 0.0013271 0.0011292 0.071702 0.010674 0.012331 -0.021134 0.0028984 -0.0092992 -0.00075088 -0.10462 -0.0073823 -0.012464
2.5391 0.0081113 0.010497 0.0021229 -0.0073328 0 -0.0027403 0.0032249 0.0022372 -0.010841 0.020867 -0.012058 -5.9332 0.0071764 0.0038021 0.088153 0.081335 0.023827 -0.042998 0.090823 0.050335 0.0041471 0.075642 0.036808 0.057907 0.00019749 0.0016688 0.00030229 0.00045035 -0.0074857 0.013158 0.016565 -0.015965 0.0054101 -0.0008468 0.00024541 -0.10819 -0.0057768 -0.0026616
2.543 0.0078892 0.010157 0.0060723 -0.0073546 0 -0.0030546 0.0028253 0.0053656 -0.0040439 0.021584 0.013463 -5.972 0.0023508 -8.4161e-05 0.083427 0.082394 0.020394 -0.051462 0.068985 0.033269 -0.00059313 0.074162 -0.010672 0.054465 -0.00070789 0.0010579 -0.00038417 -0.0002064 -0.098765 0.014167 0.01824 -0.0047087 0.010066 0.0018295 0.0012508 -0.12042 0.00097073 -0.00084171
2.5469 0.0071754 0.0098513 0.014179 0.0040882 0 0.006013 0.0032882 0.010765 -0.0031301 0.020982 0.035101 -6.0025 -0.017143 -0.0010124 0.075503 0.07577 0.013715 -0.059002 0.042781 0.0030864 -0.011436 0.061839 -0.058507 0.046426 -0.0013111 -0.00031101 -0.00026022 -0.00046689 -0.20309 0.013633 0.018083 0.011456 0.017081 -0.0013962 0.0012707 -0.13629 0.0082571 -0.0055403
2.5508 0.0076637 0.010881 0.017739 0.019069 0 0.01723 0.0062111 0.020433 0.0011501 0.019263 0.052508 -6.0318 -0.047154 9.1542e-05 0.066148 0.062088 0.0030865 -0.06523 0.011026 -0.0315 -0.02643 0.038966 -0.098604 0.035447 -0.0012771 -0.0016065 0.00024474 -0.00036523 -0.31899 0.012981 0.01765 0.029161 0.024928 -0.0093625 0.00058304 -0.15101 0.013089 -0.01407
2.5547 0.010154 0.013199 0.013215 0.028689 0 0.022824 0.012331 0.033174 0.016631 0.01683 0.06599 -6.0621 -0.083649 0.00048813 0.056626 0.042201 -0.0089762 -0.069981 -0.026582 -0.058645 -0.043565 0.0066399 -0.1271 0.023003 -0.00080654 -0.0021304 0.00040648 -0.00015908 -0.43518 0.014077 0.017502 0.045293 0.030941 -0.021013 -1.1892e-05 -0.16095 0.013532 -0.024204
2.5586 0.013972 0.015525 0.0070831 0.029125 0 0.020793 0.020397 0.044606 0.041022 0.014116 0.074913 -6.0916 -0.12051 -0.00081065 0.04838 0.017631 -0.017811 -0.073223 -0.069612 -0.072219 -0.059669 -0.032633 -0.1443 0.011183 -0.00038778 -0.0019815 0.00011892 2.229e-05 -0.52851 0.017153 0.016775 0.058075 0.032507 -0.034829 -0.00039891 -0.16157 0.0076663 -0.03296
2.5625 0.017597 0.016564 0.0086318 0.023205 0 0.015526 0.027284 0.049727 0.062613 0.011282 0.078137 -6.1183 -0.14655 -0.0018871 0.042788 -0.0065606 -0.020235 -0.076081 -0.11153 -0.075645 -0.069129 -0.070102 -0.15234 0.0032656 -0.00031684 -0.0018406 2.2995e-05 0.00025716 -0.57386 0.020154 0.014777 0.06605 0.029077 -0.047733 -0.0012484 -0.1504 -0.0031989 -0.03686
2.5664 0.01982 0.016179 0.018359 0.017077 0 0.01296 0.029861 0.046242 0.069898 0.0085667 0.075298 -6.1444 -0.16032 -0.00034886 0.039021 -0.026005 -0.017357 -0.079904 -0.14507 -0.077283 -0.072061 -0.099041 -0.15261 -0.0009946 -0.00049384 -0.0021577 0.00068145 0.00058341 -0.56015 0.020603 0.012514 0.066951 0.023462 -0.058027 -0.002927 -0.13482 -0.013331 -0.037476
2.5703 0.020397 0.015449 0.025998 0.014995 0 0.01528 0.027362 0.036184 0.061071 0.0069531 0.067088 -6.1749 -0.16205 0.0035314 0.036649 -0.038568 -0.013634 -0.085079 -0.16625 -0.081857 -0.069157 -0.1163 -0.14476 -0.0020703 -0.00063883 -0.0026652 0.0017644 0.0007965 -0.49845 0.018211 0.012012 0.058727 0.020291 -0.064931 -0.0046073 -0.11915 -0.019745 -0.036235
2.5742 0.019862 0.015642 0.021915 0.016351 0 0.019841 0.022172 0.024525 0.044773 0.0079884 0.054405 -6.2119 -0.15299 0.0065684 0.035213 -0.042653 -0.012846 -0.091702 -0.17208 -0.085943 -0.061608 -0.11965 -0.12749 -0.00067882 -0.00060725 -0.0027256 0.0022424 0.00060806 -0.41452 0.015414 0.014094 0.042247 0.021987 -0.067884 -0.0047369 -0.1076 -0.01994 -0.03475
2.5781 0.019 0.017149 0.0094695 0.017062 0 0.022526 0.01809 0.015833 0.032038 0.012381 0.037851 -6.2496 -0.13579 0.0056818 0.034244 -0.035768 -0.014839 -0.098957 -0.1583 -0.081484 -0.051789 -0.10553 -0.10032 0.0019582 -0.00044904 -0.0020762 0.0014538 1.31e-05 -0.33247 0.015114 0.017406 0.022602 0.025986 -0.065727 -0.0024649 -0.1065 -0.010848 -0.035809
2.582 0.018522 0.019332 0.0032352 0.014015 0 0.021754 0.0174 0.011576 0.027414 0.018739 0.01849 -6.2756 -0.11749 0.0010277 0.033488 -0.02219 -0.016202 -0.10421 -0.13378 -0.063775 -0.042982 -0.080374 -0.065305 0.0045573 -0.00022814 -0.0011191 -0.00010534 -0.00058461 -0.26401 0.01795 0.020001 0.0067265 0.026678 -0.059931 0.0014453 -0.1139 0.0029457 -0.039933
2.5859 0.018902 0.021233 0.013372 0.0086894 0 0.019513 0.019237 0.010074 0.026933 0.024152 -0.0011691 -6.2799 -0.10098 -0.0039767 0.033008 -0.0063389 -0.014053 -0.10624 -0.10695 -0.036576 -0.035532 -0.050416 -0.027434 0.0073279 8.7967e-05 -0.00047217 -0.0011649 -0.00069287 -0.21014 0.021902 0.021531 -0.0012083 0.020883 -0.052346 0.0051458 -0.12443 0.016442 -0.045536
2.5898 0.020085 0.022311 0.033105 0.0065832 0 0.019011 0.020624 0.0088499 0.023439 0.026461 -0.017629 -6.2646 -0.087736 -0.0056897 0.032841 0.0088551 -0.0089907 -0.10456 -0.083041 -0.0099634 -0.029174 -0.019688 0.0067 0.010683 0.00049596 -0.00033498 -0.00087872 -0.00019243 -0.16924 0.024454 0.023204 -0.0024563 0.011412 -0.044402 0.0071498 -0.13425 0.026419 -0.051305
2.5938 0.021245 0.022581 0.044236 0.012471 0 0.021532 0.019196 0.0070328 0.013285 0.025904 -0.028274 -6.2458 -0.078902 -0.0032892 0.033008 0.020211 -0.0043141 -0.099043 -0.067389 0.0069132 -0.023151 0.0074388 0.031571 0.015279 0.00077743 -0.00038085 0.00039421 0.00053978 -0.14105 0.024836 0.025496 -0.0017987 0.0046147 -0.037846 0.0073372 -0.13892 0.029591 -0.055578
2.5977 0.021184 0.022306 0.035862 0.025308 0 0.025222 0.015249 0.0056938 -0.0012747 0.024291 -0.032731 -6.2422 -0.076701 0.00096071 0.033127 0.022911 -0.0025395 -0.091806 -0.065984 0.011895 -0.015741 0.023345 0.044997 0.021888 0.00058616 -0.00022882 0.0014999 0.00096407 -0.12448 0.024058 0.026673 -0.0028783 0.0041305 -0.036592 0.0066971 -0.13316 0.023168 -0.056069
2.6016 0.019459 0.021799 0.016157 0.037542 0 0.026635 0.011524 0.0061674 -0.014579 0.022661 -0.032185 -6.2598 -0.080139 0.0040702 0.032607 0.019687 -0.0030073 -0.086902 -0.072031 0.0099631 -0.0074446 0.029202 0.0482 0.028647 -0.00019087 0.00010797 0.0016099 0.00081297 -0.11627 0.023191 0.024455 -0.0052379 0.0074684 -0.040424 0.006176 -0.1227 0.013574 -0.054698
2.6055 0.017267 0.021516 0.0041136 0.040279 0 0.023713 0.01108 0.0084472 -0.02146 0.020364 -0.027558 -6.2863 -0.089589 0.0047749 0.031155 0.012328 -0.0029886 -0.085966 -0.082133 0.0079736 0.00060718 0.02575 0.043471 0.033984 -0.0011708 0.00030476 0.00089064 0.00021664 -0.11576 0.022212 0.019188 -0.0056144 0.0093358 -0.048724 0.0057182 -0.11144 0.0042381 -0.052958
2.6094 0.016877 0.022047 0.010199 0.030613 0 0.017991 0.015026 0.011426 -0.01956 0.016934 -0.018872 -6.3014 -0.10508 0.0039339 0.028589 0.0028649 -0.00092866 -0.090012 -0.093107 0.0087168 0.0071301 0.014326 0.031529 0.036365 -0.0016667 0.00016667 0.00013027 -0.00051413 -0.13056 0.020722 0.014594 -0.0016458 0.0082045 -0.060364 0.0043178 -0.10313 -0.0017992 -0.052301
2.6133 0.019705 0.023702 0.026866 0.014916 0 0.014205 0.021774 0.014496 -0.009777 0.014426 -0.0065178 -6.2954 -0.12668 0.0030484 0.024772 -0.0053152 0.0016805 -0.099572 -0.10112 0.0090604 0.0094471 -0.0027876 0.011208 0.033069 -0.0012459 -0.00015669 -0.00014815 -0.0011402 -0.17384 0.019293 0.014626 0.006021 0.0087106 -0.072682 0.0010335 -0.10337 -0.00061687 -0.054934
2.6172 0.024767 0.026044 0.038269 0.0046933 0 0.017012 0.028198 0.018414 0.0042974 0.016681 0.0075335 -6.2783 -0.14938 0.0027336 0.020599 -0.0089434 0.0016792 -0.11018 -0.10582 0.0031807 0.0063372 -0.019469 -0.018059 0.024321 -0.00015224 -0.00043426 -0.00011396 -0.0015439 -0.25231 0.019407 0.019584 0.015042 0.016755 -0.080625 -0.0038625 -0.11209 0.0062281 -0.060523
2.6211 0.029259 0.028039 0.037033 0.0078376 0 0.026805 0.031824 0.024238 0.017961 0.025199 0.020827 -6.2707 -0.1679 0.0025235 0.017012 -0.0084017 -0.0026813 -0.11772 -0.1098 -0.012206 -0.00025473 -0.032418 -0.05353 0.013515 0.00083492 -0.00071041 -0.00024212 -0.0016563 -0.35652 0.02187 0.025822 0.024077 0.032234 -0.082642 -0.0085919 -0.12373 0.013955 -0.066378
2.625 0.031014 0.028975 0.029415 0.0224 0 0.038079 0.032537 0.031584 0.028213 0.035878 0.033088 -6.2844 -0.17866 0.00176 0.014637 -0.0042631 -0.010077 -0.11996 -0.11455 -0.03493 -0.0088329 -0.040198 -0.08932 0.0032283 0.0010205 -0.0012447 -0.00066269 -0.0014673 -0.46525 0.025727 0.029463 0.033636 0.047322 -0.078322 -0.010853 -0.13458 0.019626 -0.070482
2.6289 0.030531 0.029299 0.025205 0.038227 0 0.042734 0.032593 0.038478 0.036197 0.041131 0.046974 -6.3114 -0.17836 0.00037835 0.01406 0.0024773 -0.01728 -0.11512 -0.12144 -0.058786 -0.017588 -0.042007 -0.11977 -0.0036817 0.00035414 -0.0020729 -0.00099387 -0.0011238 -0.56121 0.029265 0.030008 0.044352 0.052699 -0.067964 -0.0094879 -0.14073 0.020394 -0.070704
2.6328 0.030478 0.030409 0.026447 0.045247 0 0.036725 0.034805 0.043252 0.046413 0.036636 0.064849 -6.3306 -0.16146 -0.0011165 0.016544 0.0097252 -0.021711 -0.10197 -0.13049 -0.077664 -0.023229 -0.038384 -0.14287 -0.0014087 -0.00055484 -0.0027666 -0.00078443 -0.00090737 -0.64224 0.032061 0.029989 0.05503 0.045873 -0.054183 -0.0055076 -0.13681 0.012858 -0.063214
2.6367 0.033116 0.033416 0.028378 0.041464 0 0.024692 0.04011 0.046369 0.061993 0.026466 0.084203 -6.3255 -0.13717 -0.0021712 0.021129 0.015819 -0.02295 -0.08752 -0.13745 -0.088913 -0.026379 -0.035227 -0.1602 0.0073015 -0.00096243 -0.0027944 -2.536e-05 -0.0010002 -0.71579 0.035559 0.031533 0.062925 0.033614 -0.042975 -0.0014771 -0.1288 0.0023574 -0.051464
2.6406 0.038256 0.038059 0.029095 0.034025 0 0.017698 0.046492 0.049827 0.079772 0.020848 0.097056 -6.2943 -0.11136 -0.0025342 0.027316 0.020704 -0.022262 -0.075507 -0.1397 -0.093665 -0.028644 -0.035202 -0.17351 0.019315 -0.00058456 -0.0021568 0.0008101 -0.0012617 -0.78338 0.041257 0.034286 0.065933 0.026414 -0.036592 0.00043195 -0.12142 -0.0079023 -0.038209
2.6445 0.043784 0.042949 0.033402 0.032744 0 0.024726 0.050386 0.054522 0.090589 0.02775 0.095518 -6.2462 -0.089335 -0.0022263 0.034589 0.02448 -0.021215 -0.068879 -0.13534 -0.09473 -0.031725 -0.040161 -0.18161 0.031267 0.00022848 -0.0015505 0.0011818 -0.0013186 -0.83339 0.048573 0.037106 0.064194 0.030441 -0.036428 0.00010147 -0.11877 -0.015459 -0.026079
2.6484 0.048072 0.046993 0.045055 0.041831 0 0.044717 0.049686 0.058581 0.086064 0.04587 0.079166 -6.1888 -0.078634 -0.0014358 0.04222 0.027523 -0.020839 -0.071243 -0.12208 -0.094423 -0.038584 -0.05188 -0.18114 0.037376 0.00083253 -0.0017664 0.00089878 -0.00093902 -0.85184 0.055047 0.040901 0.059476 0.04391 -0.043581 -0.00068146 -0.12656 -0.017631 -0.019091
2.6523 0.05156 0.050531 0.058437 0.05674 0 0.066441 0.04586 0.058979 0.066512 0.065673 0.056965 -6.1239 -0.083081 -0.00056814 0.0488 0.029946 -0.021598 -0.08157 -0.10222 -0.093982 -0.051466 -0.067283 -0.17078 0.031176 0.00081303 -0.0028843 0.00018437 -0.00029178 -0.84029 0.058918 0.048336 0.05343 0.059706 -0.054734 -9.1645e-05 -0.14514 -0.016468 -0.020236
2.6563 0.0559 0.054959 0.062871 0.068346 0 0.077027 0.043156 0.055086 0.042496 0.077404 0.041 -6.0518 -0.095148 -0.00026522 0.053599 0.030975 -0.023512 -0.093559 -0.081201 -0.094117 -0.067615 -0.080754 -0.15439 0.015302 0.00025972 -0.0041244 -0.0005545 0.0002281 -0.8205 0.061152 0.060083 0.046991 0.070595 -0.065165 0.0019239 -0.1662 -0.017137 -0.026587
2.6602 0.061777 0.061143 0.056336 0.070512 0 0.072189 0.045398 0.050319 0.027786 0.078477 0.037188 -5.9776 -0.10942 -0.0010882 0.056118 0.029692 -0.026031 -0.10338 -0.061407 -0.095268 -0.084596 -0.089092 -0.13939 -0.0075682 -0.00038042 -0.004561 -0.00097826 0.0004359 -0.81931 0.064403 0.072215 0.041423 0.072779 -0.072672 0.0036702 -0.18418 -0.022257 -0.036033
2.6641 0.067986 0.068283 0.050988 0.064791 0 0.059404 0.053091 0.049709 0.029455 0.073813 0.041464 -5.9076 -0.11991 -0.0029546 0.055969 0.025161 -0.028084 -0.1073 -0.044768 -0.097067 -0.099555 -0.089505 -0.13163 -0.03378 -0.00069124 -0.0039937 -0.00093073 0.00054574 -0.84854 0.069904 0.078748 0.03918 0.066807 -0.075471 0.0035198 -0.19346 -0.033827 -0.046108
2.668 0.072765 0.074451 0.060704 0.058914 0 0.051549 0.06334 0.055519 0.043524 0.070074 0.044854 -5.8392 -0.11513 -0.004871 0.052368 0.015516 -0.028746 -0.098873 -0.032038 -0.098031 -0.10598 -0.078329 -0.13144 -0.054444 -0.00057989 -0.0030941 -0.00045753 0.00086379 -0.90033 0.075801 0.077471 0.042768 0.057114 -0.071735 0.0016378 -0.18439 -0.051891 -0.052214
2.6719 0.075747 0.078324 0.083425 0.060776 0 0.056783 0.072489 0.065279 0.059426 0.070208 0.04242 -5.7569 -0.096047 -0.005412 0.04711 0.0033598 -0.028104 -0.081143 -0.018671 -0.096577 -0.10309 -0.062336 -0.13498 -0.063769 -0.00026521 -0.0027112 0.00021946 0.0013345 -0.96119 0.07903 0.072748 0.052332 0.050602 -0.065157 -0.0001754 -0.16246 -0.066856 -0.0533
2.6758 0.078268 0.080374 0.1004 0.072672 0 0.073139 0.07896 0.074188 0.068715 0.073115 0.037631 -5.6445 -0.068294 -0.0037538 0.04168 -0.0085554 -0.027436 -0.057844 -0.0022657 -0.092888 -0.092876 -0.047192 -0.13931 -0.061941 -2.5899e-05 -0.0030845 0.00080273 0.0015087 -1.028 0.078809 0.071708 0.064682 0.053436 -0.057998 -0.00033932 -0.13434 -0.072247 -0.050534
2.6797 0.081743 0.082327 0.096404 0.089762 0 0.091427 0.083838 0.079373 0.070539 0.07698 0.038565 -5.5012 -0.037352 -0.00045607 0.037307 -0.017905 -0.028454 -0.03195 0.018163 -0.089833 -0.077437 -0.037364 -0.14622 -0.050112 4.2938e-05 -0.0037544 0.0010966 0.0010371 -1.108 0.077867 0.077398 0.07536 0.066809 -0.051622 0.00092354 -0.10515 -0.063586 -0.045039
2.6836 0.086113 0.085489 0.078896 0.10344 0 0.10275 0.089085 0.081806 0.070311 0.081454 0.050235 -5.3453 -0.011578 0.0027561 0.03565 -0.021499 -0.032432 -0.0072734 0.042664 -0.091763 -0.06008 -0.03858 -0.16084 -0.031045 5.4085e-05 -0.0041741 0.0011295 0.00014635 -1.2054 0.079904 0.086075 0.082113 0.085076 -0.047197 0.0019392 -0.081235 -0.035927 -0.03849
2.6875 0.090147 0.089628 0.072281 0.10713 0 0.10409 0.095407 0.08443 0.074257 0.086523 0.070409 -5.1976 -0.004253 0.0041801 0.038419 -0.016596 -0.040073 0.011406 0.064618 -0.10197 -0.047117 -0.055866 -0.18646 -0.013114 0.00013864 -0.0042963 0.0010766 -0.00049299 -1.3104 0.085899 0.091435 0.086465 0.099215 -0.043836 0.0014693 -0.066476 0.0083268 -0.032934
2.6914 0.093093 0.093435 0.090763 0.10065 0 0.098635 0.10167 0.089047 0.084885 0.090683 0.092118 -5.0594 -0.01321 0.0033903 0.043556 -0.0078713 -0.051874 0.024587 0.077047 -0.12076 -0.03993 -0.082374 -0.22048 -0.0013026 0.0002512 -0.0045143 0.0010414 -0.00043426 -1.4053 0.093135 0.091066 0.091843 0.10375 -0.039024 0.00012601 -0.05338 0.053567 -0.028004
2.6953 0.095544 0.095945 0.11989 0.090239 0 0.092185 0.10596 0.095261 0.10014 0.091831 0.10948 -4.9081 -0.035671 0.0014878 0.049342 0.0012507 -0.067944 0.032262 0.076228 -0.14541 -0.038332 -0.11431 -0.25544 0.0034942 0.00018513 -0.0050999 0.00094602 5.6536e-05 -1.481 0.097882 0.088219 0.10017 0.10105 -0.031359 -0.00017091 -0.036461 0.091311 -0.023023
2.6992 0.098453 0.097401 0.12982 0.084225 0 0.089419 0.10704 0.1019 0.11546 0.090262 0.12124 -4.717 -0.067603 7.3774e-05 0.053811 0.0071515 -0.086945 0.034406 0.059547 -0.17132 -0.041541 -0.14772 -0.28409 0.001502 -0.00019573 -0.005819 0.00067341 0.0002615 -1.5437 0.09886 0.087531 0.11023 0.098612 -0.01966 0.0018575 -0.010508 0.114 -0.017324
2.7031 0.10162 0.098792 0.108 0.087143 0 0.092002 0.10502 0.10854 0.12656 0.089729 0.12959 -4.4815 -0.10077 -0.00016652 0.052612 0.0030743 -0.10536 0.028763 0.023933 -0.19355 -0.047545 -0.1768 -0.30393 -0.0042949 -0.00074056 -0.0061574 0.00029176 -0.00022564 -1.606 0.09808 0.090098 0.11915 0.10176 -0.0020551 0.0054367 0.032222 0.11086 -0.010258
2.707 0.10365 0.10074 0.07521 0.096752 0 0.098563 0.10122 0.11513 0.13161 0.094335 0.13675 -4.2255 -0.12608 6.3762e-05 0.04385 -0.010858 -0.11863 0.013482 -0.020511 -0.2081 -0.052952 -0.20026 -0.31757 -0.0064486 -0.0010658 -0.0058806 5.4491e-05 -0.0010612 -1.6717 0.098625 0.093492 0.12508 0.109 0.020215 0.0082008 0.083674 0.091226 -0.0040918
2.7109 0.10369 0.103 0.065359 0.10633 0 0.10581 0.097708 0.12084 0.13192 0.10411 0.14286 -3.9804 -0.14297 -0.00034932 0.029147 -0.029398 -0.12393 -0.011872 -0.066141 -0.21342 -0.057261 -0.2206 -0.32892 -0.0025726 -0.00088582 -0.0052988 0.00012765 -0.0015303 -1.7317 0.10199 0.09606 0.12828 0.11455 0.04594 0.0080447 0.13126 0.068281 -0.0014876
2.7148 0.1027 0.10493 0.089554 0.11052 0 0.1104 0.096387 0.12398 0.13077 0.11432 0.14634 -3.7566 -0.1522 -0.0014536 0.010245 -0.047895 -0.12251 -0.047417 -0.10911 -0.21154 -0.060706 -0.2396 -0.33911 0.0077485 -0.00032177 -0.0049657 0.00036158 -0.0013319 -1.7729 0.10738 0.099648 0.12976 0.11487 0.074691 0.0047061 0.16483 0.051098 -0.004515
2.7188 0.10273 0.10637 0.12383 0.10961 0 0.11089 0.097944 0.12371 0.13047 0.11981 0.14558 -3.5339 -0.15589 -0.0018675 -0.010196 -0.060256 -0.11891 -0.092704 -0.14637 -0.20739 -0.064067 -0.25934 -0.34539 0.023692 0.00014911 -0.0051591 0.00042252 -0.00090097 -1.7896 0.11297 0.10709 0.12938 0.11201 0.1062 -0.00013266 0.17226 0.04965 -0.015469
2.7227 0.10483 0.10773 0.13458 0.10853 0 0.10862 0.10113 0.12116 0.12997 0.11977 0.13991 -3.2802 -0.15922 -0.00015564 -0.025143 -0.055271 -0.11759 -0.14196 -0.18011 -0.20574 -0.06957 -0.28005 -0.3437 0.038193 0.0001218 -0.0056816 0.00017873 -0.00091402 -1.7834 0.11715 0.11747 0.12574 0.11042 0.13995 -0.004074 0.13399 0.074198 -0.036519
2.7266 0.10794 0.10944 0.11428 0.11144 0 0.10649 0.10354 0.11836 0.12557 0.11789 0.12969 -2.9791 -0.16417 0.0032907 -0.032219 -0.038447 -0.11951 -0.18399 -0.21838 -0.20758 -0.077032 -0.29702 -0.33215 0.043966 -0.00031115 -0.006127 -0.00011166 -0.0015341 -1.7554 0.11882 0.12543 0.11792 0.11151 0.17218 -0.0054895 0.06893 0.10774 -0.060588
2.7305 0.11025 0.11128 0.088569 0.11726 0 0.10674 0.1037 0.11599 0.1149 0.11774 0.11618 -2.6416 -0.16904 0.0059332 -0.031269 -0.015665 -0.12192 -0.21264 -0.26401 -0.20938 -0.08562 -0.30618 -0.31273 0.038023 -0.0005832 -0.0062698 -7.5444e-05 -0.0022368 -1.7048 0.1174 0.12603 0.10736 0.11227 0.19896 -0.0042732 -0.0107 0.13867 -0.083403
2.7344 0.11123 0.11252 0.087635 0.12072 0 0.10955 0.10281 0.11288 0.10068 0.11881 0.10128 -2.292 -0.17149 0.0050884 -0.023053 0.0060668 -0.12134 -0.22293 -0.31793 -0.20666 -0.094276 -0.30391 -0.29004 0.018677 -0.00017679 -0.0061768 0.00032556 -0.0023964 -1.6364 0.11336 0.12016 0.097688 0.10958 0.21589 -0.0015648 -0.091556 0.1557 -0.10085
2.7383 0.11188 0.11262 0.11381 0.11781 0 0.11358 0.10403 0.10798 0.089698 0.11756 0.0872 -1.9456 -0.16547 0.00060931 -0.010135 0.012422 -0.11705 -0.20724 -0.37688 -0.1988 -0.10074 -0.28413 -0.26862 -0.015167 0.0008172 -0.0060119 0.00071139 -0.0019616 -1.5678 0.10874 0.11404 0.092439 0.10462 0.21271 0.0012162 -0.15025 0.1402 -0.10617
2.7422 0.11299 0.11175 0.14038 0.11018 0 0.11726 0.10952 0.1025 0.087192 0.11208 0.075986 -1.5988 -0.14685 -0.004452 0.00023184 -0.0081517 -0.1119 -0.17181 -0.42279 -0.19047 -0.10325 -0.25076 -0.25117 -0.054016 0.0016741 -0.0058261 0.00070905 -0.0014713 -1.5227 0.10619 0.1129 0.092631 0.10202 0.18263 0.0033319 -0.16912 0.0907 -0.098368
2.7461 0.11365 0.11064 0.1413 0.10372 0 0.11925 0.1179 0.099148 0.091802 0.10469 0.069494 -1.2381 -0.11942 -0.0062433 0.00486 -0.049426 -0.10982 -0.12952 -0.4433 -0.18758 -0.10274 -0.21402 -0.2389 -0.088556 0.0016469 -0.0055677 0.00040545 -0.0014264 -1.5123 0.10689 0.11561 0.096175 0.10448 0.13144 0.0049906 -0.15564 0.025372 -0.083293
2.75 0.1122 0.10987 0.11811 0.10289 0 0.11813 0.12486 0.099096 0.096615 0.099342 0.069511 -0.85471 -0.086885 -0.0036157 0.0027583 -0.1043 -0.11244 -0.088353 -0.43089 -0.19165 -0.099986 -0.18094 -0.23285 -0.11311 0.00068191 -0.0052355 0.00026229 -0.0017534 -1.5263 0.10916 0.11612 0.099686 0.10914 0.064477 0.006669 -0.11674 -0.042002 -0.065079
2.7539 0.10869 0.10947 0.095771 0.10653 0 0.11282 0.12663 0.10043 0.095996 0.097229 0.077173 -0.45018 -0.054141 0.00058926 -0.0061098 -0.16281 -0.11783 -0.056392 -0.38018 -0.19819 -0.096041 -0.15891 -0.23443 -0.12256 -0.00046132 -0.0049433 0.00054109 -0.00196 -1.543 0.10986 0.11032 0.10121 0.11026 -0.010694 0.0080739 -0.062465 -0.095781 -0.048446
2.7578 0.10575 0.10907 0.094746 0.10965 0 0.10447 0.12312 0.10048 0.091559 0.095971 0.09126 -0.028657 -0.033819 0.0019223 -0.018514 -0.19608 -0.12215 -0.047444 -0.28768 -0.201 -0.09261 -0.16197 -0.24417 -0.10801 -0.00086328 -0.0048124 0.00090567 -0.0017667 -1.5524 0.10741 0.10079 0.10169 0.10536 -0.071301 0.0078647 -0.015575 -0.10287 -0.04239
2.7617 0.10614 0.1084 0.11103 0.10886 0 0.097508 0.11763 0.099652 0.090978 0.093584 0.10697 0.4108 -0.028354 -0.0016438 -0.027301 -0.19375 -0.12264 -0.054053 -0.18942 -0.19817 -0.08974 -0.18177 -0.25991 -0.080574 -0.00029694 -0.0048377 0.00072537 -0.0014557 -1.5652 0.10366 0.094416 0.10395 0.098337 -0.1027 0.0047436 0.010804 -0.071413 -0.045407
2.7656 0.10958 0.1075 0.12406 0.10566 0 0.097187 0.11364 0.10171 0.10041 0.092111 0.11762 0.87256 -0.036338 -0.0077492 -0.029965 -0.15673 -0.11959 -0.070163 -0.10512 -0.1937 -0.086711 -0.21143 -0.2769 -0.046989 0.00053597 -0.0049037 -0.00020138 -0.0015281 -1.5989 0.10234 0.095379 0.10993 0.095858 -0.101 -0.00089697 0.016009 -0.012442 -0.054603
2.7695 0.11249 0.10656 0.12021 0.10396 0 0.10457 0.11195 0.10931 0.11796 0.095885 0.11942 1.356 -0.055212 -0.011608 -0.025182 -0.089777 -0.11588 -0.089869 -0.051366 -0.19309 -0.082877 -0.24403 -0.29045 -0.013761 0.000649 -0.0049301 -0.0013276 -0.002079 -1.6537 0.1054 0.10117 0.11838 0.10092 -0.065779 -0.0065126 0.0017389 0.061467 -0.066776
2.7734 0.11155 0.10573 0.10511 0.10516 0 0.11386 0.11067 0.11938 0.13453 0.1058 0.11541 1.8522 -0.079723 -0.01011 -0.012517 -0.0051063 -0.11468 -0.10454 -0.05115 -0.19776 -0.0773 -0.26899 -0.29923 0.0092906 -0.00028439 -0.0049777 -0.0018668 -0.0026325 -1.7057 0.11105 0.10556 0.12519 0.11005 -5.8069e-06 -0.0090461 -0.026534 0.12889 -0.076565
2.7773 0.10742 0.105 0.094113 0.10645 0 0.11618 0.10756 0.12442 0.1413 0.11638 0.11404 2.3515 -0.098812 -0.0043448 0.0019566 0.062705 -0.11715 -0.10697 -0.1084 -0.20411 -0.070875 -0.27639 -0.30597 0.012091 -0.0015814 -0.0051978 -0.0016157 -0.0026508 -1.7271 0.11515 0.10516 0.1263 0.1167 0.071163 -0.0074674 -0.053717 0.16098 -0.078095
2.7813 0.10415 0.1043 0.095382 0.10456 0 0.10758 0.10205 0.11955 0.13637 0.12011 0.1219 2.8548 -0.10887 0.0015575 0.012016 0.097069 -0.1217 -0.10153 -0.19237 -0.20792 -0.06615 -0.27122 -0.31436 -0.0017487 -0.0021443 -0.0056876 -0.0011689 -0.0021455 -1.7109 0.11476 0.10241 0.12103 0.11693 0.12542 -0.0037714 -0.07284 0.15958 -0.0733
2.7852 0.10462 0.10355 0.10444 0.10047 0 0.093712 0.095309 0.10832 0.12497 0.1151 0.13672 3.3751 -0.10944 0.0039595 0.014798 0.092688 -0.12529 -0.092103 -0.28398 -0.20891 -0.064906 -0.25795 -0.32465 -0.029068 -0.0014524 -0.0063917 -0.0012547 -0.0016911 -1.6756 0.11018 0.10219 0.11284 0.11198 0.15227 -0.0012257 -0.082502 0.12994 -0.064406
2.7891 0.10684 0.10243 0.11218 0.099141 0 0.085523 0.089169 0.10037 0.11406 0.10764 0.14767 3.9264 -0.10133 0.0023567 0.0082833 0.048776 -0.12583 -0.083228 -0.36302 -0.21047 -0.068767 -0.24212 -0.33224 -0.065297 -2.6756e-05 -0.0071131 -0.0019113 -0.0018071 -1.6441 0.10404 0.10599 0.10671 0.10595 0.1441 -0.0013952 -0.082894 0.080827 -0.054323
2.793 0.10553 0.10033 0.11351 0.10393 0 0.089215 0.085475 0.10228 0.10709 0.10592 0.14413 4.5093 -0.088271 -0.00093672 -0.0084367 -0.024717 -0.12382 -0.083249 -0.39237 -0.21475 -0.079907 -0.23439 -0.33086 -0.099353 0.0010436 -0.0075959 -0.0024323 -0.0023835 -1.6188 0.09872 0.10996 0.10509 0.10172 0.094093 -0.0028687 -0.077254 0.034426 -0.049219
2.7969 0.097788 0.096658 0.10776 0.11166 0 0.099991 0.085679 0.11063 0.10321 0.11086 0.12523 5.109 -0.07734 -0.0032574 -0.02636 -0.088942 -0.12176 -0.091236 -0.37359 -0.21894 -0.093256 -0.23639 -0.31762 -0.11976 0.001042 -0.0076282 -0.002155 -0.002782 -1.5795 0.094822 0.10873 0.10615 0.098881 0.030946 -0.0029983 -0.071836 0.010809 -0.05042
2.8008 0.086745 0.091429 0.095502 0.11427 0 0.10619 0.089789 0.11472 0.099693 0.11402 0.10122 5.7081 -0.07012 -0.0037264 -0.04005 -0.12647 -0.12167 -0.10238 -0.32075 -0.21704 -0.10442 -0.24348 -0.29518 -0.12357 0.0001583 -0.0071523 -0.0012098 -0.0025051 -1.5052 0.091582 0.10088 0.10562 0.094818 -0.027336 -0.00085224 -0.06704 0.011361 -0.055573
2.8047 0.07903 0.085602 0.079702 0.10621 0 0.10013 0.095023 0.10662 0.094391 0.10573 0.084626 6.3027 -0.066988 -0.0033583 -0.045808 -0.12714 -0.12297 -0.11214 -0.24711 -0.20561 -0.10993 -0.25076 -0.26914 -0.10972 -0.00080428 -0.0063447 -0.0003855 -0.0017183 -1.3957 0.088126 0.09032 0.10053 0.087293 -0.068079 0.0017154 -0.062188 0.034073 -0.062121
2.8086 0.078194 0.080593 0.068535 0.090238 0 0.085167 0.096315 0.088602 0.086179 0.085564 0.079455 6.9056 -0.067231 -0.0035658 -0.039669 -0.082698 -0.12287 -0.1137 -0.1723 -0.18752 -0.10527 -0.25034 -0.24352 -0.07845 -0.0011732 -0.0055709 -0.00026286 -0.0010875 -1.2724 0.084102 0.082486 0.091359 0.076586 -0.077121 0.0020052 -0.055038 0.072275 -0.065844
2.8125 0.080887 0.07717 0.070876 0.075391 0 0.072039 0.089822 0.070657 0.074901 0.064402 0.078556 7.5346 -0.067453 -0.0047521 -0.022091 -0.0072335 -0.11909 -0.099319 -0.12757 -0.16993 -0.088009 -0.2316 -0.21882 -0.039155 -0.00087259 -0.0051615 -0.00059469 -0.0011282 -1.1587 0.07944 0.079171 0.080948 0.066012 -0.049648 -0.00063566 -0.042246 0.10503 -0.060526
2.8164 0.079873 0.074574 0.084993 0.06881 0 0.068394 0.076923 0.060917 0.061917 0.054969 0.071764 8.1955 -0.066118 -0.0061759 -0.0022918 0.064127 -0.11245 -0.075538 -0.11303 -0.15848 -0.06605 -0.2005 -0.19441 -0.005214 -0.0002729 -0.0051401 -0.00062168 -0.0017489 -1.0612 0.073988 0.077026 0.071621 0.060226 -0.0090487 -0.0039957 -0.027073 0.1214 -0.048486
2.8203 0.070909 0.070748 0.094365 0.069303 0 0.071802 0.064187 0.058849 0.050322 0.059686 0.056591 8.8763 -0.063609 -0.0068775 0.014845 0.11511 -0.10638 -0.047737 -0.12365 -0.15346 -0.044385 -0.16273 -0.17176 0.017249 0.00027109 -0.0051626 5.1707e-05 -0.0024108 -0.96914 0.067448 0.070986 0.063608 0.061552 0.031944 -0.0050358 -0.013004 0.11972 -0.03237
2.8242 0.056499 0.063708 0.081082 0.068844 0 0.072623 0.057964 0.057438 0.043299 0.067601 0.040872 9.5574 -0.060729 -0.0065864 0.024885 0.13257 -0.1037 -0.021968 -0.15137 -0.15106 -0.027996 -0.12499 -0.15442 0.023447 0.00066915 -0.0047929 0.0010155 -0.0026653 -0.86856 0.059453 0.059199 0.055935 0.066574 0.061179 -0.0026072 -0.0038414 0.10097 -0.015457
2.8281 0.042871 0.053055 0.04629 0.060282 0 0.063192 0.058093 0.051032 0.04145 0.063721 0.03481 10.227 -0.059935 -0.0057933 0.021545 0.10193 -0.1036 -0.010052 -0.17766 -0.14773 -0.025218 -0.10096 -0.14418 0.0075186 0.00096869 -0.0039109 0.0015204 -0.0024922 -0.75379 0.049662 0.044904 0.048245 0.066737 0.060774 0.0018178 -0.007293 0.072282 -0.0046885
2.832 0.033561 0.040312 0.013852 0.043711 0 0.044246 0.057254 0.040315 0.041991 0.042313 0.040416 10.889 -0.061767 -0.0050545 0.0089879 0.048795 -0.10218 -0.015026 -0.18321 -0.14288 -0.034089 -0.095482 -0.13768 -0.019701 0.0011419 -0.0028558 0.0012909 -0.0021607 -0.62783 0.038174 0.033615 0.041262 0.0545 0.036137 0.0057704 -0.02201 0.050238 -0.0033678
2.8359 0.026227 0.027679 0.0082149 0.025812 0 0.023304 0.047408 0.030017 0.041128 0.012167 0.048875 11.557 -0.063871 -0.004273 -0.0062234 -0.0015609 -0.096225 -0.03097 -0.16782 -0.13776 -0.047481 -0.10197 -0.12762 -0.047296 0.0010996 -0.0021262 0.00076569 -0.0018682 -0.49518 0.026119 0.028181 0.035508 0.030983 0.001382 0.0077679 -0.041 0.039835 -0.0088536
2.8398 0.015592 0.016196 0.027381 0.013458 0 0.0077594 0.027303 0.023029 0.03711 -0.010679 0.048421 12.241 -0.0638 -0.0026945 -0.019442 -0.032759 -0.08629 -0.052421 -0.1344 -0.13274 -0.059615 -0.11371 -0.10834 -0.067802 0.00087503 -0.0018989 0.00054466 -0.0015877 -0.35678 0.015429 0.026002 0.030047 0.0073804 -0.033199 0.0077615 -0.058347 0.042342 -0.018367
2.8438 -0.00098737 0.0049482 0.041712 0.0077727 0 -0.0006896 0.0034514 0.017546 0.030315 -0.016131 0.035051 12.938 -0.058169 0.00025559 -0.025392 -0.027957 -0.075939 -0.071807 -0.089561 -0.12604 -0.063269 -0.1211 -0.080537 -0.073124 0.00066272 -0.0018459 0.00072816 -0.0012382 -0.20941 0.0070809 0.020794 0.022884 -0.003513 -0.055504 0.0062473 -0.066493 0.056806 -0.027786
2.8477 -0.021098 -0.0078994 0.023461 0.0034524 0 -0.0063981 -0.01643 0.0093809 0.020429 -0.0080031 0.015805 13.636 -0.040945 0.0039741 -0.017508 0.027019 -0.067692 -0.074403 -0.05251 -0.11502 -0.046865 -0.10397 -0.050381 -0.053183 0.00059468 -0.0014457 0.00089846 -0.00089863 -0.045448 -0.00093537 0.0074297 0.012578 0.00045899 -0.049618 0.0036391 -0.05345 0.075023 -0.028717
2.8516 -0.039927 -0.023166 -0.023078 -0.0069673 0 -0.016119 -0.030548 -0.0041321 0.0049142 -0.00073935 0.0017031 14.325 -0.017198 0.0065614 -0.0025175 0.099159 -0.059894 -0.062117 -0.032075 -0.09779 -0.01769 -0.065113 -0.023369 -0.020148 0.00052705 -0.00048247 0.00069458 -0.00076829 0.14736 -0.013193 -0.014128 -0.0008267 0.006682 -0.027968 0.00065307 -0.02805 0.088298 -0.021901
2.8555 -0.054643 -0.039705 -0.064447 -0.027724 0 -0.034503 -0.0433 -0.022756 -0.018088 -0.0082451 -0.0028774 15.005 0.0084878 0.0060638 0.015102 0.16993 -0.047848 -0.038847 -0.027936 -0.073343 0.01824 -0.010027 0.0015783 0.018591 0.0001727 0.00077308 0.00024942 -0.00090802 0.38073 -0.032927 -0.038928 -0.016483 -0.0023309 0.00041609 -0.001282 0.0021538 0.09537 -0.009904
2.8594 -0.066008 -0.055447 -0.072712 -0.056787 0 -0.060875 -0.058922 -0.044507 -0.045153 -0.033729 -0.0046022 15.684 0.030996 0.0023026 0.030811 0.22211 -0.028087 -0.0097412 -0.037228 -0.040592 0.054235 0.053764 0.032402 0.055467 -0.00049147 0.0018801 -1.4564e-05 -0.0010714 0.6537 -0.05771 -0.060859 -0.033945 -0.032745 0.02623 -0.00079462 0.028948 0.096352 0.0038806
2.8633 -0.076378 -0.06943 -0.055102 -0.086451 0 -0.088461 -0.076066 -0.066693 -0.06775 -0.067832 -0.015705 16.371 0.040273 -0.0023535 0.03729 0.23058 -0.0014286 0.014792 -0.050385 0.0016904 0.078173 0.1104 0.078135 0.078199 -0.0010165 0.0027024 7.7029e-05 -0.00084804 0.94407 -0.079713 -0.076863 -0.053221 -0.072373 0.034393 0.0019254 0.037309 0.094424 0.012135
2.8672 -0.087063 -0.082688 -0.046258 -0.10727 0 -0.10743 -0.08947 -0.086037 -0.079447 -0.095864 -0.043795 17.065 0.030611 -0.0043162 0.0323 0.19771 0.028177 0.024508 -0.049044 0.053305 0.082718 0.14251 0.14183 0.081412 -0.00081238 0.003551 0.00027348 -6.504e-06 1.2176 -0.091944 -0.088211 -0.073672 -0.10077 0.020123 0.0047084 0.020357 0.096025 0.0081611
2.8711 -0.097924 -0.096913 -0.071341 -0.11392 0 -0.11165 -0.09656 -0.099845 -0.083825 -0.10872 -0.085671 17.749 0.0082059 -0.001374 0.021042 0.14901 0.057529 0.021995 -0.028602 0.11109 0.07429 0.15264 0.21776 0.07252 0.00024059 0.0048625 0.00028542 0.0012832 1.4536 -0.09536 -0.098379 -0.0935 -0.10785 -0.0059633 0.0050269 -0.01168 0.10099 -0.005609
2.875 -0.10883 -0.1122 -0.11996 -0.10984 0 -0.10519 -0.10113 -0.10898 -0.093746 -0.10962 -0.12975 18.402 -0.021058 0.0057111 0.007573 0.10228 0.08658 0.011119 0.011354 0.16959 0.058972 0.14599 0.29463 0.057771 0.0015496 0.0067558 0.00020754 0.0025503 1.6654 -0.09934 -0.10994 -0.11104 -0.10315 -0.035557 0.0023118 -0.049814 0.10711 -0.026077
2.8789 -0.12047 -0.12637 -0.15815 -0.10655 0 -0.1017 -0.1098 -0.11936 -0.12023 -0.11157 -0.1644 19.01 -0.049557 0.014179 -0.0033516 0.076682 0.11705 -0.0023685 0.06863 0.22377 0.044609 0.13103 0.36222 0.04487 0.0022708 0.0089032 0.00040415 0.0033509 1.8904 -0.11361 -0.12315 -0.12676 -0.10653 -0.05899 -0.001404 -0.082976 0.11091 -0.048745
2.8828 -0.13338 -0.13698 -0.16387 -0.1161 0 -0.1145 -0.12528 -0.13794 -0.16065 -0.12682 -0.18532 19.576 -0.057563 0.021945 -0.0022459 0.10625 0.1491 -0.0030357 0.13219 0.2715 0.049757 0.13316 0.41633 0.051202 0.002063 0.010806 0.00098155 0.0035521 2.1534 -0.1386 -0.13665 -0.1434 -0.12894 -0.05774 -0.0032682 -0.086214 0.10215 -0.061332
2.8867 -0.14663 -0.14413 -0.14729 -0.14112 0 -0.14415 -0.1441 -0.16501 -0.19847 -0.15614 -0.19686 20.117 -0.042331 0.02928 0.0086302 0.17112 0.17981 0.012726 0.18525 0.31324 0.074834 0.164 0.45921 0.076733 0.0013692 0.01217 0.0015335 0.0033706 2.4362 -0.1641 -0.14881 -0.16342 -0.16202 -0.038179 -0.0020539 -0.062745 0.083276 -0.060223
2.8906 -0.15839 -0.1511 -0.13693 -0.17127 0 -0.17563 -0.16078 -0.19083 -0.21666 -0.18683 -0.20704 20.651 -0.0069751 0.037741 0.025901 0.2532 0.20488 0.042482 0.22254 0.3495 0.11514 0.22302 0.49566 0.11754 0.00093153 0.013031 0.0015452 0.0031821 2.6847 -0.17838 -0.15851 -0.18593 -0.18637 -0.0082063 0.0010919 -0.020891 0.060382 -0.046611
2.8945 -0.16796 -0.16174 -0.15021 -0.191 0 -0.19039 -0.17317 -0.20259 -0.21266 -0.20244 -0.22069 21.184 0.043171 0.047507 0.045849 0.33414 0.22165 0.082113 0.24121 0.37872 0.16436 0.30606 0.52826 0.16832 0.0010564 0.013609 0.0010163 0.0032628 2.8535 -0.17957 -0.16547 -0.2063 -0.19025 0.023855 0.004028 0.029286 0.040773 -0.023094
2.8984 -0.17699 -0.17682 -0.18046 -0.1933 0 -0.18388 -0.18306 -0.19717 -0.20065 -0.19731 -0.23552 21.708 0.096696 0.05614 0.062228 0.38453 0.23039 0.12271 0.23973 0.3981 0.21008 0.40165 0.55523 0.21903 0.0014091 0.014087 0.00053879 0.0036408 2.947 -0.17778 -0.17105 -0.21933 -0.18041 0.044292 0.0054024 0.069253 0.038881 0.0043857
2.9023 -0.18806 -0.19315 -0.20958 -0.187 0 -0.17183 -0.19248 -0.18683 -0.19848 -0.18313 -0.24408 22.208 0.12984 0.060408 0.068494 0.37886 0.23334 0.14817 0.22846 0.40659 0.23313 0.47886 0.57271 0.25301 0.0015204 0.014532 0.00067434 0.0041307 3.0182 -0.18547 -0.17851 -0.22341 -0.17553 0.040761 0.0051214 0.07517 0.071372 0.023142
2.9063 -0.20211 -0.20653 -0.2268 -0.18941 0 -0.17718 -0.2015 -0.18976 -0.21162 -0.18049 -0.24004 22.674 0.1353 0.059442 0.0673 0.33464 0.23316 0.15616 0.21928 0.40719 0.23321 0.5237 0.57925 0.26804 0.0013947 0.014935 0.0013307 0.0045067 3.123 -0.20517 -0.19146 -0.22185 -0.18907 0.021151 0.0036472 0.051882 0.13021 0.029473
2.9102 -0.21733 -0.21566 -0.23316 -0.21 0 -0.20842 -0.21022 -0.21252 -0.22951 -0.20113 -0.22448 23.109 0.11102 0.055845 0.061571 0.26682 0.23232 0.14768 0.21752 0.40576 0.21302 0.5308 0.57866 0.26477 0.0015059 0.015269 0.0018776 0.0046795 3.2725 -0.22688 -0.21052 -0.22017 -0.21792 -0.0072868 0.0015174 0.0069491 0.20654 0.023021
2.9141 -0.23077 -0.22309 -0.23322 -0.24039 0 -0.24999 -0.22118 -0.24186 -0.23706 -0.23624 -0.20714 23.517 0.05786 0.05338 0.055087 0.19399 0.23301 0.12584 0.2274 0.40708 0.17785 0.49842 0.57827 0.24581 0.002185 0.015506 0.0018889 0.0047417 3.4267 -0.23762 -0.23123 -0.22196 -0.24606 -0.035618 -0.00033778 -0.048538 0.28826 0.0050303
2.918 -0.24068 -0.23209 -0.23028 -0.26116 0 -0.27487 -0.23699 -0.25566 -0.2298 -0.26236 -0.20072 23.901 -0.017365 0.05359 0.056243 0.15643 0.23639 0.10044 0.25348 0.41162 0.14284 0.4294 0.58377 0.21914 0.0031189 0.015654 0.001638 0.0048525 3.5337 -0.23364 -0.24627 -0.22686 -0.2585 -0.044661 -0.0004475 -0.085627 0.34278 -0.018829
2.9219 -0.24707 -0.24268 -0.23011 -0.26002 0 -0.26864 -0.25479 -0.24427 -0.21803 -0.26125 -0.21159 24.249 -0.089168 0.054938 0.066749 0.16735 0.24168 0.084116 0.28708 0.4161 0.12423 0.35492 0.59538 0.19823 0.0035768 0.01581 0.0017404 0.0050719 3.5769 -0.22361 -0.25114 -0.232 -0.25272 -0.030863 0.0022147 -0.086671 0.35089 -0.037808
2.9258 -0.25027 -0.25113 -0.24157 -0.24374 0 -0.24244 -0.26537 -0.22113 -0.21682 -0.23659 -0.23418 24.552 -0.14567 0.055374 0.083336 0.21816 0.24675 0.078898 0.32239 0.4177 0.12452 0.28987 0.60899 0.18676 0.0031611 0.016138 0.0023515 0.0053106 3.5878 -0.22006 -0.24824 -0.23524 -0.23901 -0.00030488 0.0068511 -0.053842 0.31314 -0.048791
2.9297 -0.24994 -0.25371 -0.26567 -0.23201 0 -0.22265 -0.26098 -0.2114 -0.23201 -0.21212 -0.25435 24.806 -0.17871 0.055399 0.10217 0.29801 0.25055 0.084494 0.35507 0.41792 0.14335 0.24414 0.62125 0.18621 0.0022647 0.016705 0.0028869 0.0054472 3.6158 -0.22825 -0.24492 -0.23721 -0.23142 0.040326 0.010888 0.0072314 0.23382 -0.050554
2.9336 -0.24617 -0.25097 -0.28553 -0.23861 0 -0.22734 -0.24528 -0.2285 -0.25532 -0.21182 -0.2604 25.02 -0.17946 0.058004 0.11659 0.38762 0.25503 0.097934 0.37987 0.42229 0.17716 0.22783 0.6333 0.19655 0.0017161 0.017318 0.0026462 0.0054798 3.6877 -0.24292 -0.24699 -0.24051 -0.23756 0.079951 0.011972 0.084124 0.12333 -0.043202
2.9375 -0.24157 -0.24811 -0.27691 -0.25838 0 -0.25144 -0.23355 -0.26138 -0.27213 -0.2393 -0.25305 25.204 -0.14498 0.065274 0.11465 0.44815 0.26377 0.10798 0.39164 0.43557 0.21085 0.2439 0.64921 0.21196 0.0019722 0.017582 0.0016457 0.0055294 3.7921 -0.25505 -0.25415 -0.2472 -0.25428 0.099661 0.010032 0.14394 0.016777 -0.032447
2.9414 -0.24127 -0.25081 -0.23633 -0.27281 0 -0.27379 -0.24015 -0.28498 -0.274 -0.275 -0.24522 25.361 -0.092365 0.075279 0.097539 0.47216 0.27781 0.10901 0.3943 0.45688 0.23419 0.276 0.67058 0.22613 0.0027068 0.017235 0.00067461 0.0056748 3.899 -0.26075 -0.2621 -0.2568 -0.27123 0.10007 0.0070864 0.1735 -0.061869 -0.024224
2.9453 -0.24978 -0.26057 -0.19601 -0.26896 0 -0.27821 -0.26472 -0.28393 -0.26508 -0.29378 -0.25073 25.485 -0.029114 0.082904 0.067836 0.46266 0.29322 0.10077 0.39006 0.47971 0.24507 0.3175 0.69359 0.23772 0.0031982 0.016464 0.00046681 0.0058118 3.9922 -0.26409 -0.26872 -0.26642 -0.27923 0.084891 0.0048811 0.17161 -0.10539 -0.02008
2.9492 -0.26714 -0.27407 -0.2007 -0.25321 0 -0.26832 -0.29183 -0.26638 -0.25806 -0.28744 -0.27109 25.568 0.0372 0.084241 0.029639 0.42714 0.30386 0.08466 0.38161 0.49739 0.24352 0.36211 0.71215 0.24623 0.0030668 0.015856 0.00092107 0.0057419 4.0841 -0.27207 -0.27702 -0.27306 -0.27781 0.059862 0.0031024 0.1413 -0.1111 -0.020659
2.9531 -0.28808 -0.28667 -0.26286 -0.24638 0 -0.26328 -0.30563 -0.25556 -0.26415 -0.27155 -0.29296 25.607 0.094876 0.080364 -0.0067443 0.38734 0.30766 0.067505 0.3741 0.50939 0.23471 0.40239 0.72465 0.25359 0.0025831 0.015945 0.0012761 0.0054414 4.2034 -0.28797 -0.29108 -0.27636 -0.27639 0.038417 0.00038986 0.096636 -0.08315 -0.024582
2.957 -0.30535 -0.2962 -0.3434 -0.26482 0 -0.27947 -0.30468 -0.26807 -0.28522 -0.27051 -0.30012 25.611 0.13527 0.076723 -0.028701 0.37277 0.3097 0.060147 0.37372 0.5221 0.23166 0.43492 0.73716 0.26361 0.0022927 0.016767 0.0010456 0.0052171 4.3679 -0.30866 -0.30925 -0.27956 -0.28688 0.032939 -0.0029961 0.066865 -0.05268 -0.026981
2.9609 -0.31422 -0.3031 -0.38415 -0.30478 0 -0.31495 -0.3011 -0.29974 -0.31303 -0.29425 -0.29019 25.586 0.15622 0.078653 -0.033904 0.38717 0.31818 0.064498 0.38228 0.54296 0.23788 0.45928 0.75923 0.27626 0.0024427 0.017835 0.00061769 0.0055087 4.563 -0.32697 -0.32282 -0.28737 -0.31214 0.042329 -0.0043331 0.0602 -0.03418 -0.026585
2.9648 -0.31422 -0.30739 -0.36267 -0.34379 0 -0.34935 -0.30509 -0.33088 -0.33521 -0.32789 -0.28028 25.529 0.15553 0.08715 -0.022088 0.42812 0.33632 0.080064 0.40056 0.57321 0.25339 0.47443 0.79569 0.2903 0.0028275 0.018582 0.00078979 0.006464 4.7411 -0.33565 -0.32253 -0.30186 -0.33987 0.063547 -0.0010722 0.077888 -0.03311 -0.023521
2.9688 -0.30722 -0.30641 -0.31169 -0.35714 0 -0.35839 -0.31216 -0.34351 -0.3434 -0.34382 -0.29411 25.426 0.13087 0.098532 0.0052167 0.48748 0.35848 0.10426 0.42873 0.60636 0.27576 0.47885 0.84205 0.30318 0.003125 0.01882 0.001758 0.0077042 4.8398 -0.33048 -0.30664 -0.31954 -0.34935 0.090686 0.0056566 0.11651 -0.050975 -0.018927
2.9727 -0.29475 -0.29643 -0.28114 -0.33493 0 -0.33095 -0.3078 -0.3338 -0.33813 -0.32554 -0.34006 25.266 0.079095 0.10776 0.039504 0.53374 0.37492 0.12593 0.46293 0.63379 0.29173 0.46843 0.88706 0.30706 0.0032523 0.018783 0.0027552 0.0085719 4.8112 -0.31195 -0.28221 -0.33238 -0.3279 0.10799 0.010975 0.1528 -0.069788 -0.017811
2.9766 -0.27746 -0.27674 -0.28407 -0.28723 0 -0.2768 -0.28447 -0.31063 -0.32731 -0.28217 -0.39943 25.045 0.016514 0.1121 0.068752 0.54732 0.38084 0.13716 0.49341 0.65167 0.29282 0.44996 0.91896 0.30143 0.0033413 0.018775 0.0028245 0.0086878 4.6468 -0.28576 -0.25828 -0.33284 -0.28363 0.11056 0.010561 0.16566 -0.066151 -0.021711
2.9805 -0.25684 -0.25183 -0.2869 -0.23562 0 -0.2205 -0.25172 -0.28528 -0.31919 -0.24084 -0.43682 24.774 -0.047601 0.11226 0.089076 0.52414 0.38032 0.13669 0.51477 0.66189 0.27745 0.42816 0.92937 0.28763 0.0034564 0.018842 0.0018992 0.0082933 4.3825 -0.261 -0.2386 -0.31898 -0.24163 0.099387 0.0052254 0.1495 -0.031364 -0.029645
2.9844 -0.23641 -0.22902 -0.25462 -0.19956 0 -0.18608 -0.2274 -0.26384 -0.31497 -0.22403 -0.42566 24.463 -0.10355 0.11087 0.098044 0.46483 0.38081 0.12509 0.52227 0.66593 0.24641 0.40833 0.91277 0.26806 0.0034705 0.018799 0.00095459 0.0080194 4.0789 -0.24524 -0.2211 -0.2955 -0.22455 0.077324 0.00067297 0.10299 0.038877 -0.039708
2.9883 -0.22024 -0.21352 -0.19776 -0.18676 0 -0.18232 -0.21951 -0.24699 -0.30716 -0.23171 -0.36784 24.118 -0.13318 0.11031 0.094185 0.37812 0.38383 0.10683 0.50791 0.65891 0.20515 0.40102 0.86561 0.24857 0.0032489 0.018504 0.00099656 0.0082747 3.7855 -0.23919 -0.20348 -0.26955 -0.23343 0.052193 0.0021203 0.031666 0.14374 -0.04643
2.9922 -0.21012 -0.20553 -0.16469 -0.19172 0 -0.19808 -0.21897 -0.23338 -0.28581 -0.24348 -0.29083 23.737 -0.12488 0.11156 0.084831 0.29825 0.38183 0.094416 0.47353 0.6311 0.17101 0.41323 0.78841 0.23758 0.0028627 0.017994 0.0019595 0.0088318 3.5149 -0.23601 -0.18732 -0.24509 -0.24643 0.036815 0.0090224 -0.03443 0.24941 -0.042507
2.9961 -0.20433 -0.20174 -0.18606 -0.20096 0 -0.21129 -0.21142 -0.22111 -0.24782 -0.23746 -0.22537 23.318 -0.086289 0.11406 0.075981 0.24307 0.36478 0.092201 0.42781 0.57679 0.15148 0.43887 0.68925 0.23527 0.0025141 0.017306 0.002721 0.0090212 3.2473 -0.22715 -0.17599 -0.22077 -0.23747 0.032928 0.015408 -0.078305 0.32954 -0.028297
3 -0.19965 -0.19899 -0.23564 -0.202 0 -0.20593 -0.19443 -0.20713 -0.20125 -0.20878 -0.1832 22.868 -0.024253 0.11611 0.070134 0.21984 0.32993 0.10071 0.37607 0.50194 0.14873 0.47115 0.58285 0.23978 0.0022672 0.016261 0.0022418 0.0083548 2.9619 -0.21043 -0.16984 -0.19314 -0.19902 0.039386 0.015647 -0.092785 0.36929 -0.0056523
3.0039 -0.1944 -0.19628 -0.25549 -0.19135 0 -0.18474 -0.18031 -0.18843 -0.16016 -0.17189 -0.15328 22.394 0.051498 0.11562 0.068958 0.2318 0.28499 0.11854 0.32408 0.42232 0.16252 0.50096 0.48359 0.24766 0.0019614 0.01456 0.00063022 0.0069905 2.6678 -0.19258 -0.16567 -0.16181 -0.14884 0.0531 0.0098232 -0.074344 0.35701 0.02205
3.0078 -0.18929 -0.19345 -0.21948 -0.17686 0 -0.16669 -0.18103 -0.16556 -0.13397 -0.14658 -0.11749 21.902 0.11499 0.11137 0.07145 0.2727 0.24176 0.13599 0.28158 0.35321 0.18369 0.50132 0.39808 0.24652 0.0014678 0.012199 -0.00096252 0.0056089 2.4041 -0.18289 -0.16159 -0.13139 -0.11531 0.063329 0.003352 -0.028568 0.27997 0.042804
3.0117 -0.18523 -0.18901 -0.1627 -0.17116 0 -0.17014 -0.19272 -0.14422 -0.12051 -0.14144 -0.070269 21.393 0.14987 0.10404 0.071882 0.31 0.20734 0.14214 0.24821 0.30037 0.19471 0.46715 0.32511 0.2304 0.00097633 0.0097182 -0.001447 0.0048447 2.2078 -0.18357 -0.1606 -0.10836 -0.11433 0.063192 0.00153 0.013328 0.1827 0.04903
3.0156 -0.18076 -0.1802 -0.14128 -0.17958 0 -0.19481 -0.19777 -0.13112 -0.10908 -0.14907 -0.024571 20.858 0.15293 0.096021 0.068116 0.33137 0.18159 0.13435 0.22214 0.26043 0.18989 0.40099 0.2636 0.19928 0.00090576 0.0079313 -0.00071812 0.0048147 2.0779 -0.18625 -0.16666 -0.095872 -0.13768 0.052821 0.0047869 0.039456 0.087178 0.039535
3.0195 -0.1724 -0.1657 -0.16703 -0.19211 0 -0.21884 -0.18278 -0.12705 -0.090884 -0.15506 -0.0009021 20.294 0.12461 0.089688 0.059003 0.32851 0.16193 0.11222 0.20136 0.22932 0.16646 0.30881 0.22005 0.15512 0.0014705 0.0072834 0.00047329 0.005146 1.972 -0.17866 -0.17669 -0.091454 -0.16097 0.033958 0.0092088 0.041961 0.012076 0.01513
3.0234 -0.15788 -0.14776 -0.19209 -0.18838 0 -0.21487 -0.15251 -0.12496 -0.067614 -0.15041 -0.010645 19.7 0.069767 0.085592 0.044268 0.2944 0.14887 0.078237 0.18303 0.20897 0.12432 0.20447 0.20612 0.10372 0.0023912 0.0074667 0.0013848 0.0053972 1.8422 -0.15567 -0.17872 -0.089435 -0.1628 0.011836 0.011062 0.014598 -0.018364 -0.020314
3.0273 -0.13893 -0.13114 -0.1632 -0.15435 0 -0.17285 -0.12448 -0.11655 -0.050899 -0.13637 -0.047949 19.078 0.013642 0.082341 0.029136 0.24282 0.14531 0.046393 0.1652 0.20499 0.079493 0.12228 0.22711 0.061513 0.0031163 0.0077109 0.0018653 0.0054183 1.6792 -0.12434 -0.16131 -0.085914 -0.13918 -0.0020593 0.010137 -0.027699 0.0018819 -0.051667
3.0313 -0.12033 -0.11927 -0.085039 -0.097364 0 -0.11029 -0.1107 -0.10149 -0.053111 -0.11992 -0.094775 18.429 -0.025358 0.078464 0.018401 0.1946 0.15126 0.025641 0.14973 0.21845 0.046465 0.076889 0.27292 0.035922 0.0033317 0.0075025 0.0021349 0.0053281 1.5258 -0.098359 -0.1261 -0.081893 -0.10371 -0.0051429 0.008753 -0.064426 0.047844 -0.069823
3.0352 -0.10596 -0.11141 -0.019709 -0.045224 0 -0.060836 -0.10672 -0.089223 -0.077158 -0.10681 -0.13272 17.756 -0.039532 0.074274 0.014218 0.15994 0.16091 0.019031 0.13894 0.24128 0.031693 0.073481 0.32179 0.029316 0.0031841 0.0070344 0.0022348 0.0052236 1.4444 -0.087123 -0.089995 -0.082219 -0.076178 0.0020227 0.0084281 -0.085935 0.10484 -0.071292
3.0391 -0.095607 -0.10352 -0.020755 -0.027025 0 -0.049796 -0.099371 -0.090343 -0.11321 -0.098899 -0.15239 17.064 -0.024098 0.07169 0.018008 0.1473 0.16664 0.027701 0.13537 0.26124 0.039512 0.11301 0.35508 0.041942 0.0029822 0.0069533 0.0019258 0.0049976 1.4647 -0.088995 -0.072241 -0.091362 -0.069211 0.01732 0.0084522 -0.084658 0.15746 -0.054492
3.043 -0.08587 -0.092048 -0.074206 -0.050263 0 -0.075906 -0.082994 -0.10524 -0.14447 -0.09538 -0.1559 16.36 0.022316 0.072137 0.030075 0.16572 0.16604 0.048116 0.14427 0.27165 0.071395 0.18838 0.36953 0.069309 0.0027809 0.0076737 0.0011388 0.004479 1.5538 -0.093906 -0.077809 -0.10916 -0.08115 0.033269 0.0076999 -0.054692 0.18086 -0.021387
3.0469 -0.074105 -0.076924 -0.11256 -0.093415 0 -0.11283 -0.06516 -0.12166 -0.15748 -0.093674 -0.1532 15.651 0.074197 0.074835 0.043063 0.19678 0.1639 0.065256 0.16042 0.27586 0.10656 0.26161 0.37524 0.093921 0.0023924 0.0089455 0.00031629 0.0037204 1.6309 -0.091647 -0.093045 -0.12941 -0.097938 0.041772 0.0068248 -0.017165 0.1771 0.011379
3.0508 -0.061188 -0.061121 -0.086657 -0.1211 0 -0.12829 -0.05627 -0.12412 -0.14955 -0.088515 -0.15487 14.938 0.11786 0.077386 0.053099 0.22808 0.16654 0.073171 0.17823 0.28156 0.13356 0.31491 0.38146 0.10858 0.0018184 0.010067 9.7293e-05 0.0030753 1.614 -0.078416 -0.097977 -0.14245 -0.10203 0.042355 0.0076657 0.015125 0.15547 0.03592
3.0547 -0.050166 -0.047704 -0.016724 -0.10996 0 -0.10605 -0.056271 -0.1068 -0.12869 -0.073072 -0.16388 14.219 0.14403 0.07801 0.057709 0.25068 0.17417 0.068881 0.19275 0.29048 0.14472 0.33667 0.38423 0.10924 0.0015068 0.010472 0.00062929 0.0029225 1.4633 -0.057448 -0.083269 -0.14032 -0.083645 0.03613 0.010487 0.033512 0.12419 0.047348
3.0586 -0.042334 -0.037381 0.032099 -0.064772 0 -0.055658 -0.054347 -0.077758 -0.10628 -0.044815 -0.17071 13.492 0.1429 0.07694 0.054543 0.25429 0.17922 0.050975 0.19685 0.2936 0.13212 0.31539 0.36783 0.093002 0.0019853 0.010081 0.0013258 0.0032828 1.195 -0.03532 -0.056049 -0.12147 -0.04796 0.026594 0.012751 0.028928 0.094771 0.04124
3.0625 -0.035227 -0.028668 0.020531 -0.012783 0 -0.0044022 -0.041452 -0.051157 -0.08815 -0.01172 -0.15706 12.761 0.11379 0.075456 0.045043 0.23376 0.17226 0.027722 0.18212 0.27653 0.097186 0.25396 0.31828 0.066081 0.003189 0.0091291 0.0014294 0.0037214 0.86287 -0.017982 -0.030992 -0.091476 -0.012969 0.023161 0.011526 0.0021473 0.080955 0.021325
3.0664 -0.025017 -0.019886 -0.025659 0.017684 0 0.02186 -0.020486 -0.035199 -0.070636 0.0097717 -0.10913 12.037 0.07498 0.073699 0.035144 0.2018 0.14921 0.0099733 0.1539 0.22993 0.056909 0.17953 0.23582 0.040688 0.0042794 0.007743 0.00080779 0.0036735 0.52547 -0.0085272 -0.017454 -0.058751 0.0023888 0.028017 0.0070969 -0.029404 0.078963 0.00037239
3.0703 -0.011014 -0.010698 -0.047903 0.016938 0 0.015811 -0.0024495 -0.026534 -0.044819 0.0072273 -0.031868 11.32 0.035249 0.06977 0.027556 0.16481 0.11306 0.0015027 0.11551 0.15643 0.019436 0.10394 0.13517 0.021593 0.0042947 0.0057765 9.7972e-05 0.0029173 0.22045 -0.0062863 -0.014925 -0.028353 -0.0075934 0.039869 0.0033937 -0.057121 0.084554 -0.015848
3.0742 0.0026372 -0.0019332 -0.019139 -0.0020318 0 -0.0075749 0.0060163 -0.014996 -0.0058014 -0.014712 0.049048 10.604 0.0026662 0.061172 0.02449 0.12898 0.069676 0.0043931 0.070857 0.069307 -0.0080762 0.037621 0.034677 0.0122 0.0030439 0.003074 1.613e-05 0.0017607 -0.04366 -0.0068162 -0.017982 0.00066042 -0.02982 0.056068 0.0041452 -0.073425 0.092679 -0.022587
3.0781 0.010295 0.0054841 0.030588 -0.01582 0 -0.023122 0.0085617 0.0067773 0.040605 -0.034579 0.10308 9.8743 -0.012319 0.047233 0.028026 0.10231 0.023618 0.017143 0.026132 -0.01438 -0.017099 -0.0076992 -0.054713 0.014066 0.0013166 -0.00014411 0.00057958 0.00076557 -0.27791 -0.0037648 -0.022079 0.031603 -0.041005 0.068316 0.0086622 -0.069098 0.094547 -0.014924
3.082 0.01014 0.011039 0.050846 -0.0083548 0 -0.014895 0.012213 0.037153 0.079839 -0.030603 0.11773 9.1239 -0.01402 0.030242 0.033948 0.083975 -0.021664 0.026491 -0.014294 -0.08098 -0.015361 -0.039288 -0.13168 0.017138 0.00017328 -0.0032079 0.0010895 0.00026625 -0.49322 0.0069629 -0.023708 0.063582 -0.02484 0.068364 0.01206 -0.05255 0.088354 -0.00078128
3.0859 0.0060733 0.014287 0.025005 0.018461 0 0.011606 0.017286 0.066623 0.098275 0.0001511 0.10837 8.359 -0.010174 0.014486 0.038567 0.069917 -0.061296 0.025486 -0.051065 -0.12445 -0.011999 -0.066443 -0.19843 0.014836 5.3902e-05 -0.0053433 0.00088025 0.00013038 -0.68244 0.023143 -0.017991 0.089017 0.015488 0.056805 0.01014 -0.03362 0.07889 0.012354
3.0898 0.0040964 0.014657 -0.016599 0.047107 0 0.034508 0.017182 0.084031 0.093005 0.038338 0.10455 7.597 -0.0058519 0.0041191 0.039693 0.057738 -0.089243 0.010918 -0.084797 -0.14715 -0.012779 -0.094369 -0.2539 0.0037988 0.00059504 -0.0061394 7.9472e-06 -2.6045e-05 -0.81665 0.036384 -0.00063991 0.098878 0.05929 0.035824 0.0039829 -0.018574 0.070415 0.01979
3.0938 0.0067291 0.012152 -0.032853 0.056957 0 0.034399 0.0081122 0.083258 0.073812 0.058852 0.12338 6.8533 -0.006566 0.001235 0.035286 0.045016 -0.10254 -0.018922 -0.11645 -0.15739 -0.023602 -0.12783 -0.29234 -0.018397 0.0012152 -0.0057598 -0.00085002 -0.00039246 -0.86129 0.03796 0.02563 0.091168 0.083125 0.0098559 -0.00068726 -0.013901 0.068594 0.016848
3.0977 0.01113 0.0082493 -0.013044 0.038586 0 0.011252 -0.0041023 0.066827 0.055911 0.052079 0.1541 6.1303 -0.016712 0.0048214 0.025442 0.032332 -0.10457 -0.056645 -0.14392 -0.16384 -0.047089 -0.16458 -0.30677 -0.047365 0.0016985 -0.0047733 -0.001125 -0.00073065 -0.80326 0.026414 0.048513 0.073846 0.0767 -0.0078543 0.0010884 -0.024137 0.081408 0.0011086
3.1016 0.012769 0.0056895 0.019463 0.0010435 0 -0.01553 -0.0094883 0.044807 0.049368 0.029854 0.16817 5.4166 -0.02954 0.010879 0.016038 0.023908 -0.10228 -0.08651 -0.16296 -0.16898 -0.071362 -0.1931 -0.29277 -0.070367 0.0021278 -0.0037817 -0.00089457 -0.00059461 -0.66794 0.010164 0.05369 0.058243 0.048351 -0.012198 0.0087459 -0.039004 0.10204 -0.017457
3.1055 0.010688 0.0068135 0.036997 -0.032762 0 -0.024181 -0.005296 0.029099 0.053004 0.011662 0.14511 4.697 -0.040757 0.014158 0.010109 0.022466 -0.098953 -0.10172 -0.16918 -0.16617 -0.08926 -0.20634 -0.24994 -0.080992 0.0024039 -0.0031132 -0.00067887 0.00019198 -0.50924 0.0018519 0.037574 0.048987 0.017361 -0.0033851 0.016806 -0.053156 0.12512 -0.033546
3.1094 0.0087218 0.01184 0.033131 -0.040461 0 -0.0090818 0.0012149 0.025626 0.05623 0.0063851 0.089912 3.9648 -0.046487 0.0114 0.010134 0.02998 -0.090131 -0.097538 -0.1588 -0.14414 -0.09439 -0.19872 -0.18173 -0.074239 0.0021139 -0.0027312 -0.00079876 0.0012531 -0.37656 0.0084233 0.01255 0.040821 -5.9431e-05 0.016593 0.019989 -0.061953 0.14496 -0.042488
3.1133 0.011434 0.018786 0.020063 -0.015455 0 0.016458 0.0029183 0.029658 0.046599 0.0080196 0.026656 3.2257 -0.041352 0.0041978 0.019146 0.048614 -0.068079 -0.069684 -0.12504 -0.096987 -0.077203 -0.16258 -0.095372 -0.043682 0.0010343 -0.0023531 -0.0010441 0.0018628 -0.2846 0.025286 -0.0018976 0.025958 -0.00096478 0.041291 0.017566 -0.059826 0.15165 -0.037975
3.1172 0.01926 0.025233 0.010297 0.027768 0 0.035041 0.0036858 0.029054 0.018273 0.0074499 -0.023276 2.492 -0.027976 -0.0014332 0.033416 0.07192 -0.031088 -0.031979 -0.074914 -0.031381 -0.041741 -0.1086 -0.0016232 0.0018881 -0.00035032 -0.0016787 -0.00098539 0.0014928 -0.21222 0.039887 0.0053595 0.0041016 0.0042721 0.057958 0.012945 -0.050319 0.14173 -0.023061
3.1211 0.028248 0.030317 0.0081829 0.063066 0 0.04225 0.015527 0.014483 -0.022888 0.0048667 -0.056079 1.7711 -0.013182 0.00028474 0.047248 0.092786 0.011908 0.0012588 -0.021925 0.035595 9.9292e-05 -0.052369 0.086949 0.049843 -0.0010808 -0.00060215 -0.00051269 0.00025729 -0.13204 0.041913 0.02947 -0.016185 0.0013546 0.06373 0.0096689 -0.040379 0.12175 -0.0056451
3.125 0.034705 0.035121 0.016049 0.070831 0 0.048842 0.043586 -0.011358 -0.060545 0.00822 -0.080705 1.0585 -0.0014324 0.0093101 0.057082 0.10705 0.046831 0.021937 0.02456 0.087076 0.040405 -0.0034165 0.15893 0.092518 -0.0006234 0.00071999 3.0633e-05 -0.0011155 -0.04382 0.031461 0.056164 -0.026932 -0.015662 0.059106 0.0083645 -0.034024 0.096891 0.0091289
3.1289 0.039546 0.041272 0.038069 0.051647 0 0.066772 0.076257 -0.034422 -0.076422 0.02063 -0.10285 0.34129 0.0027827 0.018748 0.059521 0.11102 0.065167 0.023054 0.054812 0.11632 0.070878 0.029021 0.20603 0.12251 0.0005288 0.0019858 0.00024118 -0.0017735 0.019536 0.018287 0.074688 -0.030629 -0.037802 0.046579 0.0074465 -0.034944 0.073379 0.016042
3.1328 0.047279 0.049313 0.071889 0.02495 0 0.094629 0.093559 -0.0405 -0.062821 0.03334 -0.11654 -0.39003 -0.0074475 0.020487 0.049845 0.10016 0.069388 -0.0032946 0.05033 0.1273 0.076484 0.030093 0.22259 0.12791 0.001296 0.0029424 9.0882e-05 -0.001324 0.017874 0.013197 0.084297 -0.038365 -0.045859 0.037065 0.0059613 -0.046346 0.063837 0.0068906
3.1367 0.060532 0.058441 0.10107 0.013903 0 0.11813 0.086443 -0.027039 -0.030334 0.034392 -0.11126 -1.13 -0.025061 0.012971 0.035279 0.083571 0.067805 -0.039027 0.024087 0.12624 0.064833 0.012983 0.20415 0.1188 0.0010902 0.0034623 -8.7242e-05 -9.2956e-05 -0.065676 0.019549 0.090016 -0.056383 -0.024421 0.038838 0.0049216 -0.059817 0.066701 -0.010676
3.1406 0.076224 0.067666 0.10566 0.028575 0 0.1249 0.06634 -0.0039404 -0.0017623 0.023895 -0.084463 -1.8572 -0.045654 0.0033903 0.020324 0.065686 0.064246 -0.074795 -0.014467 0.11265 0.04149 -0.015036 0.14792 0.10091 0.00036668 0.0034191 -5.5417e-06 0.0010996 -0.22151 0.032341 0.095013 -0.074862 0.024607 0.052194 0.0057811 -0.070793 0.078272 -0.031258
3.1445 0.088084 0.076947 0.084504 0.060403 0 0.11732 0.054069 0.017956 0.0069625 0.017329 -0.043842 -2.5467 -0.06525 0.0011034 0.0090603 0.050068 0.052971 -0.10269 -0.055897 0.078493 0.012099 -0.047403 0.055828 0.079577 3.8423e-05 0.0025319 0.00027261 0.0014654 -0.44006 0.045024 0.098682 -0.072401 0.080402 0.075267 0.0082689 -0.075654 0.094144 -0.049664
3.1484 0.093265 0.087055 0.062371 0.091212 0 0.10994 0.059839 0.039093 0.0041682 0.030759 0.0026201 -3.188 -0.078546 0.0078767 0.0073301 0.040588 0.023739 -0.11275 -0.086009 0.015934 -0.015192 -0.076125 -0.063009 0.061658 0.00042718 0.00045623 0.00045742 0.00071692 -0.7361 0.056848 0.10101 -0.034187 0.11689 0.10152 0.010432 -0.070171 0.10645 -0.058041
3.1523 0.095882 0.098375 0.06791 0.1083 0 0.11448 0.075713 0.070761 0.019832 0.062935 0.055975 -3.7944 -0.084167 0.01459 0.016936 0.035442 -0.028123 -0.10446 -0.09534 -0.073859 -0.033177 -0.09832 -0.19384 0.05095 0.00094917 -0.0028297 0.00039442 -0.00081016 -1.1376 0.073213 0.10597 0.033159 0.12207 0.11453 0.010901 -0.056551 0.10568 -0.051575
3.1563 0.10313 0.11003 0.10328 0.1132 0 0.129 0.087557 0.12113 0.079845 0.094601 0.12266 -4.3945 -0.087547 0.0085562 0.031498 0.028451 -0.096087 -0.089629 -0.094835 -0.17839 -0.044886 -0.12027 -0.32187 0.043127 0.00087155 -0.0066815 0.0002201 -0.0024238 -1.6423 0.098666 0.11865 0.10521 0.10704 0.10929 0.010601 -0.041789 0.093525 -0.036325
3.1602 0.11759 0.12033 0.14036 0.11802 0 0.14209 0.091741 0.18165 0.17741 0.10755 0.20137 -5.0113 -0.092546 -0.014762 0.04647 0.015694 -0.16574 -0.07534 -0.094641 -0.27944 -0.05354 -0.14696 -0.43765 0.034572 0.00021943 -0.0099362 0.00015577 -0.003533 -2.1844 0.12983 0.13926 0.15913 0.096444 0.085501 0.0117 -0.029534 0.072409 -0.016948
3.1641 0.13382 0.12809 0.1505 0.13368 0 0.14647 0.097517 0.229 0.26994 0.10392 0.27635 -5.6444 -0.10317 -0.046671 0.056911 -0.0064595 -0.22329 -0.068698 -0.10653 -0.36159 -0.063135 -0.18353 -0.53796 0.021282 -0.00025791 -0.011608 0.00022589 -0.0039843 -2.6528 0.15609 0.16121 0.19044 0.1081 0.045351 0.014831 -0.023021 0.04598 0.0011115
3.168 0.14339 0.13364 0.1356 0.16009 0 0.1464 0.11363 0.24311 0.30983 0.10472 0.32687 -6.2701 -0.12627 -0.071913 0.053095 -0.043301 -0.26202 -0.080482 -0.15641 -0.41805 -0.081853 -0.23889 -0.6219 -0.0044724 -2.4157e-05 -0.011616 0.00024938 -0.0040652 -2.9564 0.16828 0.17582 0.21151 0.1396 -1.6099e-05 0.017762 -0.025576 0.022784 0.0063171
3.1719 0.14346 0.13838 0.1247 0.18562 0 0.15109 0.13622 0.22496 0.28491 0.12827 0.34437 -6.8603 -0.15728 -0.081065 0.03677 -0.086842 -0.28305 -0.10436 -0.23961 -0.45103 -0.1094 -0.30508 -0.68627 -0.03997 0.00053467 -0.010864 8.8253e-05 -0.0042026 -3.0834 0.16709 0.17865 0.23464 0.1732 -0.031641 0.017217 -0.031535 0.008354 -0.003309
3.1758 0.14008 0.14363 0.13947 0.19584 0 0.16246 0.15288 0.19683 0.23068 0.17069 0.33924 -7.4036 -0.19043 -0.077371 0.012692 -0.13016 -0.29196 -0.13301 -0.3413 -0.46773 -0.14176 -0.37342 -0.72449 -0.080603 0.00050859 -0.010526 -0.00018353 -0.00461 -3.0993 0.16266 0.17131 0.25776 0.19321 -0.043423 0.012109 -0.037227 0.0022514 -0.024899
3.1797 0.14237 0.14954 0.16847 0.18457 0 0.17157 0.15782 0.18341 0.19997 0.20885 0.32914 -7.9124 -0.22035 -0.072277 -0.014381 -0.16735 -0.29472 -0.16036 -0.4458 -0.47461 -0.17464 -0.43598 -0.72983 -0.12196 -0.0004716 -0.011111 -0.00041301 -0.0051626 -3.0849 0.16504 0.15843 0.26705 0.19895 -0.032809 0.0048371 -0.040366 0.0032112 -0.055092
3.1836 0.15336 0.15509 0.18078 0.15947 0 0.1681 0.15957 0.19105 0.21555 0.22216 0.32081 -8.4103 -0.239 -0.074652 -0.036972 -0.19013 -0.29465 -0.17823 -0.52725 -0.47268 -0.20095 -0.48109 -0.70008 -0.15732 -0.0017635 -0.012122 -0.00062445 -0.0055696 -3.0665 0.1746 0.14426 0.25249 0.20138 0.00040119 -0.00071421 -0.038954 0.008373 -0.088144
3.1875 0.16683 0.15895 0.16335 0.13794 0 0.15247 0.17115 0.20393 0.2501 0.21048 0.30442 -8.911 -0.23552 -0.083832 -0.042803 -0.189 -0.29083 -0.17905 -0.54137 -0.45701 -0.20878 -0.49297 -0.63992 -0.17606 -0.0024164 -0.012586 -0.0010387 -0.0056483 -3.0046 0.18215 0.1325 0.21947 0.20864 0.042017 -0.0024234 -0.035296 0.011523 -0.11177
3.1914 0.17346 0.16032 0.13809 0.13584 0 0.13718 0.19374 0.20038 0.25348 0.19066 0.26616 -9.406 -0.21439 -0.091873 -0.032688 -0.17016 -0.27866 -0.16933 -0.49291 -0.42148 -0.19915 -0.47761 -0.55956 -0.17899 -0.0022315 -0.011918 -0.0017721 -0.0054329 -2.8466 0.17868 0.12702 0.18444 0.21595 0.074848 -0.0012278 -0.034117 0.01125 -0.12191
3.1953 0.16987 0.15944 0.13748 0.15645 0 0.13564 0.21301 0.17361 0.20201 0.17771 0.20551 -9.8708 -0.17872 -0.091452 -0.0084271 -0.13685 -0.25356 -0.15324 -0.38917 -0.36632 -0.17323 -0.43817 -0.47093 -0.16667 -0.0019196 -0.010329 -0.0025463 -0.0050499 -2.5933 0.16504 0.13049 0.15988 0.21024 0.092102 0.00056179 -0.037084 0.0087853 -0.1173
3.1992 0.16151 0.15759 0.16623 0.18749 0 0.15 0.21315 0.13758 0.12266 0.17169 0.13869 -10.282 -0.13279 -0.081615 0.026768 -0.093095 -0.21643 -0.13523 -0.24302 -0.30208 -0.1334 -0.37918 -0.38383 -0.14058 -0.002163 -0.0084927 -0.0027948 -0.0045475 -2.3125 0.15167 0.14108 0.14469 0.1842 0.089218 0.0018665 -0.044938 0.0062006 -0.097983
3.2031 0.15671 0.15653 0.19355 0.20889 0 0.16983 0.19332 0.11377 0.068957 0.16297 0.08513 -10.635 -0.085226 -0.067259 0.065082 -0.045353 -0.1762 -0.12191 -0.086188 -0.24543 -0.084663 -0.30785 -0.30453 -0.10309 -0.00272 -0.0069257 -0.0021457 -0.0039023 -2.089 0.14837 0.15217 0.12896 0.14527 0.06367 0.0035823 -0.05526 0.0098129 -0.065214
3.207 0.15846 0.15763 0.18633 0.20647 0 0.18192 0.16862 0.11208 0.071889 0.14713 0.051873 -10.947 -0.047806 -0.054629 0.094305 -0.0024171 -0.14559 -0.11391 0.031768 -0.20883 -0.038628 -0.23864 -0.23728 -0.063505 -0.0026938 -0.0057192 -0.00082942 -0.0031895 -1.96 0.15495 0.15714 0.10713 0.11089 0.032354 0.0068982 -0.058684 0.023894 -0.029632
3.2109 0.16249 0.16104 0.1464 0.18168 0 0.18117 0.15486 0.12356 0.11303 0.13149 0.032217 -11.247 -0.024603 -0.047614 0.11047 0.032525 -0.13221 -0.10763 0.094788 -0.19274 -0.00081587 -0.17815 -0.1872 -0.02726 -0.0016938 -0.0047848 0.00041585 -0.0026704 -1.8984 0.16206 0.15536 0.084838 0.095295 0.0065282 0.011251 -0.050313 0.047026 0.0024015
3.2148 0.16304 0.16529 0.11044 0.1501 0 0.17276 0.1544 0.13065 0.14426 0.1269 0.01877 -11.56 -0.018255 -0.046947 0.11165 0.057165 -0.13262 -0.10013 0.095165 -0.18787 0.02507 -0.13091 -0.1615 0.0016989 -0.00048951 -0.0041921 0.00089799 -0.0026123 -1.8576 0.16149 0.15296 0.07306 0.10034 -0.0073799 0.014257 -0.027662 0.077089 0.026733
3.2188 0.15953 0.16818 0.11238 0.12992 0 0.16587 0.15783 0.12415 0.13372 0.13605 0.015307 -11.888 -0.031024 -0.051001 0.096936 0.06913 -0.13587 -0.087706 0.029441 -0.18579 0.035323 -0.1017 -0.16717 0.01896 -0.00028152 -0.0041538 0.00049986 -0.0029867 -1.8312 0.15473 0.15684 0.076775 0.11757 -0.0037463 0.013758 0.010767 0.11038 0.039134
3.2227 0.1569 0.16843 0.14947 0.12955 0 0.16635 0.15774 0.11146 0.09383 0.15226 0.033756 -12.209 -0.0648 -0.056549 0.069262 0.063425 -0.13423 -0.066813 -0.089736 -0.18804 0.02428 -0.099459 -0.20615 0.016049 -0.0013418 -0.0047138 -0.00027219 -0.003405 -1.8659 0.15092 0.16768 0.090779 0.13699 0.017754 0.0098869 0.058847 0.13626 0.034068
3.2266 0.15942 0.16675 0.18707 0.14385 0 0.1741 0.15746 0.1097 0.067259 0.16874 0.079629 -12.488 -0.10817 -0.0598 0.039985 0.045231 -0.1315 -0.0437 -0.21651 -0.20485 -0.00039383 -0.11678 -0.27232 -0.0025543 -0.0026065 -0.0055904 -0.00073246 -0.0034574 -2.0164 0.15643 0.17885 0.10662 0.15328 0.042147 0.0050921 0.1008 0.15011 0.018294
3.2305 0.16531 0.16527 0.19423 0.16089 0 0.18461 0.1652 0.13075 0.087086 0.18514 0.14229 -12.707 -0.15604 -0.058565 0.013717 0.016358 -0.14018 -0.023082 -0.33399 -0.24449 -0.035853 -0.15105 -0.35392 -0.035047 -0.0027896 -0.006444 -0.0005513 -0.003168 -2.2844 0.16747 0.18224 0.12239 0.16512 0.063102 0.0021269 0.12889 0.15077 -0.0051575
3.2344 0.16817 0.16548 0.17098 0.17227 0 0.19152 0.18133 0.17108 0.14902 0.20297 0.20143 -12.873 -0.20319 -0.054452 -0.0056221 -0.020761 -0.16937 -0.0095985 -0.42862 -0.30363 -0.078842 -0.19873 -0.43995 -0.078777 -0.00183 -0.0072826 4.2584e-05 -0.003067 -2.6026 0.17372 0.17515 0.14441 0.17181 0.075665 0.0019421 0.13702 0.13838 -0.032968
3.2383 0.16389 0.16665 0.14184 0.17787 0 0.18906 0.19484 0.21384 0.21814 0.21672 0.24359 -13.016 -0.24068 -0.052459 -0.012768 -0.061844 -0.21467 -0.011392 -0.48554 -0.36787 -0.12447 -0.25389 -0.52504 -0.12911 -0.0010227 -0.0084841 0.00049392 -0.0037171 -2.8769 0.16902 0.16221 0.17875 0.17273 0.075399 0.0033131 0.11713 0.11465 -0.059995
3.2422 0.15533 0.16643 0.12849 0.18212 0 0.17544 0.19371 0.24037 0.25917 0.21451 0.27162 -13.166 -0.26063 -0.057149 -0.0087714 -0.097384 -0.25976 -0.028893 -0.51379 -0.42161 -0.16454 -0.30295 -0.60768 -0.17521 -0.0016106 -0.010318 0.00035279 -0.0051078 -3.0485 0.15791 0.15171 0.22162 0.17022 0.070299 0.0042572 0.078897 0.089239 -0.080355
3.2461 0.14967 0.16328 0.13312 0.18699 0 0.15617 0.17754 0.2421 0.26146 0.19113 0.29733 -13.322 -0.2634 -0.068347 0.0017669 -0.12247 -0.28878 -0.054967 -0.52881 -0.45767 -0.19551 -0.33861 -0.6835 -0.21149 -0.0033649 -0.012456 -0.0004149 -0.0065443 -3.1215 0.15106 0.15002 0.25881 0.17061 0.069468 0.0037431 0.036695 0.068051 -0.093148
3.25 0.15097 0.15839 0.14534 0.18922 0 0.14312 0.15856 0.22475 0.24011 0.15886 0.32529 -13.457 -0.2494 -0.080629 0.016186 -0.13422 -0.29801 -0.084481 -0.53779 -0.4781 -0.21524 -0.35654 -0.74092 -0.23478 -0.0047439 -0.014059 -0.0014144 -0.0072045 -3.1371 0.15447 0.15815 0.27537 0.18005 0.077923 0.002249 -0.0008661 0.053819 -0.098202
3.2539 0.15588 0.15493 0.15755 0.18395 0 0.14691 0.14998 0.20293 0.2185 0.14137 0.34471 -13.538 -0.22029 -0.087571 0.031626 -0.13063 -0.29636 -0.11156 -0.54703 -0.48719 -0.22223 -0.35355 -0.76474 -0.24287 -0.0044962 -0.014445 -0.0020793 -0.0068607 -3.1252 0.1637 0.17114 0.26673 0.19787 0.099804 0.0010305 -0.025476 0.048355 -0.09607
3.2578 0.15684 0.15501 0.16868 0.17027 0 0.16723 0.15424 0.18957 0.21031 0.15289 0.33811 -13.558 -0.18104 -0.086974 0.04339 -0.1093 -0.29496 -0.12449 -0.5577 -0.48485 -0.21364 -0.32454 -0.74583 -0.23266 -0.0029712 -0.01369 -0.002034 -0.006056 -3.0763 0.16859 0.18004 0.24139 0.21425 0.13707 0.001036 -0.025097 0.052343 -0.088947
3.2617 0.14962 0.15724 0.17629 0.15262 0 0.19025 0.16265 0.1874 0.21355 0.18297 0.298 -13.543 -0.14504 -0.082133 0.050696 -0.08265 -0.29613 -0.12497 -0.56248 -0.46694 -0.19834 -0.28511 -0.68794 -0.21555 -0.0017211 -0.01253 -0.0013489 -0.0055594 -2.9557 0.16315 0.17644 0.21336 0.21582 0.17458 0.0023723 -0.011981 0.058227 -0.0829
3.2656 0.13726 0.15746 0.17282 0.13706 0 0.19758 0.16482 0.18804 0.21607 0.20345 0.23509 -13.534 -0.11793 -0.078199 0.053656 -0.056358 -0.29195 -0.11554 -0.5569 -0.43088 -0.17985 -0.24198 -0.60511 -0.19626 -0.0018564 -0.011653 -0.00051358 -0.0056474 -2.7391 0.1506 0.15822 0.19139 0.19536 0.20422 0.0044528 0.0064012 0.063131 -0.080139
3.2695 0.12677 0.15219 0.15368 0.12682 0 0.1806 0.15715 0.17945 0.20517 0.19247 0.17018 -13.546 -0.10405 -0.077415 0.052602 -0.035284 -0.27285 -0.099269 -0.53798 -0.38006 -0.16122 -0.20099 -0.51231 -0.17871 -0.0029505 -0.011092 -0.00010982 -0.0059268 -2.4377 0.13935 0.13244 0.17414 0.1579 0.21929 0.0064318 0.023159 0.064979 -0.082185
3.2734 0.12209 0.14148 0.12627 0.12155 0 0.14782 0.14307 0.15602 0.1754 0.15284 0.11794 -13.562 -0.10892 -0.077741 0.047996 -0.025672 -0.23725 -0.081014 -0.50278 -0.32262 -0.14595 -0.16922 -0.41791 -0.16745 -0.0036201 -0.010336 -0.0003824 -0.0058297 -2.0945 0.13486 0.11121 0.15421 0.11833 0.21099 0.0076115 0.028854 0.062034 -0.09042
3.2773 0.12048 0.12844 0.1058 0.11996 0 0.11809 0.12767 0.1234 0.13186 0.10789 0.078302 -13.549 -0.12977 -0.075516 0.041387 -0.028328 -0.19349 -0.066728 -0.45886 -0.26653 -0.13508 -0.14874 -0.32456 -0.16281 -0.003053 -0.0089812 -0.0010324 -0.0052191 -1.7597 0.13542 0.1021 0.12641 0.092127 0.18163 0.0077744 0.019972 0.057127 -0.10201
3.2813 0.11545 0.11586 0.10056 0.12156 0 0.10536 0.11392 0.093882 0.087362 0.08025 0.042398 -13.488 -0.15624 -0.068902 0.034029 -0.036065 -0.15312 -0.05611 -0.41663 -0.21613 -0.12586 -0.13335 -0.23544 -0.16001 -0.0017905 -0.0072097 -0.0014317 -0.0044639 -1.4654 0.13457 0.10116 0.09273 0.086026 0.14512 0.0073433 0.0049979 0.054761 -0.11235
3.2852 0.10294 0.10343 0.10335 0.12448 0 0.10792 0.10252 0.075802 0.054129 0.074552 0.006012 -13.39 -0.18236 -0.058874 0.026313 -0.044143 -0.1228 -0.047799 -0.38078 -0.17283 -0.11641 -0.11907 -0.15798 -0.15587 -0.0010057 -0.0055845 -0.0011235 -0.0039575 -1.2141 0.12629 0.096238 0.06048 0.094487 0.10953 0.0071046 -0.0098881 0.05768 -0.11861
3.2891 0.084426 0.088566 0.099288 0.12241 0 0.11083 0.092542 0.06632 0.034878 0.078592 -0.023619 -13.276 -0.20216 -0.047706 0.018521 -0.04753 -0.1018 -0.039823 -0.35491 -0.13773 -0.10479 -0.10168 -0.10042 -0.14713 -0.0012032 -0.0044397 -0.00020802 -0.0036649 -0.98365 0.10811 0.078512 0.035879 0.10361 0.082861 0.0074506 -0.017997 0.068333 -0.11821
3.293 0.064672 0.069718 0.080562 0.10571 0 0.098411 0.080625 0.054323 0.021365 0.077733 -0.034189 -13.158 -0.20503 -0.037321 0.010844 -0.036556 -0.085835 -0.027825 -0.3404 -0.1127 -0.087877 -0.07432 -0.065267 -0.12789 -0.0017969 -0.0035687 0.00071982 -0.0032227 -0.74529 0.08114 0.05122 0.019312 0.099667 0.077739 0.0077146 -0.0067804 0.090638 -0.10644
3.2969 0.047177 0.048876 0.051648 0.068411 0 0.06618 0.061718 0.031226 0.0033174 0.06658 -0.021432 -13.029 -0.1934 -0.029024 0.0035621 -0.01255 -0.072153 -0.011865 -0.32563 -0.098917 -0.067508 -0.039595 -0.04714 -0.10049 -0.0019104 -0.002554 0.0010397 -0.0024625 -0.48578 0.049413 0.026523 0.0062966 0.077125 0.087728 0.0064513 0.020139 0.119 -0.087208
3.3008 0.032219 0.030509 0.02184 0.015906 0 0.023474 0.033928 -7.9407e-05 -0.019688 0.048804 0.003914 -12.879 -0.17131 -0.023862 -0.0028646 0.020881 -0.060908 0.0055886 -0.30365 -0.094993 -0.045899 -0.0016614 -0.037281 -0.06785 -0.0013704 -0.0013353 0.00058409 -0.0017316 -0.22337 0.019703 0.013758 -0.0070226 0.041708 0.10507 0.0028028 0.05633 0.1488 -0.063941
3.3047 0.018916 0.018141 -0.0027203 -0.034498 0 -0.013302 0.003914 -0.02658 -0.03569 0.030115 0.022155 -12.711 -0.14234 -0.022264 -0.0078597 0.060258 -0.053041 0.021907 -0.26961 -0.096786 -0.024958 0.035621 -0.029798 -0.032485 -0.00077385 -0.00034083 -0.0002724 -0.0015952 -0.005606 7.1798e-05 0.011633 -0.019149 0.0067927 0.12303 -0.0021465 0.095814 0.176 -0.039552
3.3086 0.0082908 0.012081 -0.017903 -0.062723 0 -0.030593 -0.014672 -0.035792 -0.031368 0.014114 0.018702 -12.547 -0.11139 -0.023237 -0.010329 0.10036 -0.048218 0.032705 -0.21822 -0.099124 -0.007342 0.066485 -0.02328 0.0021432 -0.00068826 -1.3042e-05 -0.00096143 -0.0022096 0.11466 -0.0040754 0.012293 -0.02395 -0.014687 0.13221 -0.0055485 0.12975 0.19482 -0.017977
3.3125 0.0035669 0.010445 -0.01731 -0.058595 0 -0.02441 -0.011426 -0.026053 -0.0065952 0.0033956 -0.0056187 -12.403 -0.085301 -0.02465 -0.0081448 0.13223 -0.04529 0.031773 -0.15106 -0.098012 0.0043597 0.08321 -0.017581 0.031273 -0.0010197 -0.0002687 -0.0011757 -0.0030493 0.11245 0.0059459 0.01163 -0.016482 -0.017778 0.12191 -0.0048479 0.14598 0.19752 -0.0040814
3.3164 0.0072444 0.011955 0.0035649 -0.028115 0 -0.0012261 0.010556 -0.0072431 0.02262 0.00056118 -0.03592 -12.275 -0.064469 -0.024946 -0.0016172 0.15418 -0.043999 0.021489 -0.080737 -0.092061 0.012277 0.088083 -0.011316 0.054827 -0.0012617 -0.00053156 -0.0010416 -0.0033307 0.0088499 0.0222 0.013209 0.0013723 -0.0075839 0.097417 -0.00015211 0.14693 0.18685 0.0036127
3.3203 0.01808 0.017202 0.036684 0.011587 0 0.026194 0.035561 0.0082037 0.037082 0.0057018 -0.05421 -12.145 -0.048025 -0.024533 0.0091602 0.16585 -0.045099 0.0036914 -0.013981 -0.082739 0.017789 0.082498 -0.004058 0.072714 -0.0012108 -0.00034104 -0.00090887 -0.0027398 -0.14189 0.03549 0.021417 0.020959 0.0053186 0.06283 0.0053514 0.13497 0.16438 0.0064183
3.3242 0.031204 0.026994 0.06041 0.044091 0 0.045714 0.048136 0.015315 0.031224 0.014284 -0.05082 -11.992 -0.034588 -0.024975 0.023807 0.16759 -0.048398 -0.019192 0.042937 -0.073368 0.022405 0.068449 -0.00033202 0.085021 -0.0012072 0.00012373 -0.00099834 -0.0017422 -0.28828 0.041647 0.033064 0.033092 0.012633 0.023209 0.0076864 0.11341 0.13249 0.0060805
3.3281 0.041377 0.039843 0.056536 0.062631 0 0.05223 0.045931 0.018707 0.017342 0.02069 -0.028455 -11.818 -0.021415 -0.026683 0.041403 0.15987 -0.051327 -0.042694 0.080122 -0.067062 0.028361 0.04882 -0.0089512 0.090541 -0.0016168 0.0002048 -0.0012345 -0.0011639 -0.41185 0.043034 0.039058 0.035101 0.013604 -0.011677 0.0053172 0.088045 0.09578 0.005943
3.332 0.046341 0.051682 0.030271 0.070031 0 0.049828 0.039738 0.025976 0.013343 0.025059 0.0021366 -11.637 -0.0069486 -0.027879 0.058531 0.14786 -0.050535 -0.062593 0.10054 -0.064675 0.0357 0.02858 -0.036032 0.08942 -0.0022461 -0.00052414 -0.0013723 -0.0014478 -0.52678 0.044277 0.035333 0.032359 0.014338 -0.034514 0.00046398 0.065018 0.062834 0.0088545
3.3359 0.047335 0.058423 0.0086102 0.071895 0 0.047674 0.041018 0.039498 0.026462 0.034665 0.029931 -11.46 0.0073195 -0.026433 0.073239 0.13406 -0.045545 -0.078874 0.11005 -0.06457 0.042662 0.0091443 -0.078056 0.081497 -0.0024627 -0.0017446 -0.0012491 -0.0022819 -0.65117 0.047023 0.029692 0.032974 0.022273 -0.04537 -0.00276 0.04424 0.037334 0.014386
3.3398 0.046784 0.05881 0.01387 0.070561 0 0.051999 0.050175 0.054289 0.04848 0.055772 0.049295 -11.281 0.01949 -0.022699 0.084226 0.11972 -0.040566 -0.092036 0.11224 -0.064913 0.047485 -0.008955 -0.12293 0.066277 -0.0019106 -0.0026385 -0.00091205 -0.0029022 -0.77831 0.049058 0.034654 0.040674 0.040124 -0.04479 -0.0017744 0.024584 0.021546 0.021527
3.3438 0.045747 0.054766 0.039389 0.06488 0 0.060408 0.057462 0.062957 0.065405 0.08371 0.061299 -11.09 0.026623 -0.019885 0.090184 0.10582 -0.041792 -0.10324 0.11099 -0.066552 0.047701 -0.02559 -0.15933 0.043052 -0.00096147 -0.0026635 -0.00053161 -0.0027416 -0.87612 0.047915 0.052912 0.05239 0.063381 -0.034236 0.0025043 0.0037018 0.017476 0.028384
3.3477 0.043535 0.049201 0.055999 0.054302 0 0.063773 0.054466 0.062284 0.070422 0.10326 0.071489 -10.882 0.022375 -0.021008 0.089867 0.093113 -0.052044 -0.11454 0.10901 -0.073136 0.038471 -0.041234 -0.18547 0.011489 -0.00034611 -0.0020791 -0.00022531 -0.0018439 -0.91594 0.044289 0.072176 0.062261 0.082643 -0.017176 0.006767 -0.023387 0.025955 0.029445
3.3516 0.039447 0.043826 0.044541 0.04176 0 0.054753 0.043155 0.055501 0.06771 0.10132 0.085756 -10.667 0.0090448 -0.025527 0.086396 0.081286 -0.067789 -0.12575 0.10497 -0.087505 0.02192 -0.056701 -0.2083 -0.022876 -0.00038761 -0.0016997 2.1854e-05 -0.00075164 -0.9026 0.041371 0.0768 0.067626 0.089103 0.0012087 0.0082426 -0.054995 0.038931 0.02327
3.3555 0.0344 0.039052 0.018347 0.032197 0 0.035719 0.033249 0.049204 0.065809 0.07966 0.10575 -10.454 -0.011527 -0.029481 0.08101 0.070255 -0.081698 -0.13534 0.096672 -0.10761 -0.00059784 -0.07216 -0.23363 -0.057214 -0.00071721 -0.0021353 0.00027972 -5.9872e-05 -0.87514 0.041304 0.064284 0.071058 0.079917 0.019836 0.0067278 -0.08843 0.052539 0.009519
3.3594 0.030559 0.035261 0.0086537 0.028753 0 0.018677 0.031912 0.048435 0.069208 0.053734 0.126 -10.241 -0.036868 -0.029265 0.074838 0.059914 -0.088642 -0.14148 0.082045 -0.12666 -0.027291 -0.087715 -0.25731 -0.088747 -0.00076753 -0.0032555 0.00054344 -2.7744e-05 -0.87398 0.043118 0.048076 0.076837 0.060287 0.037997 0.0041518 -0.12031 0.063073 -0.011469
3.3633 0.02927 0.033176 0.028094 0.030927 0 0.016393 0.037305 0.053807 0.075916 0.038037 0.13551 -10.018 -0.062095 -0.025117 0.068988 0.050151 -0.089541 -0.13987 0.057194 -0.13829 -0.054849 -0.10335 -0.26671 -0.11273 -0.00042634 -0.0043474 0.00070037 -0.00049163 -0.9024 0.044251 0.042845 0.085798 0.04058 0.055531 0.002552 -0.14282 0.064695 -0.038421
3.3672 0.029435 0.032558 0.054258 0.036163 0 0.03166 0.041862 0.061687 0.080505 0.032894 0.12454 -9.7791 -0.080737 -0.020641 0.063236 0.040715 -0.089437 -0.12866 0.023608 -0.14193 -0.078152 -0.11839 -0.2515 -0.12683 -9.2736e-05 -0.0047415 0.0006321 -0.0010514 -0.91683 0.043273 0.048358 0.09365 0.029667 0.072876 0.0025615 -0.14875 0.055975 -0.065334
3.3711 0.028101 0.03108 0.053789 0.042122 0 0.053591 0.04014 0.06619 0.077492 0.026464 0.0927 -9.53 -0.091834 -0.01901 0.056563 0.031805 -0.091726 -0.11057 -0.014113 -0.14235 -0.095388 -0.13159 -0.21303 -0.13241 -0.000135 -0.004296 0.00034825 -0.0013569 -0.85632 0.040341 0.05008 0.094062 0.028658 0.090119 0.0035413 -0.13884 0.041018 -0.088192
3.375 0.022864 0.025563 0.020581 0.046479 0 0.064332 0.032533 0.061743 0.062928 0.0092235 0.051403 -9.2861 -0.095466 -0.020075 0.048229 0.023998 -0.094171 -0.087876 -0.052984 -0.14322 -0.10537 -0.14126 -0.16329 -0.12987 -0.00045744 -0.0033611 1.4324e-05 -0.0013211 -0.68736 0.035248 0.035832 0.083262 0.029993 0.10723 0.0046746 -0.11388 0.023369 -0.10455
3.3789 0.013925 0.01501 -0.016042 0.044977 0 0.051501 0.022623 0.045748 0.036222 -0.014971 0.016686 -9.0547 -0.092596 -0.021221 0.03752 0.018093 -0.090473 -0.063499 -0.08981 -0.14095 -0.10729 -0.14538 -0.11461 -0.11987 -0.00069258 -0.0023763 -0.00016115 -0.0011469 -0.42815 0.026306 0.0096821 0.062119 0.023568 0.12413 0.0056589 -0.075846 0.0074196 -0.11236
3.3828 0.0039225 0.0023015 -0.023572 0.031792 0 0.017334 0.013254 0.020484 0.0028364 -0.032676 -0.0029283 -8.8281 -0.086715 -0.020454 0.023847 0.017992 -0.075735 -0.04472 -0.11863 -0.12591 -0.098539 -0.13589 -0.070255 -0.10123 -0.00072217 -0.0015209 -7.9896e-05 -0.0011396 -0.13508 0.012218 -0.012321 0.034658 0.0058144 0.14085 0.0065188 -0.029575 0.0051739 -0.10754
3.3867 -0.0042104 -0.0077517 -0.0025235 0.0044053 0 -0.021995 0.0058547 -0.0073609 -0.026128 -0.034425 -0.013172 -8.5922 -0.083225 -0.017906 0.010145 0.02449 -0.050619 -0.034152 -0.14051 -0.090794 -0.083505 -0.11314 -0.024424 -0.077293 -0.00082467 -0.00067217 0.00018992 -0.0014204 0.13376 -0.0050346 -0.019073 0.005171 -0.015796 0.15751 0.0071895 0.014169 0.018468 -0.095613
3.3906 -0.0093617 -0.012495 0.01505 -0.030649 0 -0.046535 0.0016358 -0.030272 -0.040844 -0.023169 -0.028339 -8.3423 -0.083502 -0.014428 -0.0015898 0.038088 -0.020619 -0.032291 -0.15603 -0.038587 -0.063657 -0.077278 0.029255 -0.048907 -0.0012458 0.00039469 0.00049788 -0.001776 0.34745 -0.020157 -0.014559 -0.023395 -0.027556 0.17367 0.0075403 0.05097 0.046946 -0.078892
3.3945 -0.012501 -0.01359 0.003028 -0.058081 0 -0.045427 0.00083665 -0.044517 -0.041876 -0.0098747 -0.057267 -8.0879 -0.088165 -0.0097854 -0.0095136 0.058679 0.0082048 -0.038994 -0.16573 0.017697 -0.040571 -0.029506 0.089387 -0.017182 -0.0017533 0.0017746 0.00074847 -0.0018187 0.50447 -0.028268 -0.010702 -0.049112 -0.020709 0.1885 0.0076483 0.077071 0.088775 -0.059654
3.3984 -0.015149 -0.014938 -0.028734 -0.062967 0 -0.023867 0.00046887 -0.051977 -0.041468 -0.0030983 -0.093654 -7.8421 -0.096974 -0.003306 -0.010639 0.085637 0.032644 -0.05374 -0.16961 0.06358 -0.01644 0.027508 0.14617 0.016044 -0.0017932 0.0033051 0.00096298 -0.0013543 0.6146 -0.028796 -0.012952 -0.069959 1.5153e-05 0.19959 0.0076969 0.086796 0.13953 -0.04093
3.4023 -0.017777 -0.018492 -0.046418 -0.042708 0 0.00062153 -0.0048546 -0.057204 -0.052532 -0.0043161 -0.12023 -7.6082 -0.10583 0.0037923 -0.0040644 0.11329 0.052188 -0.072568 -0.16718 0.092301 0.0043504 0.082848 0.18808 0.045449 -0.0011226 0.004588 0.0012211 -0.00061079 0.68177 -0.025449 -0.016185 -0.083314 0.018196 0.20178 0.0074892 0.077527 0.18481 -0.026351
3.4063 -0.019654 -0.022359 -0.031902 -0.011171 0 0.010211 -0.017392 -0.06221 -0.074203 -0.011697 -0.12342 -7.3777 -0.11146 0.0080369 0.006763 0.13619 0.066611 -0.091837 -0.15848 0.10687 0.019294 0.12814 0.20926 0.06729 -0.00016503 0.0051742 0.0015547 -5.9263e-05 0.70211 -0.022343 -0.014561 -0.086523 0.017242 0.19323 0.0063528 0.053922 0.2152 -0.016508
3.4102 -0.020032 -0.023151 -0.0037156 0.010363 0 -0.0011837 -0.031606 -0.063992 -0.089281 -0.024448 -0.10513 -7.1415 -0.11222 0.0069062 0.019535 0.15101 0.074682 -0.1099 -0.14277 0.11443 0.026492 0.15849 0.21136 0.0788 0.00037601 0.0048634 0.001899 3.8724e-05 0.67358 -0.020513 -0.011364 -0.078285 -0.007146 0.17242 0.0039334 0.017807 0.22537 -0.011867
3.4141 -0.019204 -0.01997 0.0047074 0.0092275 0 -0.02437 -0.037329 -0.057496 -0.078927 -0.04096 -0.080488 -6.9016 -0.10696 0.0023969 0.031653 0.15483 0.075429 -0.12531 -0.1194 0.11916 0.024303 0.1699 0.19968 0.077574 0.00023121 0.0039257 0.0021351 -0.00010103 0.60388 -0.01829 -0.015367 -0.060161 -0.043324 0.13844 0.0011715 -0.028521 0.21127 -0.012659
3.418 -0.018345 -0.015712 -0.0164 -0.0090947 0 -0.042277 -0.02962 -0.041386 -0.041999 -0.05441 -0.064309 -6.6683 -0.094291 0.00019943 0.037806 0.14216 0.07006 -0.13524 -0.086373 0.12012 0.0084864 0.15492 0.17806 0.058073 -0.00022047 0.002997 0.0021619 -1.7246e-05 0.50919 -0.014522 -0.02818 -0.037152 -0.071554 0.089745 0.00012171 -0.081694 0.16615 -0.020205
3.4219 -0.01848 -0.014389 -0.042566 -0.026597 0 -0.042575 -0.015252 -0.020986 0.00035942 -0.054675 -0.05886 -6.449 -0.07856 0.004176 0.037209 0.11936 0.061842 -0.13951 -0.048695 0.11444 -0.016404 0.12439 0.1468 0.027223 -0.00047733 0.0026192 0.0019326 0.00046996 0.40766 -0.010606 -0.03954 -0.016281 -0.077129 0.036072 0.0022801 -0.13336 0.10621 -0.03206
3.4258 -0.01984 -0.017462 -0.044019 -0.028975 0 -0.026044 -0.0076192 -0.0052877 0.021226 -0.037832 -0.053974 -6.2402 -0.062217 0.011674 0.031103 0.091135 0.05371 -0.13783 -0.0097621 0.10136 -0.046983 0.085083 0.10472 -0.0099293 -0.00052824 0.002772 0.0014542 0.00099715 0.31503 -0.0091771 -0.038349 -0.0032324 -0.05917 -0.016557 0.0068509 -0.17911 0.041849 -0.046748
3.4297 -0.022251 -0.023052 -0.020009 -0.018159 0 -0.0049761 -0.014066 -0.00049371 0.010974 -0.013205 -0.037834 -6.0317 -0.047065 0.015346 0.020958 0.061396 0.046146 -0.1299 0.027579 0.083071 -0.080218 0.042215 0.052719 -0.049017 -0.0007882 0.0028692 0.0007996 0.00098775 0.24394 -0.011374 -0.027077 0.00090602 -0.029624 -0.063212 0.010884 -0.21521 -0.018491 -0.062884
3.4336 -0.025869 -0.028547 0.00050716 -0.0099679 0 0.0060938 -0.028764 -0.0057871 -0.014702 0.0020154 -0.0074679 -5.8184 -0.035188 0.010503 0.0092987 0.035362 0.037655 -0.11497 0.059456 0.062584 -0.11182 0.0019592 -0.0041834 -0.084028 -0.0014245 0.0023055 0.00014014 0.00027668 0.20268 -0.016055 -0.021219 2.6982e-05 -0.004606 -0.097289 0.011573 -0.23637 -0.063742 -0.07843
3.4375 -0.03126 -0.033444 -0.0089262 -0.019098 0 -0.0002601 -0.039169 -0.014817 -0.029257 -0.0026595 0.029853 -5.6046 -0.028031 0.00055313 0.0013831 0.01998 0.027218 -0.093705 0.0815 0.041689 -0.13424 -0.028985 -0.057479 -0.10591 -0.0019328 0.0010698 -0.00027152 -0.00062501 0.19212 -0.021609 -0.032533 -0.00032817 0.0050652 -0.11175 0.008744 -0.23659 -0.081727 -0.088863
3.4414 -0.038678 -0.039345 -0.044625 -0.045136 0 -0.021193 -0.039384 -0.021212 -0.018415 -0.021817 0.062984 -5.3981 -0.0238 -0.0056462 -0.0010985 0.014622 0.015953 -0.070075 0.096259 0.02111 -0.14595 -0.051618 -0.097744 -0.11451 -0.0015863 -0.00019995 -0.00023268 -0.00095237 0.20616 -0.027855 -0.054939 0.0025179 -0.0018215 -0.11133 0.0050809 -0.22082 -0.078794 -0.09241
3.4453 -0.047511 -0.047551 -0.07918 -0.072205 0 -0.047121 -0.036019 -0.02325 0.009022 -0.040359 0.083158 -5.2021 -0.021662 -0.0023994 0.0022403 0.019151 0.0062747 -0.046084 0.10549 0.002119 -0.14587 -0.066167 -0.11732 -0.10955 -0.00033503 -0.00081154 0.00022223 -0.00041616 0.2404 -0.035735 -0.070342 0.0065832 -0.018999 -0.097922 0.0036963 -0.19074 -0.058474 -0.087883
3.4492 -0.056683 -0.057333 -0.091248 -0.082467 0 -0.067989 -0.040302 -0.024211 0.030683 -0.048779 0.085221 -5.0148 -0.020762 0.0070066 0.011219 0.033007 -0.00011972 -0.023687 0.11145 -0.012313 -0.13355 -0.073005 -0.11175 -0.091445 0.00089655 -0.0006594 0.00075297 0.00048781 0.30394 -0.045513 -0.068718 0.0075352 -0.038288 -0.073854 0.0052251 -0.14853 -0.025283 -0.07458
3.4531 -0.065608 -0.066875 -0.084129 -0.07144 0 -0.078229 -0.055443 -0.029 0.029575 -0.051352 0.066313 -4.8356 -0.020197 0.013472 0.024798 0.056579 -0.0027865 -0.0060557 0.11874 -0.017732 -0.10744 -0.070262 -0.07972 -0.059901 0.00098983 -0.00021678 0.00089281 0.00092401 0.42073 -0.055996 -0.059456 0.0024231 -0.054388 -0.041407 0.0071951 -0.096646 0.013681 -0.051313
3.457 -0.074532 -0.07547 -0.076095 -0.05196 0 -0.078815 -0.073283 -0.040344 0.0052311 -0.05919 0.026744 -4.6695 -0.019664 0.011149 0.038469 0.08644 -0.00088076 0.006796 0.13188 -0.0093295 -0.073511 -0.057763 -0.022589 -0.021366 -0.00023797 0.0001287 0.00039389 0.00050458 0.61398 -0.065741 -0.060417 -0.0090873 -0.066448 -0.0058848 0.0063208 -0.042676 0.04922 -0.023865
3.4609 -0.083791 -0.084083 -0.079238 -0.043938 0 -0.076425 -0.083543 -0.0574 -0.030168 -0.07695 -0.027101 -4.5209 -0.019496 0.0031539 0.049847 0.12058 0.0084699 0.016125 0.1513 0.016596 -0.03612 -0.035457 0.055745 0.020208 -0.0017506 0.00065555 -0.00053177 -0.00033131 0.88428 -0.074578 -0.077183 -0.02677 -0.076645 0.03054 0.0016522 0.0092235 0.079341 0.0029707
3.4648 -0.092886 -0.093535 -0.092198 -0.059072 0 -0.079768 -0.084936 -0.077138 -0.063893 -0.098214 -0.082951 -4.3858 -0.020001 -0.0016709 0.057388 0.1577 0.029186 0.022627 0.17655 0.060986 0.0018303 -0.003138 0.14858 0.062301 -0.0022163 0.0021057 -0.0013069 -0.00069434 1.202 -0.083538 -0.096812 -0.051929 -0.087639 0.066537 -0.0042432 0.056072 0.10347 0.025624
3.4688 -0.10059 -0.10267 -0.1095 -0.092837 0 -0.093892 -0.085875 -0.096828 -0.091426 -0.11364 -0.12886 -4.2524 -0.021586 0.0027863 0.059547 0.19633 0.062885 0.026999 0.20626 0.12064 0.037141 0.039302 0.24686 0.10224 -0.0012341 0.0048485 -0.0013853 -7.4646e-06 1.5232 -0.093547 -0.10346 -0.086076 -0.10065 0.10078 -0.0070981 0.094515 0.12194 0.039897
3.4727 -0.1061 -0.10902 -0.12911 -0.12889 0 -0.11557 -0.094684 -0.11561 -0.1165 -0.12115 -0.16107 -4.1123 -0.024599 0.015016 0.054457 0.23245 0.10625 0.028477 0.23395 0.18827 0.06464 0.089071 0.34116 0.13544 0.00036271 0.0083102 -0.00065128 0.0015401 1.8147 -0.10471 -0.097235 -0.12695 -0.11481 0.13025 -0.0042331 0.11825 0.13694 0.039374
3.4766 -0.10991 -0.11147 -0.14742 -0.15084 0 -0.13405 -0.11069 -0.1341 -0.14506 -0.1261 -0.1856 -3.9728 -0.028109 0.028859 0.044965 0.26294 0.15184 0.026048 0.25361 0.25459 0.084894 0.13768 0.42423 0.16176 0.0013834 0.011346 0.00049007 0.0031988 2.0645 -0.11677 -0.093622 -0.16652 -0.12749 0.15429 0.0033175 0.12999 0.15128 0.028683
3.4805 -0.11321 -0.11179 -0.15331 -0.15201 0 -0.13842 -0.1256 -0.15232 -0.17879 -0.13251 -0.21107 -3.854 -0.031557 0.040084 0.032218 0.28584 0.19186 0.018367 0.26213 0.31163 0.098015 0.1809 0.4923 0.18077 0.0013922 0.013226 0.0013981 0.0042644 2.2687 -0.12922 -0.10404 -0.1945 -0.13546 0.17222 0.011404 0.13041 0.16499 0.010468
3.4844 -0.11638 -0.1129 -0.1368 -0.13728 0 -0.12676 -0.13238 -0.16777 -0.21173 -0.13729 -0.2391 -3.7731 -0.034408 0.049162 0.017479 0.2996 0.22163 0.0043769 0.2573 0.35486 0.10442 0.21504 0.54365 0.19232 0.00094754 0.014206 0.0016285 0.0045349 2.4121 -0.14019 -0.12102 -0.20511 -0.13665 0.18368 0.015549 0.12073 0.17774 -0.01215
3.4883 -0.11821 -0.11561 -0.10561 -0.11803 0 -0.10898 -0.13116 -0.17557 -0.23201 -0.13491 -0.26168 -3.7295 -0.035833 0.058075 0.0027121 0.30145 0.2404 -0.017713 0.23595 0.38319 0.1042 0.23449 0.57605 0.19567 0.00084486 0.015055 0.0011987 0.0043053 2.4675 -0.14574 -0.12647 -0.20093 -0.13215 0.18804 0.013916 0.10251 0.18761 -0.033739
3.4922 -0.11709 -0.11746 -0.085578 -0.10481 0 -0.099787 -0.12663 -0.17152 -0.22865 -0.12634 -0.26761 -3.7058 -0.035896 0.066074 -0.0093081 0.29448 0.24982 -0.044105 0.2048 0.39744 0.099935 0.2412 0.5856 0.19358 0.001262 0.016055 0.00053174 0.0040223 2.4181 -0.14212 -0.11359 -0.19005 -0.12665 0.18866 0.008441 0.082391 0.19275 -0.048158
3.4961 -0.11282 -0.11522 -0.096347 -0.10205 0 -0.10664 -0.12174 -0.15623 -0.20052 -0.11977 -0.25143 -3.6842 -0.035415 0.069963 -0.017545 0.28333 0.25207 -0.069544 0.17219 0.39927 0.093501 0.24062 0.56853 0.18885 0.0016944 0.016582 0.00016334 0.0039422 2.2794 -0.13022 -0.096288 -0.17879 -0.12581 0.1887 0.0033712 0.065009 0.19372 -0.054809
3.5 -0.10728 -0.10857 -0.12682 -0.10672 0 -0.12304 -0.11566 -0.13634 -0.16023 -0.12103 -0.21688 -3.6607 -0.035063 0.068454 -0.021308 0.27051 0.24892 -0.090255 0.1434 0.39056 0.085676 0.2355 0.52447 0.18285 0.0016339 0.015753 0.00041882 0.0040256 2.0941 -0.11719 -0.093721 -0.16707 -0.13125 0.18968 0.0022201 0.05312 0.1911 -0.053853
3.5039 -0.10295 -0.10091 -0.14234 -0.11093 0 -0.13344 -0.10754 -0.12076 -0.12738 -0.12502 -0.1729 -3.6451 -0.035614 0.064839 -0.020157 0.25849 0.24096 -0.10239 0.12365 0.37263 0.077095 0.22856 0.45814 0.17683 0.0011662 0.013458 0.0012361 0.0040678 1.9019 -0.11182 -0.1076 -0.15029 -0.13703 0.19288 0.0052851 0.049112 0.18582 -0.046265
3.5078 -0.10076 -0.096399 -0.12141 -0.10737 0 -0.12581 -0.099464 -0.11379 -0.11369 -0.11983 -0.12783 -3.6484 -0.039094 0.064059 -0.013232 0.2498 0.22682 -0.097973 0.122 0.34492 0.068239 0.22054 0.37796 0.17171 0.00084316 0.01062 0.0022008 0.003915 1.7118 -0.11627 -0.1191 -0.12547 -0.13227 0.19837 0.0096324 0.057354 0.17985 -0.034967
3.5117 -0.099359 -0.096081 -0.082077 -0.09502 0 -0.10154 -0.094363 -0.11109 -0.1124 -0.10043 -0.086704 -3.6717 -0.045427 0.067105 -0.0041673 0.24201 0.20331 -0.08316 0.13084 0.30511 0.059626 0.20853 0.29288 0.16648 0.0010372 0.0083648 0.0027664 0.0036096 1.5071 -0.12257 -0.10986 -0.095288 -0.10986 0.20256 0.011634 0.072269 0.17464 -0.025011
3.5156 -0.0965 -0.097014 -0.064404 -0.080893 0 -0.074547 -0.09175 -0.10282 -0.10329 -0.07655 -0.051889 -3.7085 -0.054597 0.069282 0.0055299 0.23308 0.16797 -0.061609 0.1452 0.25208 0.051604 0.18943 0.21023 0.16015 0.0015292 0.006965 0.0025596 0.0033672 1.2761 -0.11889 -0.083293 -0.066366 -0.074866 0.20328 0.0099953 0.091176 0.16991 -0.017628
3.5195 -0.090953 -0.095043 -0.085054 -0.075243 0 -0.060698 -0.087657 -0.082127 -0.071154 -0.064679 -0.0237 -3.7539 -0.066432 0.064827 0.014544 0.22115 0.12306 -0.037189 0.15995 0.19013 0.044524 0.16066 0.1355 0.15184 0.0017631 0.0057057 0.0016151 0.0033928 1.0363 -0.10072 -0.061292 -0.044015 -0.044077 0.19871 0.0066351 0.11136 0.16514 -0.013423
3.5234 -0.083103 -0.088174 -0.11551 -0.082482 0 -0.066122 -0.079562 -0.051842 -0.021577 -0.071492 -0.00022681 -3.8114 -0.080684 0.053184 0.021272 0.20341 0.07708 -0.015799 0.16696 0.12987 0.039084 0.11817 0.073008 0.1401 0.0014548 0.0038214 0.00038061 0.0036688 0.82432 -0.076018 -0.059956 -0.028708 -0.034433 0.18631 0.0046057 0.12884 0.15888 -0.012228
3.5273 -0.073957 -0.077395 -0.11205 -0.09502 0 -0.082946 -0.069945 -0.022911 0.021666 -0.086351 0.021277 -3.8887 -0.095735 0.040136 0.025558 0.18002 0.041243 -0.0030246 0.15973 0.083354 0.035669 0.064757 0.025919 0.12478 0.0008891 0.0014834 -0.00054614 0.0039129 0.66243 -0.058288 -0.071969 -0.017218 -0.048533 0.16704 0.0050608 0.13941 0.14951 -0.010948
3.5313 -0.063983 -0.06481 -0.065864 -0.096647 0 -0.094727 -0.063268 -0.00563 0.036353 -0.090931 0.040476 -3.9893 -0.10978 0.0325 0.029078 0.15506 0.022461 0.0030534 0.14275 0.056474 0.033494 0.0096665 -0.0043381 0.10786 0.00061862 -0.00025416 -0.00079676 0.0037941 0.53718 -0.053793 -0.075504 -0.0066209 -0.070154 0.14508 0.006314 0.1434 0.13787 -0.007367
3.5352 -0.053068 -0.051693 -0.015349 -0.074776 0 -0.087331 -0.059623 -0.0015992 0.02071 -0.075866 0.051392 -4.1083 -0.12145 0.032014 0.032894 0.13141 0.018891 0.0045048 0.12015 0.045686 0.031936 -0.04077 -0.018216 0.090691 0.00090888 -0.00051902 -0.00045386 0.0032453 0.41507 -0.055695 -0.058806 0.002878 -0.075582 0.12269 0.0059901 0.14098 0.12498 -0.00064381
3.5391 -0.041364 -0.038504 -0.0037307 -0.032325 0 -0.058174 -0.053289 -0.0038686 -0.0062588 -0.047578 0.046062 -4.2375 -0.12931 0.034677 0.038069 0.11211 0.022236 0.0041221 0.097165 0.042381 0.030241 -0.080001 -0.017497 0.074801 0.001496 0.00042874 5.6774e-05 0.002561 0.28048 -0.051245 -0.032164 0.0084474 -0.05262 0.10204 0.0040003 0.13271 0.11217 0.0096311
3.543 -0.029778 -0.026172 -0.029393 0.011489 0 -0.018325 -0.039029 -0.0048155 -0.022689 -0.020065 0.023072 -4.3702 -0.12924 0.035663 0.045996 0.10316 0.02492 0.0080511 0.086254 0.040732 0.026581 -0.09409 -0.0050338 0.063481 0.0018589 0.0013763 0.00031345 0.0021387 0.15706 -0.034869 -0.014664 0.0073161 -0.011164 0.085969 0.0030052 0.11879 0.10289 0.022655
3.5469 -0.019462 -0.016444 -0.04737 0.033837 0 0.013879 -0.019195 -0.0036884 -0.022329 -0.0023239 -0.0075088 -4.5029 -0.12126 0.034036 0.054887 0.10245 0.025405 0.018274 0.091251 0.041059 0.020445 -0.086853 0.014682 0.056828 0.0016986 0.0012942 0.00019602 0.002092 0.089867 -0.013871 -0.012626 -0.00090182 0.024312 0.0724 0.0055608 0.10194 0.09805 0.034289
3.5508 -0.010954 -0.010459 -0.022616 0.025178 0 0.024168 -0.002773 -0.0061336 -0.016477 0.0055844 -0.029866 -4.6325 -0.10586 0.032397 0.062963 0.107 0.026942 0.033292 0.11018 0.045689 0.012123 -0.063703 0.035449 0.053984 0.0011705 0.00027302 -9.7528e-05 0.002149 0.10426 -0.0011497 -0.015001 -0.013708 0.034166 0.059289 0.010815 0.082696 0.09683 0.042243
3.5547 -0.003967 -0.0071384 0.026114 -0.0033899 0 0.011582 0.0034468 -0.016284 -0.019515 0.0069954 -0.035371 -4.7559 -0.083683 0.03271 0.068696 0.11399 0.031868 0.051104 0.14012 0.052783 0.0020289 -0.029795 0.051477 0.053937 0.00069988 -0.00065194 -0.00028344 0.001979 0.17923 -0.0025416 -0.0093746 -0.026797 0.018186 0.045021 0.014467 0.061191 0.098055 0.044783
3.5586 0.0021531 -0.0034512 0.045035 -0.028575 0 -0.010871 0.00196 -0.029815 -0.033755 0.0034951 -0.03038 -4.8738 -0.055785 0.033729 0.069914 0.11921 0.038056 0.067935 0.17547 0.056065 -0.0090652 0.0073197 0.060867 0.054958 0.0006007 -0.00054315 -0.00022962 0.00162 0.25744 -0.01141 0.0024933 -0.035763 -0.0065805 0.027557 0.012524 0.036985 0.099459 0.039708
3.5625 0.0080788 0.0034038 0.0084304 -0.032163 0 -0.02506 0.0018412 -0.035667 -0.047987 -0.0031256 -0.030135 -4.9935 -0.026688 0.032986 0.065257 0.11663 0.041336 0.076625 0.2031 0.05143 -0.019508 0.03456 0.066742 0.053008 0.00084363 0.0005964 4.269e-06 0.0015126 0.28005 -0.015094 0.0087467 -0.037666 -0.021168 0.0062834 0.0053252 0.0091844 0.095891 0.026339
3.5664 0.014657 0.013936 -0.045918 -0.012898 0 -0.019748 0.0093098 -0.025437 -0.049036 -0.0066473 -0.043665 -5.1241 -0.0012452 0.030499 0.057784 0.10666 0.040677 0.076383 0.2177 0.042671 -0.028892 0.048625 0.073339 0.046237 0.0011388 0.0019303 0.00029638 0.0020362 0.21626 -0.0059939 0.0050528 -0.03192 -0.018511 -0.015831 -0.0022839 -0.021157 0.085758 0.0087405
3.5703 0.022959 0.02631 -0.052781 0.015929 0 0.0032836 0.022152 -0.001445 -0.033462 0.0012236 -0.06415 -5.2678 0.017783 0.029285 0.049452 0.090066 0.039574 0.067282 0.21768 0.038458 -0.037511 0.048754 0.079465 0.03372 0.0012169 0.0025838 0.00057126 0.0030067 0.069342 0.01332 0.0026176 -0.020052 -0.004422 -0.036858 -0.0050186 -0.053291 0.068456 -0.01106
3.5742 0.03358 0.038082 0.0097695 0.039369 0 0.033043 0.033698 0.02458 -0.0087213 0.022132 -0.074095 -5.4154 0.027986 0.031728 0.042299 0.068134 0.041329 0.050064 0.20273 0.042231 -0.045921 0.035326 0.075823 0.014941 0.0010505 0.0022688 0.00077007 0.0037013 -0.13596 0.034289 0.015567 -0.0044543 0.01206 -0.05492 -0.0016137 -0.086237 0.043946 -0.030983
3.5781 0.045707 0.047927 0.093133 0.052011 0 0.058492 0.040853 0.041265 0.014985 0.046501 -0.059912 -5.5521 0.024665 0.036065 0.039784 0.043275 0.043221 0.026071 0.17337 0.0456 -0.056047 0.0093628 0.050302 -0.010835 0.00083614 0.0012381 0.0007708 0.0034584 -0.36967 0.05004 0.042824 0.012972 0.027388 -0.066928 0.0045399 -0.11753 0.012645 -0.047629
3.582 0.05731 0.056049 0.12646 0.058558 0 0.074674 0.046668 0.046759 0.03292 0.060932 -0.021831 -5.6683 0.010756 0.03738 0.041466 0.019102 0.036598 -0.00035818 0.13778 0.033489 -0.069661 -0.021504 -0.0023097 -0.039671 0.00077097 -0.00015845 0.00042981 0.0022842 -0.60809 0.05929 0.067327 0.031275 0.04323 -0.074315 0.0088866 -0.14455 -0.020184 -0.059694
3.5859 0.066872 0.0636 0.089389 0.065754 0 0.081984 0.055455 0.049096 0.047387 0.061568 0.028772 -5.7659 -0.01006 0.03236 0.044865 -0.0036252 0.013994 -0.027983 0.098786 -0.0027229 -0.086886 -0.053947 -0.075018 -0.068633 0.0008377 -0.0017365 -0.0002374 0.0008522 -0.84116 0.064969 0.074835 0.049982 0.060342 -0.07946 0.009608 -0.1665 -0.051193 -0.067764
3.5898 0.07511 0.072089 0.031407 0.075185 0 0.082462 0.067621 0.058141 0.063774 0.058977 0.079214 -5.853 -0.035301 0.022601 0.047805 -0.024718 -0.02333 -0.056493 0.056792 -0.056846 -0.10756 -0.086417 -0.15318 -0.095666 0.00080769 -0.0033707 -0.00093497 -0.00010944 -1.0751 0.071237 0.070462 0.068657 0.075652 -0.083994 0.0082242 -0.18286 -0.077972 -0.072343
3.5938 0.084593 0.083041 0.018901 0.083914 0 0.079019 0.080784 0.077266 0.086005 0.068274 0.12163 -5.9345 -0.062089 0.012791 0.047339 -0.044363 -0.065159 -0.086083 0.010681 -0.1128 -0.13115 -0.11794 -0.225 -0.11847 0.00047459 -0.0048323 -0.0012322 -0.00043032 -1.3252 0.081787 0.073127 0.087186 0.086433 -0.089764 0.0069574 -0.19324 -0.097791 -0.0742
3.5977 0.097153 0.097332 0.068574 0.090717 0 0.077794 0.094671 0.10209 0.11417 0.094431 0.15184 -6.0075 -0.086303 0.0058102 0.038797 -0.063143 -0.10007 -0.11715 -0.045676 -0.15796 -0.15532 -0.14871 -0.28821 -0.13402 -0.00010115 -0.0058868 -0.0009225 -0.00052863 -1.5997 0.098764 0.094064 0.10617 0.095792 -0.098056 0.0062102 -0.19801 -0.1064 -0.074844
3.6016 0.11152 0.1141 0.13681 0.099796 0 0.087853 0.11196 0.12599 0.14412 0.1281 0.16712 -6.0652 -0.10741 0.000152 0.02475 -0.081213 -0.12385 -0.14769 -0.11143 -0.19167 -0.17755 -0.17942 -0.34726 -0.14492 -0.00059458 -0.0065372 -0.00027162 -0.00090404 -1.8848 0.12092 0.12435 0.1264 0.11139 -0.10653 0.0048665 -0.20082 -0.10708 -0.075669
3.6055 0.12383 0.13025 0.17024 0.1171 0 0.11454 0.13302 0.1456 0.16885 0.15544 0.16895 -6.1046 -0.12572 -0.0076469 0.0074287 -0.098035 -0.14084 -0.17558 -0.18461 -0.22135 -0.19681 -0.20991 -0.40499 -0.15263 -0.00069566 -0.0070534 0.00013974 -0.0016656 -2.1478 0.14256 0.14536 0.1475 0.13715 -0.1134 0.0025767 -0.20298 -0.10144 -0.076879
3.6094 0.13079 0.14156 0.1583 0.14289 0 0.15146 0.15164 0.161 0.18233 0.17014 0.16725 -6.1284 -0.14172 -0.018566 -0.01055 -0.11301 -0.15766 -0.19859 -0.26199 -0.25175 -0.21236 -0.23983 -0.45817 -0.15873 -0.00040659 -0.0076827 -9.326e-05 -0.0025447 -2.3566 0.15623 0.14897 0.16749 0.16649 -0.11701 0.00092566 -0.20555 -0.091526 -0.07851
3.6133 0.13235 0.14518 0.13347 0.16863 0 0.18091 0.15909 0.17189 0.18446 0.17466 0.17713 -6.1407 -0.15609 -0.02969 -0.024085 -0.12467 -0.17624 -0.21188 -0.33477 -0.27968 -0.22324 -0.26777 -0.50086 -0.1658 -5.2853e-05 -0.0083684 -0.00080408 -0.0032622 -2.4984 0.15822 0.14348 0.18413 0.18547 -0.11467 0.001877 -0.20946 -0.081135 -0.080177
3.6172 0.13129 0.14142 0.12779 0.18234 0 0.1859 0.15338 0.17569 0.18242 0.17191 0.20657 -6.143 -0.16896 -0.037216 -0.029449 -0.13296 -0.19304 -0.21444 -0.38913 -0.29919 -0.23077 -0.29202 -0.53059 -0.17572 1.7781e-05 -0.0088306 -0.0013573 -0.0037708 -2.5781 0.15186 0.1401 0.1969 0.18381 -0.10754 0.0052627 -0.21395 -0.076166 -0.081173
3.6211 0.13009 0.13347 0.13926 0.17768 0 0.16449 0.14261 0.17052 0.1852 0.15988 0.24564 -6.1336 -0.1791 -0.040254 -0.028116 -0.13903 -0.20402 -0.2097 -0.42059 -0.31004 -0.23633 -0.31215 -0.54922 -0.18771 -0.00025317 -0.0089331 -0.0012096 -0.0041363 -2.5997 0.14436 0.13848 0.20673 0.16373 -0.098831 0.008358 -0.21784 -0.078423 -0.081499
3.625 0.1288 0.12525 0.14275 0.15862 0 0.13237 0.13705 0.15927 0.19461 0.13684 0.27029 -6.1097 -0.1849 -0.041181 -0.021611 -0.1434 -0.20933 -0.20006 -0.42628 -0.31884 -0.2404 -0.3275 -0.55715 -0.20073 -0.00063129 -0.0088875 -0.0004345 -0.0043121 -2.5535 0.13981 0.12989 0.21302 0.13808 -0.090704 0.0083045 -0.22042 -0.088484 -0.081366
3.6289 0.12592 0.11937 0.125 0.13561 0 0.10996 0.13814 0.14884 0.20168 0.10995 0.26036 -6.0678 -0.18447 -0.042499 -0.012193 -0.14666 -0.21227 -0.18843 -0.40485 -0.33083 -0.24332 -0.33751 -0.54826 -0.21332 -0.00088118 -0.0090126 0.00029793 -0.0041698 -2.4254 0.13593 0.11307 0.21114 0.12021 -0.085406 0.0049261 -0.22104 -0.1061 -0.08115
3.6328 0.12133 0.11663 0.099883 0.11739 0 0.10571 0.13751 0.14382 0.19366 0.094162 0.21588 -6.0023 -0.17192 -0.044106 -0.004964 -0.14796 -0.21425 -0.17937 -0.35309 -0.34164 -0.24414 -0.33858 -0.51301 -0.22099 -0.0010186 -0.0093004 0.0003103 -0.0037602 -2.2207 0.12843 0.10061 0.19458 0.11533 -0.086338 0.00098325 -0.21881 -0.12754 -0.082212
3.6367 0.11739 0.11667 0.089519 0.10611 0 0.11149 0.12795 0.14089 0.16593 0.099609 0.15629 -5.9063 -0.1507 -0.04407 -0.001682 -0.14593 -0.21176 -0.17209 -0.28925 -0.33901 -0.2425 -0.33189 -0.44821 -0.22281 -0.0012387 -0.0093078 -0.00044474 -0.0034137 -1.9755 0.11786 0.10548 0.16132 0.12032 -0.090193 -0.0003685 -0.21505 -0.14402 -0.084808
3.6406 0.11694 0.11872 0.098756 0.099228 0 0.11416 0.11352 0.1313 0.1272 0.12051 0.10378 -5.777 -0.12297 -0.041641 -0.0016597 -0.13896 -0.19926 -0.16396 -0.21933 -0.31397 -0.23784 -0.31684 -0.36374 -0.2184 -0.0016135 -0.0085537 -0.0012952 -0.0034436 -1.7419 0.11065 0.12397 0.11885 0.12917 -0.094573 0.0017371 -0.20966 -0.15111 -0.08858
3.6445 0.12021 0.12173 0.11386 0.094797 0 0.11052 0.10605 0.11048 0.092197 0.13892 0.067468 -5.6209 -0.091482 -0.038648 -0.0036998 -0.12576 -0.17523 -0.15209 -0.14861 -0.27044 -0.22967 -0.29323 -0.27856 -0.20772 -0.0019247 -0.0070316 -0.0014152 -0.0037409 -1.5608 0.11223 0.13761 0.081745 0.13703 -0.097093 0.0056286 -0.20212 -0.14534 -0.092869
3.6484 0.12446 0.12458 0.12231 0.094196 0 0.10996 0.11114 0.085431 0.069361 0.14055 0.043164 -5.4502 -0.061198 -0.037524 -0.0050376 -0.10414 -0.14523 -0.13089 -0.082984 -0.2236 -0.217 -0.26033 -0.20912 -0.19056 -0.0018502 -0.0052945 -0.0005427 -0.0037832 -1.4478 0.12021 0.13463 0.06215 0.13967 -0.093915 0.0091179 -0.19023 -0.12187 -0.096012
3.6523 0.12684 0.12675 0.1257 0.10017 0 0.1225 0.12062 0.071035 0.056087 0.12635 0.025267 -5.2721 -0.040233 -0.0384 -0.0021871 -0.075864 -0.11853 -0.097761 -0.026701 -0.18837 -0.19991 -0.22216 -0.16097 -0.16854 -0.001313 -0.0040123 0.00079709 -0.0031641 -1.4012 0.12642 0.12525 0.061077 0.13261 -0.082721 0.011369 -0.16924 -0.083713 -0.094972
3.6563 0.1275 0.1289 0.13116 0.11323 0 0.14555 0.12163 0.077039 0.045991 0.10856 0.015178 -5.0805 -0.030582 -0.038847 0.0037653 -0.046122 -0.10164 -0.059394 0.020185 -0.16924 -0.18008 -0.1851 -0.13108 -0.14381 -0.00060062 -0.0034527 0.0017494 -0.0021143 -1.4157 0.12674 0.13025 0.068672 0.11451 -0.065878 0.012783 -0.13815 -0.04027 -0.089398
3.6602 0.12918 0.13222 0.13728 0.13048 0 0.16414 0.11266 0.097855 0.039035 0.09732 0.01675 -4.8623 -0.033247 -0.036703 0.010993 -0.018225 -0.094697 -0.02192 0.055757 -0.16042 -0.15862 -0.15365 -0.11699 -0.11728 -0.00011345 -0.0033861 0.00183 -0.0013957 -1.4822 0.1275 0.15401 0.073665 0.092055 -0.044662 0.01356 -0.09671 0.0031972 -0.079628
3.6641 0.13367 0.13674 0.136 0.14759 0 0.16453 0.10694 0.11622 0.042555 0.093428 0.026631 -4.6118 -0.04838 -0.032704 0.017003 0.0044783 -0.093698 0.007406 0.077751 -0.15497 -0.13682 -0.13236 -0.12244 -0.0899 -1.1571e-05 -0.0034453 0.0012371 -0.0015854 -1.5789 0.1398 0.17472 0.073339 0.078944 -0.020536 0.012981 -0.045665 0.041496 -0.066601
3.668 0.13901 0.1403 0.12725 0.1609 0 0.14708 0.11708 0.11872 0.062045 0.093363 0.034424 -4.34 -0.075991 -0.029864 0.014835 0.015711 -0.095812 0.0097692 0.07459 -0.15305 -0.11857 -0.1321 -0.15374 -0.064358 -0.00013376 -0.0035182 0.00055143 -0.002467 -1.6729 0.16609 0.16674 0.074764 0.08602 0.0053236 0.010345 0.0094913 0.06651 -0.054517
3.6719 0.14064 0.13978 0.12314 0.16742 0 0.1254 0.13749 0.10876 0.092745 0.097006 0.035427 -4.0663 -0.10742 -0.030292 0.0031773 0.018207 -0.10229 -0.016052 0.04568 -0.1615 -0.10738 -0.15014 -0.2115 -0.044572 -0.00024402 -0.003795 0.00018256 -0.0032037 -1.7424 0.19335 0.13222 0.086528 0.11043 0.032671 0.0063244 0.054773 0.081893 -0.049157
3.6758 0.13573 0.13375 0.13202 0.16398 0 0.11358 0.14613 0.10377 0.12232 0.10642 0.041474 -3.7974 -0.13841 -0.033091 -0.016168 0.014829 -0.1165 -0.06538 -0.0087124 -0.1861 -0.10543 -0.18302 -0.28704 -0.033852 -0.0002975 -0.0045021 0.00010017 -0.0031657 -1.798 0.20172 0.10429 0.10941 0.13547 0.062029 0.0029292 0.081806 0.091469 -0.052978
3.6797 0.12607 0.12418 0.143 0.14829 0 0.11497 0.12646 0.11836 0.14207 0.11787 0.074126 -3.5176 -0.16564 -0.035616 -0.040817 0.0078717 -0.13934 -0.13236 -0.087618 -0.22459 -0.1145 -0.22728 -0.36708 -0.035297 -0.00042683 -0.005652 2.9485e-05 -0.0025709 -1.8767 0.18182 0.11414 0.13513 0.14387 0.093479 0.0018979 0.084097 0.098128 -0.067356
3.6836 0.11651 0.11507 0.13515 0.12236 0 0.12299 0.086879 0.1492 0.15401 0.12052 0.1429 -3.2003 -0.18493 -0.036488 -0.06634 9.4794e-05 -0.16683 -0.20662 -0.18939 -0.2668 -0.13724 -0.27789 -0.44104 -0.054002 -0.0007032 -0.0070232 -0.00019438 -0.0022646 -2.0034 0.1439 0.15591 0.15407 0.13311 0.12662 0.003158 0.052966 0.10511 -0.093381
3.6875 0.11052 0.10914 0.105 0.094582 0 0.13051 0.055336 0.17657 0.16593 0.1078 0.22941 -2.8334 -0.19209 -0.036836 -0.083713 -0.0073698 -0.19208 -0.26459 -0.30071 -0.30128 -0.1731 -0.32424 -0.50321 -0.093447 -0.0009917 -0.0082966 -0.00051357 -0.0028533 -2.1577 0.10998 0.18903 0.16381 0.11776 0.15599 0.0049825 -0.011311 0.11182 -0.12574
3.6914 0.10725 0.10564 0.077718 0.076702 0 0.13616 0.053182 0.18148 0.18041 0.089294 0.29534 -2.4322 -0.18964 -0.038545 -0.091249 -0.017312 -0.20979 -0.29732 -0.40363 -0.32227 -0.21345 -0.36095 -0.54887 -0.14413 -0.0010876 -0.0091743 -0.00082632 -0.0040792 -2.278 0.096405 0.1779 0.17023 0.11565 0.17567 0.0056479 -0.087228 0.11288 -0.15493
3.6953 0.10292 0.10137 0.082169 0.076413 0 0.14115 0.0751 0.16212 0.19055 0.085507 0.30945 -2.0276 -0.17836 -0.041818 -0.089341 -0.032422 -0.21918 -0.30223 -0.48744 -0.33158 -0.25288 -0.38558 -0.57032 -0.19958 -0.00096445 -0.0094506 -0.0011504 -0.0050655 -2.3025 0.10283 0.12767 0.18019 0.13075 0.18134 0.0048712 -0.16191 0.10384 -0.17571
3.6992 0.094775 0.093846 0.11457 0.091263 0 0.14221 0.095954 0.13403 0.18713 0.10596 0.26975 -1.6385 -0.15936 -0.044994 -0.079478 -0.055221 -0.22294 -0.27941 -0.54207 -0.33438 -0.28566 -0.39651 -0.55907 -0.25244 -0.00082544 -0.0091139 -0.0015225 -0.0051548 -2.2077 0.11627 0.077982 0.19328 0.14906 0.1693 0.0036937 -0.22222 0.080712 -0.18342
3.7031 0.083578 0.083467 0.13513 0.10945 0 0.13083 0.0966 0.11452 0.16863 0.13307 0.20165 -1.2573 -0.13363 -0.046638 -0.066258 -0.089585 -0.22309 -0.23301 -0.54611 -0.3328 -0.29978 -0.39029 -0.51223 -0.28601 -0.00088753 -0.008433 -0.0017734 -0.0044835 -2.0095 0.12357 0.061996 0.20046 0.15113 0.13294 0.0031914 -0.24344 0.037223 -0.17065
3.707 0.072394 0.072842 0.10817 0.11746 0 0.10141 0.08099 0.10706 0.14223 0.13322 0.13591 -0.8602 -0.1059 -0.047055 -0.05711 -0.12749 -0.21762 -0.18476 -0.50367 -0.32238 -0.29262 -0.37161 -0.43618 -0.29107 -0.0011498 -0.0078383 -0.0015476 -0.0037566 -1.7354 0.11956 0.074955 0.19061 0.12865 0.083539 0.0034937 -0.22506 -0.014597 -0.14472
3.7109 0.063339 0.064081 0.04401 0.10868 0 0.059924 0.067743 0.10046 0.11535 0.088838 0.087736 -0.43194 -0.078969 -0.047187 -0.053323 -0.1589 -0.20084 -0.14493 -0.4251 -0.29414 -0.26781 -0.34322 -0.34279 -0.26897 -0.0014049 -0.0075391 -0.00067305 -0.0035228 -1.4036 0.10579 0.084406 0.1591 0.089678 0.033114 0.0040009 -0.179 -0.061078 -0.11416
3.7148 0.055655 0.056839 -0.006447 0.086322 0 0.023169 0.067758 0.082365 0.088026 0.019937 0.053527 0.021434 -0.054788 -0.046239 -0.054491 -0.17477 -0.16758 -0.11878 -0.318 -0.24116 -0.22863 -0.30599 -0.24197 -0.22183 -0.0014547 -0.0071758 0.00048669 -0.0037028 -1.0311 0.085298 0.067845 0.11114 0.049702 -0.0087016 0.0042682 -0.11562 -0.090864 -0.085299
3.7188 0.046721 0.048759 -0.003107 0.059241 0 0.0076215 0.073298 0.052071 0.055234 -0.029651 0.02273 0.4822 -0.035561 -0.041302 -0.058642 -0.16298 -0.11802 -0.11 -0.19217 -0.16522 -0.17997 -0.26007 -0.13808 -0.15393 -0.0012573 -0.0059401 0.0011767 -0.0037791 -0.65112 0.060853 0.035208 0.058056 0.019475 -0.029743 0.0044149 -0.049434 -0.089433 -0.065819
3.7227 0.034598 0.03757 0.040471 0.03479 0 0.017079 0.068965 0.019978 0.015658 -0.031 -0.010568 0.94072 -0.024183 -0.030093 -0.057901 -0.10303 -0.059527 -0.11415 -0.069658 -0.078324 -0.13314 -0.20356 -0.033474 -0.079941 -0.00085726 -0.0032279 0.00089439 -0.0033513 -0.3064 0.036907 0.013657 0.010164 0.0010106 -0.011018 0.0046605 -0.008392 -0.035918 -0.065446
3.7266 0.019647 0.022889 0.070385 0.014642 0 0.039427 0.049735 -0.0046043 -0.024444 0.0034711 -0.045867 1.403 -0.017609 -0.014103 -0.048722 -0.01014 -0.0037273 -0.11648 0.032537 0.0024796 -0.095035 -0.14015 0.065732 -0.016102 -0.00025017 0.0006979 -6.1089e-05 -0.0024614 -0.017031 0.019327 0.015426 -0.028076 -0.007901 0.035564 0.0047069 0.004335 0.049152 -0.076434
3.7305 0.0041014 0.006458 0.048255 -0.003973 0 0.05474 0.02496 -0.023184 -0.057135 0.032203 -0.080473 1.8794 -0.013946 0.0014822 -0.031104 0.10518 0.039344 -0.11107 0.10653 0.063829 -0.067166 -0.071803 0.14901 0.03148 0.00057916 0.0046985 -0.00075366 -0.0014368 0.23933 0.010464 0.026134 -0.057743 -0.0094668 0.1017 0.0038669 -0.0083166 0.15163 -0.092867
3.7344 -0.00959 -0.0089529 -0.010842 -0.023624 0 0.048135 0.0054984 -0.044758 -0.080852 0.023211 -0.1112 2.3681 -0.011045 0.011567 -0.0063898 0.23004 0.065973 -0.093595 0.14655 0.10197 -0.049749 -0.00097075 0.20749 0.058616 0.0014603 0.0075112 -0.00043712 -0.00052994 0.50187 0.0049987 0.024352 -0.081341 -0.0074391 0.17728 0.0019451 -0.040521 0.2554 -0.10821
3.7383 -0.020231 -0.021048 -0.05798 -0.0428 0 0.018501 -0.0088406 -0.073333 -0.099953 -0.018782 -0.13244 2.8529 -0.0048689 0.015065 0.020134 0.33799 0.079382 -0.060765 0.14314 0.12192 -0.041156 0.066975 0.24065 0.060853 0.0019712 0.0086251 0.00071936 0.00023013 0.77307 -0.0066138 0.0066002 -0.098769 -0.0098591 0.24252 -7.6161e-05 -0.07805 0.32904 -0.11028
3.7422 -0.028393 -0.029195 -0.062955 -0.055805 0 -0.021557 -0.026265 -0.10023 -0.11589 -0.06152 -0.13706 3.317 0.0078327 0.015121 0.037454 0.39962 0.086207 -0.023522 0.10954 0.13149 -0.033598 0.1242 0.25636 0.048911 0.0017016 0.008493 0.001746 0.00087859 0.99481 -0.028452 -0.011843 -0.10666 -0.025316 0.27634 -0.00045506 -0.098593 0.34827 -0.092926
3.7461 -0.035953 -0.034853 -0.041265 -0.056699 0 -0.053611 -0.049231 -0.11006 -0.12164 -0.078063 -0.12287 3.7577 0.026099 0.015591 0.041989 0.41197 0.091741 0.0075823 0.063972 0.13591 -0.02371 0.16791 0.26349 0.033287 0.00065749 0.0079407 0.0017602 0.0013123 1.0898 -0.053108 -0.01893 -0.10166 -0.053711 0.27759 0.0019024 -0.098097 0.31981 -0.06221
3.75 -0.044944 -0.040875 -0.029863 -0.044908 0 -0.064541 -0.068203 -0.095067 -0.10823 -0.069115 -0.097976 4.1864 0.048536 0.017496 0.032766 0.37519 0.097267 0.026166 0.018171 0.13693 -0.010941 0.19601 0.26419 0.019424 -0.00061809 0.0074127 0.00077521 0.0013133 1.0365 -0.067142 -0.021956 -0.084876 -0.082202 0.24741 0.0062044 -0.077414 0.25167 -0.024105
3.7539 -0.056203 -0.049768 -0.044767 -0.028577 0 -0.054868 -0.071693 -0.063704 -0.077629 -0.055571 -0.076225 4.6159 0.072961 0.018917 0.010448 0.29384 0.1008 0.026616 -0.015645 0.1355 0.0041075 0.20714 0.25306 0.012076 -0.0014005 0.0067937 -0.000357 0.00078112 0.90473 -0.064032 -0.037782 -0.063559 -0.09422 0.19009 0.0099314 -0.04082 0.15689 0.013444
3.7578 -0.068721 -0.061935 -0.06961 -0.022134 0 -0.038953 -0.060997 -0.035408 -0.046413 -0.054319 -0.064666 5.048 0.091842 0.017967 -0.018085 0.18507 0.09996 0.0020492 -0.013498 0.13353 0.014622 0.19738 0.22408 0.015396 -0.0013253 0.005872 -0.00078566 -7.5128e-05 0.81065 -0.051744 -0.069727 -0.047833 -0.085164 0.11966 0.01056 -0.0067577 0.072537 0.029495
3.7617 -0.080444 -0.075427 -0.082845 -0.03781 0 -0.035646 -0.051576 -0.026488 -0.033583 -0.0645 -0.056204 5.476 0.10082 0.015325 -0.039596 0.088135 0.094475 -0.031217 0.016758 0.13265 0.01564 0.17766 0.17879 0.021945 -0.00062418 0.0048224 -0.00042402 -0.00078245 0.83058 -0.046601 -0.10024 -0.044307 -0.068606 0.059479 0.0076393 0.0084083 0.025788 0.021638
3.7656 -0.090104 -0.087688 -0.085541 -0.075881 0 -0.054715 -0.058395 -0.039718 -0.043363 -0.075202 -0.037354 5.8947 0.097978 0.013639 -0.049206 0.018731 0.086683 -0.064891 0.068695 0.13206 0.0058368 0.15182 0.12834 0.028048 0.00013556 0.0041233 0.00010489 -0.00086793 0.95082 -0.058811 -0.10926 -0.051629 -0.064582 0.01766 0.0034505 0.0012784 0.023681 -0.0079625
3.7695 -0.098386 -0.097791 -0.095825 -0.12142 0 -0.089153 -0.081261 -0.065207 -0.061265 -0.080803 -0.0048542 6.3063 0.082415 0.014699 -0.043829 -0.010917 0.079955 -0.091304 0.13414 0.12915 -0.014612 0.12358 0.088008 0.030695 0.00051927 0.0040198 0.00020643 -0.00015929 1.0965 -0.083663 -0.097026 -0.06192 -0.080362 -0.00017118 0.0014278 -0.028113 0.068012 -0.054657
3.7734 -0.10704 -0.10689 -0.12086 -0.15218 0 -0.12041 -0.10622 -0.089416 -0.068474 -0.085058 0.026431 6.7145 0.053317 0.017558 -0.021075 0.015025 0.076442 -0.099468 0.19863 0.12304 -0.043292 0.097672 0.069287 0.026565 0.00046487 0.0041937 -8.4581e-05 0.001066 1.2049 -0.10663 -0.08454 -0.067256 -0.10353 0.011928 0.003361 -0.074427 0.1555 -0.10787
3.7773 -0.1166 -0.11634 -0.14484 -0.15377 0 -0.1332 -0.12069 -0.10362 -0.060198 -0.092179 0.034258 7.1159 0.017606 0.019552 0.0098523 0.089303 0.075906 -0.085218 0.24092 0.11742 -0.068177 0.079172 0.075805 0.01808 0.00016142 0.004079 -0.00024943 0.0021896 1.2729 -0.11681 -0.091046 -0.065873 -0.11542 0.045474 0.0077135 -0.1141 0.25288 -0.14473
3.7813 -0.12526 -0.1255 -0.14851 -0.13066 0 -0.12751 -0.12507 -0.10646 -0.049259 -0.099426 0.008667 7.499 -0.015944 0.019022 0.038023 0.18621 0.076672 -0.057257 0.25838 0.11914 -0.080783 0.069112 0.10501 0.01113 -0.00019341 0.0035296 5.2943e-05 0.0026071 1.3436 -0.11559 -0.11457 -0.063031 -0.11134 0.086084 0.010747 -0.13327 0.333 -0.15681
3.7852 -0.13047 -0.13199 -0.13416 -0.10364 0 -0.11728 -0.12893 -0.10196 -0.052106 -0.10169 -0.039297 7.8531 -0.041731 0.016945 0.057962 0.29196 0.078225 -0.020987 0.25192 0.13371 -0.076411 0.069059 0.15254 0.0095502 -0.0004793 0.0031155 0.00057743 0.00216 1.4603 -0.11315 -0.13706 -0.066337 -0.10595 0.12681 0.0097731 -0.12641 0.38288 -0.14104
3.7891 -0.13213 -0.13449 -0.12308 -0.094424 0 -0.11722 -0.13819 -0.096848 -0.07298 -0.10134 -0.088512 8.1767 -0.054304 0.016114 0.065167 0.39257 0.083394 0.017496 0.22518 0.162 -0.051563 0.080522 0.21482 0.01702 -0.00057832 0.003692 0.00078007 0.001339 1.6374 -0.11791 -0.14634 -0.080159 -0.11745 0.16132 0.0057375 -0.090936 0.39272 -0.097105
3.793 -0.13372 -0.13505 -0.12923 -0.10989 0 -0.13039 -0.14916 -0.098497 -0.10276 -0.10873 -0.12641 8.4764 -0.041411 0.018967 0.055005 0.46435 0.097778 0.047606 0.19056 0.20112 -0.001234 0.11051 0.28835 0.040124 -0.00034315 0.0056374 0.00045422 0.0010199 1.8664 -0.12985 -0.14853 -0.10389 -0.1471 0.18106 0.0025919 -0.03022 0.35119 -0.029422
3.7969 -0.13962 -0.13807 -0.14406 -0.1389 0 -0.14784 -0.1551 -0.11243 -0.13178 -0.13063 -0.15611 8.7573 -0.007559 0.026098 0.038755 0.5063 0.12587 0.067059 0.16766 0.24747 0.060009 0.1569 0.3677 0.073182 0.00028874 0.0084932 -1.028e-06 0.001825 2.1341 -0.14302 -0.15715 -0.13434 -0.17626 0.19006 0.00376 0.029238 0.28744 0.038323
3.8008 -0.15081 -0.14635 -0.15212 -0.1639 0 -0.15941 -0.15584 -0.13914 -0.16057 -0.15995 -0.18648 9.0171 0.042717 0.036365 0.023421 0.52195 0.16644 0.077539 0.16252 0.29802 0.12377 0.21826 0.44548 0.11175 0.0011744 0.011325 3.0893e-05 0.0035921 2.4243 -0.15287 -0.17417 -0.16853 -0.18463 0.1914 0.0088597 0.075268 0.21721 0.095775
3.8047 -0.16337 -0.15812 -0.15532 -0.17601 0 -0.16383 -0.15809 -0.17272 -0.19592 -0.18028 -0.2187 9.2495 0.10482 0.047894 0.014316 0.51471 0.21121 0.080927 0.17795 0.34875 0.18336 0.29289 0.51497 0.15199 0.0020253 0.013421 0.00076585 0.0054467 2.7084 -0.16028 -0.1867 -0.20358 -0.17098 0.18734 0.013881 0.099796 0.15213 0.13588
3.8086 -0.17185 -0.16859 -0.17051 -0.18015 0 -0.16799 -0.16664 -0.20334 -0.23763 -0.18179 -0.24502 9.4538 0.17179 0.058962 0.017785 0.48886 0.2489 0.08024 0.21473 0.3933 0.23032 0.37819 0.5731 0.18875 0.002621 0.014683 0.0018119 0.0064879 2.9483 -0.16908 -0.1834 -0.23475 -0.15461 0.18003 0.014816 0.09484 0.10529 0.15133
3.8125 -0.1745 -0.17462 -0.2009 -0.18655 0 -0.17743 -0.17838 -0.2226 -0.2724 -0.1714 -0.2599 9.6369 0.22836 0.068361 0.035728 0.45332 0.27214 0.080226 0.26037 0.42502 0.25706 0.46365 0.62078 0.21573 0.0029502 0.015448 0.0025404 0.0065086 3.1176 -0.18084 -0.17019 -0.25523 -0.15613 0.17039 0.011309 0.065487 0.083503 0.1435
3.8164 -0.17544 -0.1781 -0.221 -0.19848 0 -0.1895 -0.18674 -0.22758 -0.28337 -0.16581 -0.26816 9.8065 0.2672 0.07549 0.059445 0.41584 0.28168 0.081977 0.29934 0.44139 0.26892 0.53905 0.65961 0.23383 0.0031321 0.016042 0.0026127 0.0060873 3.2201 -0.19294 -0.16551 -0.25971 -0.17788 0.1582 0.0067496 0.030801 0.075277 0.12635
3.8203 -0.18116 -0.18426 -0.203 -0.20914 0 -0.19691 -0.19094 -0.22126 -0.26598 -0.1754 -0.27875 9.9609 0.28454 0.080271 0.083996 0.37873 0.28436 0.085019 0.32482 0.44616 0.2683 0.59835 0.68782 0.24344 0.0032257 0.016524 0.0021617 0.0059661 3.2821 -0.20137 -0.18032 -0.24908 -0.20376 0.14294 0.0047311 -0.00059439 0.0748 0.10578
3.8242 -0.19481 -0.19676 -0.15827 -0.21035 0 -0.19776 -0.19816 -0.2102 -0.23356 -0.19632 -0.29076 10.088 0.27811 0.082879 0.1045 0.34365 0.28673 0.088474 0.3317 0.4463 0.25807 0.63641 0.69936 0.24537 0.0031593 0.016771 0.0015684 0.0063327 3.3276 -0.20507 -0.20615 -0.23149 -0.21751 0.12426 0.0054991 -0.021323 0.076257 0.087064
3.8281 -0.21359 -0.2142 -0.1395 -0.20358 0 -0.2003 -0.21565 -0.20193 -0.20694 -0.218 -0.28957 10.177 0.24464 0.08346 0.11331 0.31222 0.2902 0.090006 0.3147 0.44657 0.24149 0.64336 0.6881 0.23998 0.0028507 0.016701 0.0011578 0.0067146 3.3653 -0.2075 -0.22518 -0.21791 -0.2193 0.10212 0.0060461 -0.023644 0.072585 0.075321
3.832 -0.23147 -0.23163 -0.18859 -0.2011 0 -0.2161 -0.24205 -0.20295 -0.19848 -0.23527 -0.26053 10.227 0.1997 0.082252 0.11194 0.28422 0.29176 0.088718 0.28726 0.44693 0.22413 0.62855 0.65438 0.2309 0.0023558 0.016372 0.0010846 0.0065608 3.4005 -0.21409 -0.2302 -0.21543 -0.22358 0.080058 0.0037077 -0.017031 0.063853 0.06741
3.8359 -0.24426 -0.24491 -0.28331 -0.21537 0 -0.2477 -0.26773 -0.21609 -0.20573 -0.25047 -0.20734 10.249 0.15508 0.080089 0.10464 0.2598 0.28894 0.085478 0.25943 0.44511 0.20847 0.60203 0.60875 0.22038 0.0018633 0.015928 0.001351 0.0058711 3.4506 -0.22766 -0.23119 -0.22343 -0.24167 0.060671 -0.00059998 -0.0099675 0.05306 0.059925
3.8398 -0.25189 -0.2534 -0.34825 -0.24674 0 -0.28298 -0.28305 -0.23778 -0.21812 -0.26452 -0.15511 10.255 0.11931 0.078521 0.094582 0.23965 0.28337 0.08119 0.23768 0.44113 0.19654 0.57113 0.56877 0.21023 0.0015523 0.015535 0.0017846 0.0052041 3.5337 -0.24548 -0.24154 -0.23548 -0.26808 0.045934 -0.0030422 -0.0075507 0.042336 0.051182
3.8438 -0.25619 -0.25828 -0.32822 -0.28111 0 -0.30271 -0.28459 -0.25812 -0.22756 -0.2701 -0.13286 10.247 0.10225 0.078887 0.085603 0.22512 0.27941 0.077237 0.22869 0.4387 0.19084 0.54464 0.55042 0.20278 0.001483 0.01536 0.0020129 0.0050815 3.6381 -0.25996 -0.26052 -0.24469 -0.28464 0.038185 -0.00085261 -0.014616 0.034152 0.040042
3.8477 -0.25707 -0.25916 -0.24774 -0.29992 0 -0.29491 -0.27366 -0.2662 -0.23256 -0.25749 -0.15157 10.208 0.11614 0.080922 0.082005 0.22087 0.27962 0.076273 0.23686 0.44239 0.19711 0.5352 0.55984 0.2033 0.0016133 0.015545 0.0016385 0.0054505 3.7114 -0.26301 -0.27266 -0.248 -0.2775 0.040833 0.0045295 -0.029935 0.030352 0.030805
3.8516 -0.25157 -0.25303 -0.18752 -0.2931 0 -0.26362 -0.25193 -0.25796 -0.23503 -0.22728 -0.19822 10.115 0.14862 0.082489 0.081517 0.2272 0.28239 0.078407 0.25195 0.45411 0.21386 0.53914 0.59107 0.2119 0.0018659 0.0161 0.00061881 0.0057882 3.6944 -0.2513 -0.26403 -0.24651 -0.24986 0.050985 0.0085734 -0.042027 0.028955 0.029542
3.8555 -0.23679 -0.23712 -0.19836 -0.26415 0 -0.22487 -0.22162 -0.2396 -0.23622 -0.19439 -0.24931 9.9531 0.19167 0.081269 0.082161 0.24573 0.28413 0.083579 0.26864 0.47254 0.23999 0.55229 0.63073 0.22814 0.0021387 0.016819 -0.00051264 0.0057072 3.5727 -0.22856 -0.23671 -0.24269 -0.21897 0.067939 0.008018 -0.044795 0.029941 0.039428
3.8594 -0.21352 -0.2126 -0.24575 -0.22477 0 -0.19404 -0.18945 -0.2223 -0.23622 -0.1767 -0.28824 9.7296 0.23618 0.077106 0.081908 0.27772 0.28357 0.091554 0.28196 0.4949 0.27334 0.56927 0.6653 0.25071 0.0022993 0.017339 -0.00095001 0.0053767 3.39 -0.20298 -0.20562 -0.23744 -0.2016 0.090859 0.0040597 -0.03342 0.033865 0.062391
3.8633 -0.18674 -0.18496 -0.24882 -0.18572 0 -0.17584 -0.16596 -0.21245 -0.23498 -0.17908 -0.31031 9.469 0.26472 0.07255 0.07761 0.32662 0.28301 0.10206 0.28506 0.51786 0.30824 0.57856 0.6856 0.27566 0.0022703 0.017363 -0.00030365 0.0052958 3.2025 -0.18133 -0.18296 -0.22955 -0.20147 0.11929 0.0011141 -0.0025193 0.044688 0.099376
3.8672 -0.1623 -0.16048 -0.17299 -0.15229 0 -0.16413 -0.15718 -0.2065 -0.23111 -0.18941 -0.31525 9.2016 0.26324 0.070696 0.06959 0.38686 0.28511 0.11345 0.27874 0.53609 0.33221 0.56817 0.68649 0.2934 0.0021662 0.016854 0.00097284 0.005684 3.0205 -0.16472 -0.16825 -0.21744 -0.20801 0.14984 0.0024305 0.036824 0.068225 0.1378
3.8711 -0.14301 -0.14198 -0.07321 -0.12607 0 -0.15034 -0.15693 -0.19575 -0.22043 -0.1906 -0.3004 8.943 0.2341 0.072303 0.060679 0.44929 0.28874 0.12402 0.26839 0.54122 0.33896 0.53739 0.66456 0.29896 0.0022721 0.01601 0.0019201 0.0061803 2.8015 -0.14961 -0.1534 -0.20132 -0.20518 0.17889 0.0069972 0.071552 0.10526 0.16621
3.875 -0.12731 -0.12768 -0.037222 -0.10834 0 -0.13175 -0.15052 -0.176 -0.19823 -0.17553 -0.26398 8.6833 0.1803 0.075251 0.052913 0.5061 0.28843 0.13209 0.25754 0.52432 0.32435 0.48645 0.61755 0.28923 0.0027595 0.015049 0.0019257 0.0061919 2.5039 -0.13271 -0.13401 -0.18348 -0.18266 0.20314 0.010742 0.09303 0.15533 0.17679
3.8789 -0.11133 -0.11347 -0.089544 -0.10011 0 -0.11279 -0.12857 -0.15185 -0.16522 -0.14997 -0.2126 8.3938 0.10746 0.07695 0.04848 0.5483 0.2782 0.13567 0.24994 0.48119 0.28533 0.41721 0.54635 0.26193 0.0033815 0.014008 0.0012604 0.0055209 2.1413 -0.11447 -0.11275 -0.16624 -0.1423 0.21881 0.010613 0.092898 0.21651 0.1622
3.8828 -0.091856 -0.096018 -0.16195 -0.099347 0 -0.098912 -0.096303 -0.13086 -0.12992 -0.12231 -0.16091 8.0497 0.031431 0.077012 0.050271 0.54951 0.25564 0.12745 0.24988 0.4154 0.21775 0.33459 0.45684 0.21425 0.0035519 0.012743 0.00074472 0.0045926 1.7711 -0.097403 -0.092412 -0.14935 -0.096674 0.21391 0.0073436 0.058142 0.27767 0.10978
3.8867 -0.067806 -0.073877 -0.16378 -0.099252 0 -0.089273 -0.066925 -0.11402 -0.10218 -0.093053 -0.12097 7.6536 -0.030503 0.076934 0.054065 0.5116 0.22237 0.10734 0.2513 0.33552 0.14084 0.25163 0.35811 0.1598 0.0028771 0.011072 0.00088761 0.0040434 1.4255 -0.081159 -0.069687 -0.12909 -0.060282 0.1903 0.0043152 0.0071277 0.32337 0.039432
3.8906 -0.039553 -0.046814 -0.075535 -0.090595 0 -0.075192 -0.045611 -0.092971 -0.082417 -0.055712 -0.092455 7.2391 -0.072769 0.076938 0.056868 0.43529 0.18097 0.075143 0.24882 0.24884 0.063491 0.17202 0.2574 0.10433 0.0016573 0.0089202 0.0013986 0.0040921 1.0618 -0.060355 -0.038611 -0.10049 -0.038392 0.14882 0.0040004 -0.049999 0.34563 -0.038111
3.8945 -0.0077766 -0.015033 0.034792 -0.066371 0 -0.04612 -0.022524 -0.057498 -0.05864 -0.0068474 -0.064653 6.8504 -0.092132 0.073681 0.055816 0.32405 0.1323 0.03166 0.23687 0.15736 -0.0060424 0.098401 0.15538 0.05293 0.00075465 0.0063219 0.0015643 0.0043179 0.59288 -0.028451 0.00090298 -0.060923 -0.021768 0.091744 0.0057722 -0.10319 0.33853 -0.11195
3.8984 0.026805 0.020518 0.087162 -0.025075 0 0.0015429 0.015898 -0.0056685 -0.016716 0.046922 -0.027734 6.5103 -0.086076 0.062105 0.046349 0.18441 0.075913 -0.021022 0.20506 0.059577 -0.055754 0.032852 0.046112 0.012138 0.0008091 0.003359 0.0010376 0.0040255 -0.027373 0.015738 0.040857 -0.012165 0.0062342 0.023583 0.0071208 -0.13707 0.29358 -0.16474
3.9023 0.06282 0.057599 0.071676 0.029272 0 0.060199 0.069479 0.053619 0.044924 0.092719 0.020007 6.205 -0.065819 0.040251 0.027361 0.042348 0.012541 -0.072685 0.14593 -0.04452 -0.080065 -0.027244 -0.077772 -0.016863 0.0015281 0.00013964 0.00016002 0.0028041 -0.75182 0.065589 0.072691 0.041076 0.053703 -0.040863 0.0066559 -0.14138 0.21921 -0.18225
3.9063 0.097835 0.09318 0.050431 0.089227 0 0.11519 0.12107 0.10793 0.11172 0.12168 0.076044 5.8977 -0.044221 0.012121 0.0037077 -0.082752 -0.054688 -0.11522 0.065543 -0.15069 -0.087407 -0.085374 -0.21819 -0.039891 0.0018294 -0.0031669 -0.00050052 0.00077279 -1.4759 0.1111 0.095544 0.094657 0.10943 -0.091565 0.0055542 -0.12395 0.13452 -0.17108
3.9102 0.12894 0.12482 0.083862 0.14622 0 0.15425 0.15252 0.1507 0.16558 0.13529 0.14091 5.5616 -0.027161 -0.014888 -0.021117 -0.18045 -0.12149 -0.14388 -0.032208 -0.25214 -0.083141 -0.14261 -0.3682 -0.06046 0.00081131 -0.0063249 -0.00081529 -0.0016133 -2.1204 0.14597 0.11545 0.14704 0.15015 -0.12266 0.005977 -0.090063 0.050373 -0.13594
3.9141 0.1539 0.1514 0.16654 0.19263 0 0.17482 0.16265 0.18388 0.20133 0.14275 0.2165 5.2039 -0.019463 -0.035884 -0.043203 -0.24233 -0.18426 -0.15477 -0.14208 -0.34301 -0.073626 -0.19961 -0.51432 -0.082272 -0.001357 -0.009112 -0.0011719 -0.0039068 -2.6738 0.17066 0.13713 0.19786 0.16204 -0.12948 0.0082979 -0.046452 -0.022491 -0.083536
3.918 0.17195 0.17247 0.23911 0.22392 0 0.18377 0.16712 0.21271 0.22969 0.15356 0.29571 4.8596 -0.025751 -0.051878 -0.054335 -0.2542 -0.2402 -0.14154 -0.25273 -0.41972 -0.070816 -0.25503 -0.64271 -0.11082 -0.0035192 -0.011415 -0.0018914 -0.0058373 -3.1551 0.18932 0.15896 0.24482 0.15642 -0.10342 0.010241 -0.0057027 -0.064992 -0.027602
3.9219 0.18349 0.18701 0.25453 0.2402 0 0.19047 0.18052 0.23929 0.26332 0.17215 0.35809 4.5635 -0.037629 -0.067168 -0.054678 -0.23803 -0.28619 -0.11663 -0.35158 -0.4801 -0.080052 -0.30717 -0.7446 -0.14404 -0.0045294 -0.013232 -0.0027112 -0.0072657 -3.5507 0.20461 0.17665 0.28264 0.16131 -0.059693 0.0089985 0.023749 -0.081514 0.016867
3.9258 0.18917 0.19352 0.22168 0.24527 0 0.19931 0.20075 0.26103 0.30077 0.19674 0.38275 4.3262 -0.050275 -0.083505 -0.046293 -0.2061 -0.31906 -0.087825 -0.43393 -0.52293 -0.10078 -0.35539 -0.81755 -0.17869 -0.0041874 -0.014567 -0.0029938 -0.0081042 -3.8036 0.2157 0.18932 0.30564 0.1942 -0.0073928 0.0042553 0.040635 -0.077591 0.045756
3.9297 0.1892 0.19141 0.18447 0.2429 0 0.20731 0.21306 0.27338 0.32569 0.22057 0.36894 4.1324 -0.060303 -0.097374 -0.03137 -0.16781 -0.338 -0.061444 -0.49646 -0.54915 -0.13154 -0.3993 -0.86272 -0.21164 -0.0032326 -0.015344 -0.0024558 -0.0083355 -3.8664 0.22011 0.19898 0.31163 0.2423 0.045969 -0.0010106 0.044497 -0.058148 0.056806
3.9336 0.18356 0.18233 0.17035 0.23316 0 0.20731 0.20758 0.27267 0.32236 0.23401 0.34125 3.9611 -0.06426 -0.1035 -0.013325 -0.13379 -0.34652 -0.045622 -0.53484 -0.56237 -0.16912 -0.43842 -0.88081 -0.23799 -0.0025166 -0.015456 -0.0015638 -0.0080731 -3.7532 0.21606 0.20399 0.3031 0.27202 0.090688 -0.0029724 0.035217 -0.029514 0.048329
3.9375 0.17291 0.16966 0.16952 0.21282 0 0.19364 0.18964 0.25697 0.29148 0.22855 0.32887 3.8033 -0.062981 -0.10098 0.0018841 -0.11139 -0.35042 -0.046446 -0.54871 -0.56597 -0.2046 -0.47212 -0.87012 -0.25184 -0.0022795 -0.014902 -0.0010877 -0.0075383 -3.5274 0.20311 0.19695 0.28447 0.26041 0.11642 -0.0004683 0.015273 -0.0006584 0.02508
3.9414 0.15937 0.15669 0.16041 0.18022 0 0.16648 0.17167 0.22702 0.2501 0.20256 0.33659 3.6639 -0.061903 -0.09523 0.012685 -0.094418 -0.35233 -0.056879 -0.54743 -0.55832 -0.2323 -0.49972 -0.82767 -0.25535 -0.0022266 -0.013862 -0.0012781 -0.0069424 -3.2423 0.18208 0.17273 0.25864 0.21695 0.12694 0.0037662 -0.010228 0.025583 -0.0030005
3.9453 0.14614 0.14515 0.14124 0.14035 0 0.13332 0.15839 0.18835 0.21653 0.16468 0.33797 3.5484 -0.063762 -0.093175 0.019177 -0.077828 -0.34769 -0.071993 -0.53367 -0.53165 -0.2494 -0.51848 -0.75193 -0.24942 -0.0021419 -0.012607 -0.001598 -0.0063761 -2.9076 0.15621 0.13855 0.22633 0.17275 0.12488 0.0054755 -0.039378 0.049403 -0.031796
3.9492 0.13601 0.13559 0.12814 0.10473 0 0.1073 0.14406 0.15155 0.19567 0.13021 0.30048 3.4541 -0.070785 -0.096147 0.02206 -0.056137 -0.32707 -0.086255 -0.50986 -0.47754 -0.25374 -0.52514 -0.64486 -0.23533 -0.002207 -0.011297 -0.0013392 -0.0057946 -2.5212 0.13223 0.11238 0.18843 0.14833 0.1138 0.0028232 -0.070188 0.07165 -0.05759
3.9531 0.12984 0.12843 0.12896 0.085056 0 0.10149 0.12456 0.1268 0.1781 0.11123 0.2183 3.373 -0.084561 -0.097764 0.02365 -0.019111 -0.28374 -0.088966 -0.47561 -0.39529 -0.24081 -0.50858 -0.51224 -0.2137 -0.002642 -0.0098561 -0.0004425 -0.0050862 -2.1186 0.11797 0.1076 0.14816 0.13451 0.10018 -0.0017384 -0.09853 0.09483 -0.074953
3.957 0.12638 0.12436 0.13192 0.085756 0 0.12034 0.1076 0.11549 0.15099 0.10817 0.11833 3.3031 -0.098496 -0.089394 0.027492 0.032251 -0.22029 -0.076967 -0.43248 -0.29527 -0.21514 -0.46682 -0.36321 -0.18718 -0.0031746 -0.0080565 0.00040939 -0.0041638 -1.766 0.1165 0.11908 0.10999 0.10765 0.09167 -0.0035368 -0.11917 0.12012 -0.083382
3.9609 0.12363 0.12333 0.1242 0.10163 0 0.15332 0.10638 0.10757 0.10874 0.11037 0.032377 3.2515 -0.10707 -0.068305 0.034518 0.09208 -0.1485 -0.053435 -0.38119 -0.19367 -0.1807 -0.40303 -0.21006 -0.15651 -0.0031006 -0.0057532 0.00054595 -0.0030458 -1.494 0.12229 0.12647 0.076658 0.06248 0.089923 4.1561e-05 -0.12965 0.14643 -0.08395
3.9648 0.1207 0.12377 0.11209 0.12209 0 0.17775 0.12315 0.090462 0.055136 0.10547 -0.034181 3.2265 -0.10628 -0.040857 0.045086 0.15525 -0.08256 -0.021571 -0.32232 -0.1035 -0.14028 -0.3203 -0.068125 -0.12201 -0.0020018 -0.0030988 6.461e-05 -0.0019015 -1.2524 0.12471 0.11353 0.047799 0.025115 0.095461 0.0069318 -0.12832 0.17253 -0.077282
3.9688 0.11815 0.12333 0.11205 0.13763 0 0.17284 0.14338 0.062858 -0.00044371 0.089667 -0.10165 3.2254 -0.091508 -0.017742 0.05921 0.21467 -0.03177 0.013692 -0.25683 -0.030416 -0.097217 -0.22358 0.045507 -0.08396 -0.00034512 -0.00056291 -0.00027121 -0.0010088 -0.9595 0.11705 0.084243 0.022017 0.029203 0.10802 0.011931 -0.11356 0.19646 -0.064103
3.9727 0.11651 0.12053 0.12359 0.14324 0 0.13606 0.14936 0.039057 -0.046215 0.070649 -0.18213 3.2345 -0.059725 -0.0056746 0.075653 0.25752 0.0017385 0.04184 -0.19079 0.02353 -0.058574 -0.12821 0.11562 -0.045047 0.00078521 0.001277 0.00011245 -0.00059094 -0.61164 0.10214 0.059339 0.00013738 0.078793 0.12455 0.011128 -0.086971 0.21439 -0.046397
3.9766 0.11458 0.11562 0.12322 0.13751 0 0.087789 0.13827 0.036689 -0.06972 0.061371 -0.2503 3.2401 -0.021627 -0.0029883 0.091984 0.28406 0.019872 0.059654 -0.13293 0.053778 -0.028319 -0.047911 0.1335 -0.010206 0.00065264 0.0020378 0.00094712 -0.00062796 -0.33238 0.088138 0.056895 -0.013833 0.13811 0.1402 0.0052478 -0.058611 0.22667 -0.02843
3.9805 0.10939 0.10931 0.093454 0.121 0 0.057193 0.12323 0.058112 -0.062108 0.06976 -0.25538 3.2418 0.01654 -0.0026544 0.1071 0.29467 0.024238 0.066754 -0.089157 0.052781 -0.0086955 0.010755 0.099915 0.017096 -0.00043331 0.001717 0.0014012 -0.00083939 -0.28576 0.079004 0.076751 -0.014918 0.16162 0.15313 -0.0011201 -0.033316 0.23307 -0.012118
3.9844 0.098291 0.10088 0.05181 0.096426 0 0.059287 0.11537 0.084902 -0.025044 0.091458 -0.16828 3.2532 0.04853 0.00056717 0.11997 0.29047 0.014634 0.06375 -0.06485 0.016445 -0.0013069 0.042816 0.024441 0.033674 -0.0014136 0.00062118 0.00097736 -0.00092847 -0.52154 0.070597 0.10291 -0.00017424 0.13537 0.16185 -0.0036108 -0.015327 0.23343 0.00087091
3.9883 0.081277 0.088 0.037213 0.069856 0 0.082677 0.1088 0.093621 0.026951 0.11026 -0.017576 3.2913 0.063444 0.0054463 0.12856 0.27203 -0.0093274 0.052558 -0.070871 -0.049266 -0.0091688 0.039989 -0.078231 0.033253 -0.0014735 -0.00090444 3.3445e-05 -0.00089548 -0.9057 0.057398 0.11877 0.029877 0.088138 0.16439 -0.0016402 -0.010524 0.226 0.0080772
3.9922 0.061017 0.068823 0.062791 0.049175 0 0.099473 0.087384 0.078878 0.074757 0.10703 0.12519 3.3626 0.058386 0.0059032 0.13174 0.24417 -0.045942 0.039839 -0.10468 -0.12893 -0.027352 0.011148 -0.19236 0.017563 -0.00073012 -0.0027098 -0.00062679 -0.0010772 -1.2157 0.041696 0.11854 0.071203 0.061746 0.16186 0.0017858 -0.015829 0.21002 0.010625
3.9961 0.040572 0.044347 0.091546 0.039264 0 0.088716 0.046296 0.059847 0.10815 0.073123 0.20089 3.4599 0.039155 -0.0030298 0.1297 0.20943 -0.090519 0.028649 -0.15601 -0.20539 -0.049659 -0.031806 -0.30322 -0.0071749 2.5669e-05 -0.0048092 -0.00060609 -0.0017959 -1.3145 0.032726 0.10576 0.11623 0.071399 0.15595 0.003487 -0.024634 0.18581 0.01132
4 0.021012 0.018409 0.07182 0.037669 0 0.052058 0.0021026 0.061379 0.13095 0.019911 0.20726 3.5681 0.010153 -0.020389 0.12238 0.16858 -0.13594 0.020161 -0.21774 -0.26736 -0.072089 -0.082001 -0.39717 -0.036635 0.00017194 -0.0071016 -0.00025796 -0.002932 -1.2351 0.034495 0.085023 0.15427 0.095162 0.14735 0.0031321 -0.032545 0.1533 0.012153
4.0039 0.0013395 -0.0050313 -0.0018793 0.035534 0 0.0083316 -0.022572 0.086953 0.15119 -0.025119 0.19053 3.6741 -0.02299 -0.039615 0.10989 0.12221 -0.17396 0.014932 -0.28146 -0.31027 -0.090429 -0.13232 -0.46128 -0.065789 -0.000224 -0.0091318 -0.00018312 -0.003895 -1.0999 0.03613 0.058052 0.17444 0.099875 0.13667 0.002907 -0.034918 0.11269 0.015329
4.0078 -0.019446 -0.024777 -0.074822 0.023865 0 -0.025599 -0.023402 0.11108 0.16657 -0.037064 0.19457 3.7713 -0.048052 -0.053389 0.092569 0.072248 -0.19693 0.012657 -0.32836 -0.33133 -0.096203 -0.16993 -0.48428 -0.083788 -0.0006662 -0.010197 -0.00049544 -0.0040968 -0.96848 0.018795 0.026505 0.17089 0.07398 0.12338 0.0045126 -0.024475 0.065592 0.024935
4.0117 -0.04068 -0.042732 -0.088776 -0.00026013 0 -0.04787 -0.019392 0.10083 0.16261 -0.015032 0.21859 3.8591 -0.060854 -0.058569 0.074546 0.025986 -0.19991 0.011458 -0.3532 -0.32506 -0.090871 -0.1918 -0.45848 -0.088974 -0.00085569 -0.0097769 -0.00069309 -0.0034828 -0.77685 -0.02456 -0.0054895 0.14626 0.03418 0.10769 0.0069623 -0.0065117 0.019936 0.038976
4.0156 -0.060814 -0.061567 -0.049568 -0.033028 0 -0.067168 -0.032003 0.046948 0.12747 0.012866 0.22342 3.9406 -0.060868 -0.057028 0.057708 -0.011269 -0.18167 0.011597 -0.35389 -0.28403 -0.074904 -0.19498 -0.38157 -0.080806 -0.00093984 -0.0078911 -0.00024551 -0.0025486 -0.42116 -0.077456 -0.033988 0.10891 0.0031707 0.089295 0.0076386 0.015501 -0.019923 0.055821
4.0195 -0.079729 -0.082183 -0.025677 -0.068644 0 -0.088847 -0.062305 -0.026075 0.067658 0.0095312 0.17566 4.0202 -0.048673 -0.051918 0.043725 -0.034464 -0.14345 0.013679 -0.32976 -0.20327 -0.049113 -0.17677 -0.25706 -0.059426 -0.0011618 -0.0050072 0.00079674 -0.0017903 0.11616 -0.11211 -0.059199 0.065109 -0.014911 0.068114 0.0053997 0.038036 -0.050024 0.073613
4.0234 -0.099603 -0.10335 -0.072997 -0.10398 0 -0.10875 -0.092771 -0.081943 0.0045275 -0.04014 0.082551 4.1004 -0.025981 -0.043007 0.035023 -0.034267 -0.085913 0.01987 -0.2791 -0.083902 -0.013905 -0.12992 -0.093421 -0.024559 -0.0013947 -0.001553 0.0018388 -0.0011581 0.74093 -0.11662 -0.084302 0.013754 -0.036153 0.044079 0.002212 0.055787 -0.063811 0.089135
4.0273 -0.12272 -0.12334 -0.16832 -0.13836 0 -0.12115 -0.1108 -0.10613 -0.047515 -0.11479 -0.016864 4.1787 -0.00011644 -0.025709 0.032084 -0.0073902 -0.007788 0.032891 -0.20852 0.066555 0.028197 -0.050954 0.097752 0.020035 -0.0011473 0.0024489 0.0023292 -0.00012267 1.3452 -0.1091 -0.1101 -0.050481 -0.077289 0.019514 0.0013789 0.065546 -0.059487 0.09919
4.0313 -0.14808 -0.14137 -0.23015 -0.16975 0 -0.12961 -0.12446 -0.11881 -0.097993 -0.17384 -0.09201 4.245 0.023984 0.0046913 0.032712 0.037067 0.091105 0.051955 -0.12692 0.23549 0.074506 0.052871 0.30405 0.069838 -5.8531e-05 0.0071857 0.0022146 0.0016921 1.9123 -0.12095 -0.13316 -0.1282 -0.13742 -0.0027147 0.0042044 0.070117 -0.043312 0.10463
4.0352 -0.1704 -0.15721 -0.20812 -0.19294 0 -0.14551 -0.14991 -0.15422 -0.17079 -0.19221 -0.1498 4.286 0.04437 0.047057 0.035778 0.093371 0.20435 0.076258 -0.037857 0.40646 0.12393 0.17771 0.5143 0.1229 0.0016559 0.012459 0.0018128 0.003997 2.5076 -0.16342 -0.1508 -0.21031 -0.19833 -0.020416 0.0087192 0.071453 -0.018921 0.10634
4.0391 -0.18313 -0.16975 -0.14108 -0.20302 0 -0.17362 -0.18546 -0.22578 -0.27404 -0.18045 -0.22419 4.293 0.05975 0.092313 0.040082 0.15475 0.31672 0.10446 0.055334 0.56129 0.17534 0.31836 0.719 0.17731 0.0032879 0.017362 0.0013714 0.0060378 3.1659 -0.21216 -0.16584 -0.28287 -0.23948 -0.031399 0.011891 0.071821 0.0094988 0.10561
4.043 -0.18308 -0.17645 -0.11496 -0.20071 0 -0.20076 -0.20596 -0.30948 -0.38052 -0.17128 -0.33907 4.2683 0.069256 0.12812 0.044432 0.20769 0.40957 0.13274 0.14742 0.68465 0.22573 0.46191 0.90818 0.22911 0.0041723 0.020714 0.00089219 0.0073235 3.8029 -0.22912 -0.18262 -0.33664 -0.25147 -0.030194 0.012921 0.074206 0.034341 0.10502
4.0469 -0.17242 -0.17479 -0.16504 -0.19299 0 -0.20234 -0.18904 -0.36124 -0.44243 -0.18665 -0.48105 4.2216 0.076485 0.14717 0.048997 0.24614 0.47077 0.15652 0.23184 0.76937 0.27051 0.58917 1.0677 0.27433 0.0041626 0.021963 0.00038071 0.0080893 4.2525 -0.2029 -0.19695 -0.37058 -0.23824 -0.019468 0.014004 0.07738 0.051824 0.10591
4.0508 -0.15668 -0.1644 -0.23326 -0.18674 0 -0.16362 -0.14523 -0.3523 -0.43075 -0.21814 -0.60521 4.1614 0.082713 0.15221 0.054542 0.27056 0.50094 0.17411 0.30342 0.81737 0.30617 0.69021 1.1775 0.31009 0.0036505 0.021664 9.1595e-05 0.0089575 4.3922 -0.16649 -0.19375 -0.38554 -0.21143 -0.0014082 0.017688 0.078969 0.062158 0.10747
4.0547 -0.14067 -0.14786 -0.23207 -0.18128 0 -0.095525 -0.11455 -0.29166 -0.36191 -0.23871 -0.66399 4.0869 0.08856 0.15301 0.061717 0.28244 0.50957 0.18435 0.357 0.83337 0.32938 0.75687 1.2155 0.33367 0.0031917 0.020984 0.00034538 0.010136 4.2269 -0.17069 -0.15966 -0.37699 -0.18408 0.021925 0.023687 0.076772 0.066268 0.10851
4.0586 -0.12623 -0.12951 -0.14518 -0.16829 0 -0.02906 -0.12761 -0.21718 -0.28483 -0.23131 -0.6326 3.9894 0.09401 0.1575 0.071475 0.28507 0.50393 0.18586 0.38344 0.81578 0.33446 0.77704 1.1656 0.34037 0.0031045 0.020609 0.0010812 0.011025 3.8513 -0.23552 -0.1 -0.33754 -0.16576 0.047682 0.028653 0.067342 0.066401 0.10652
4.0625 -0.11318 -0.11325 -0.050677 -0.14078 0 0.0071976 -0.17114 -0.16494 -0.23934 -0.20391 -0.51576 3.8611 0.096581 0.1646 0.083529 0.28701 0.48085 0.17916 0.37248 0.75417 0.31598 0.74347 1.0268 0.32621 0.0033261 0.020078 0.0017342 0.010705 3.3464 -0.32579 -0.040356 -0.2683 -0.15802 0.071279 0.029252 0.048555 0.069186 0.0972
4.0664 -0.10148 -0.10117 -0.03771 -0.10323 0 0.0063468 -0.19761 -0.1434 -0.22456 -0.17738 -0.34057 3.7038 0.09425 0.16488 0.0955 0.2924 0.42923 0.16774 0.33334 0.63771 0.28036 0.67393 0.81571 0.29746 0.0035342 0.018211 0.0017114 0.0088272 2.73 -0.37613 -0.0072112 -0.18523 -0.15274 0.091648 0.025381 0.024829 0.078527 0.081094
4.0703 -0.092001 -0.09343 -0.1081 -0.071918 0 -0.01666 -0.17254 -0.13219 -0.20548 -0.16272 -0.14705 3.5273 0.08536 0.14846 0.10573 0.30109 0.3413 0.15253 0.27055 0.4688 0.23048 0.57515 0.56138 0.2569 0.0033825 0.014228 0.0010165 0.0060122 2.0061 -0.34428 -0.0061182 -0.11002 -0.13813 0.10899 0.020256 -0.0011345 0.096134 0.058875
4.0742 -0.085368 -0.088927 -0.17354 -0.062685 0 -0.040813 -0.11132 -0.10291 -0.14872 -0.15332 0.021459 3.3411 0.068467 0.11315 0.11255 0.3117 0.22259 0.13429 0.19008 0.26943 0.16989 0.45449 0.29476 0.20784 0.0027118 0.0085114 0.00031453 0.003356 1.2425 -0.24494 -0.02052 -0.052542 -0.10994 0.12394 0.017394 -0.026473 0.12297 0.031773
4.0781 -0.080667 -0.085788 -0.15269 -0.075907 0 -0.054455 -0.066188 -0.042777 -0.052567 -0.13821 0.13267 3.1465 0.040152 0.066325 0.11266 0.31734 0.091887 0.11255 0.1029 0.073218 0.1044 0.32032 0.040278 0.15549 0.0016606 0.0023723 0.00028989 0.0015557 0.57004 -0.13534 -0.032583 -0.0041427 -0.076475 0.13826 0.017644 -0.046386 0.15957 0.002779
4.082 -0.075866 -0.081749 -0.060754 -0.092902 0 -0.058205 -0.075462 0.03718 0.054001 -0.11748 0.1819 2.9375 0.0036942 0.019711 0.10696 0.31047 -0.028362 0.087442 0.025239 -0.091326 0.043251 0.18663 -0.18657 0.10716 0.00061017 -0.0028722 0.00094181 0.00050418 0.090991 -0.068206 -0.041798 0.048855 -0.049332 0.15317 0.019077 -0.060397 0.19834 -0.023242
4.0859 -0.069469 -0.07485 0.0079511 -0.089182 0 -0.057586 -0.12664 0.11232 0.13695 -0.10042 0.19668 2.7092 -0.037345 -0.017646 0.097347 0.28943 -0.12288 0.059301 -0.037186 -0.21295 -0.0096546 0.059569 -0.37575 0.065723 -4.5913e-05 -0.0065961 0.0015672 -0.00035171 -0.20875 -0.054826 -0.058975 0.10489 -0.028161 0.16726 0.01943 -0.070061 0.23354 -0.044595
4.0898 -0.061456 -0.064348 -0.015508 -0.054876 0 -0.055687 -0.1693 0.16154 0.18102 -0.089886 0.21834 2.4641 -0.080014 -0.042751 0.085217 0.25375 -0.18753 0.028549 -0.08088 -0.29611 -0.051464 -0.056019 -0.51778 0.033278 -0.00018162 -0.0088432 0.0014595 -0.0013757 -0.44521 -0.066962 -0.082779 0.14399 0.0014281 0.17841 0.018291 -0.076318 0.26063 -0.060292
4.0938 -0.052486 -0.051129 -0.098954 -0.0048283 0 -0.051777 -0.16228 0.17749 0.19303 -0.074458 0.26913 2.2126 -0.12037 -0.057181 0.072329 0.204 -0.22538 -0.0040579 -0.10274 -0.34891 -0.078953 -0.15419 -0.60155 0.012211 -4.2613e-05 -0.0098728 0.00058914 -0.0024887 -0.72416 -0.068802 -0.089452 0.14823 0.049679 0.18287 0.01693 -0.080126 0.27393 -0.069526
4.0977 -0.042426 -0.036998 -0.14444 0.031578 0 -0.043365 -0.1072 0.16497 0.18883 -0.040941 0.33115 1.9641 -0.14992 -0.063742 0.061042 0.14673 -0.24014 -0.035183 -0.10084 -0.37221 -0.087375 -0.22237 -0.61653 0.0062669 -5.3127e-05 -0.0098757 -0.00042652 -0.0034214 -1.0362 -0.046665 -0.053867 0.12462 0.1019 0.17156 0.016413 -0.080158 0.26512 -0.072049
4.1016 -0.030083 -0.023268 -0.093417 0.033776 0 -0.027452 -0.03905 0.13298 0.1798 0.0061004 0.35724 1.7205 -0.16684 -0.064426 0.05127 0.092614 -0.23272 -0.061501 -0.084918 -0.35875 -0.08242 -0.26349 -0.55794 0.011065 -0.00046987 -0.0090455 -0.00097865 -0.0040353 -1.2565 -0.013173 0.017692 0.10291 0.12182 0.1456 0.016348 -0.074351 0.24083 -0.070728
4.1055 -0.014542 -0.0098578 0.014109 0.0074167 0 -0.0015563 0.0093061 0.089151 0.16823 0.042226 0.30723 1.4758 -0.1696 -0.060126 0.042519 0.046268 -0.20232 -0.080648 -0.056801 -0.30149 -0.065672 -0.2764 -0.43169 0.025333 -0.0011863 -0.0076662 -0.0010166 -0.0043137 -1.2463 0.010216 0.082285 0.10639 0.083253 0.10622 0.01554 -0.060525 0.2045 -0.065999
4.1094 0.0033716 0.0042648 0.087238 -0.019181 0 0.032677 0.030504 0.039691 0.14903 0.044864 0.18017 1.2233 -0.15739 -0.050855 0.034208 0.011435 -0.14966 -0.090491 -0.017969 -0.20279 -0.039057 -0.26088 -0.25601 0.047429 -0.0018505 -0.0059204 -0.0009459 -0.0041339 -0.96394 0.011761 0.096483 0.12526 0.0011247 0.055865 0.013577 -0.036974 0.16024 -0.058143
4.1133 0.021174 0.019654 0.081107 -0.017258 0 0.065217 0.036347 -0.0087858 0.11317 0.017747 0.016368 0.96228 -0.12788 -0.035926 0.025429 -0.0064932 -0.079461 -0.086361 0.032878 -0.07691 -0.0047039 -0.21354 -0.05824 0.075041 -0.0021543 -0.0036312 -0.0010787 -0.0032396 -0.49742 -0.0054056 0.061132 0.1235 -0.072893 0.00052945 0.011453 -0.0010054 0.11507 -0.046389
4.1172 0.036317 0.035297 0.036149 0.019633 0 0.079636 0.038649 -0.050161 0.053525 -0.008477 -0.13054 0.6994 -0.087211 -0.014907 0.016435 -0.011014 -0.00077975 -0.069296 0.093037 0.054927 0.030617 -0.14525 0.13244 0.10151 -0.0020095 -0.00040408 -0.0012927 -0.0015605 -0.0077342 -0.029462 0.025936 0.075976 -0.091674 -0.046904 0.010616 0.040622 0.077588 -0.031203
4.1211 0.047717 0.048887 0.023055 0.071063 0 0.064293 0.041969 -0.082178 -0.025635 -0.0021273 -0.2271 0.44337 -0.042009 0.010531 0.0085111 -0.0076301 0.074838 -0.043509 0.15713 0.17214 0.062232 -0.067053 0.29239 0.12247 -0.0014917 0.0037805 -0.001236 0.00047257 0.36126 -0.047376 0.042734 -0.0016673 -0.052747 -0.080766 0.011575 0.079481 0.049248 -0.014212
4.125 0.055953 0.058358 0.061898 0.10666 0 0.02472 0.050687 -0.10729 -0.1028 0.041764 -0.27324 0.1993 0.0033504 0.035643 0.0028605 0.00069767 0.13657 -0.011937 0.22 0.26003 0.086805 0.014386 0.40692 0.13483 -0.0006993 0.0081051 -0.00076457 0.0020556 0.54258 -0.048693 0.11136 -0.063463 0.0030368 -0.098034 0.013527 0.1092 0.030148 0.0030641
4.1289 0.062359 0.063495 0.10614 0.10984 0 -0.01591 0.072664 -0.12789 -0.14767 0.097734 -0.28905 -0.032945 0.044194 0.054466 0.00086579 0.010954 0.17753 0.021841 0.27515 0.31084 0.10101 0.092137 0.46842 0.1356 0.00027479 0.011195 -8.0811e-05 0.0025646 0.55089 -0.028078 0.17496 -0.075776 0.033569 -0.09691 0.015212 0.12297 0.019278 0.018687
4.1328 0.068233 0.06638 0.10305 0.088579 0 -0.032025 0.10928 -0.1399 -0.14298 0.13145 -0.29068 -0.25586 0.069843 0.063651 0.0054614 0.019203 0.19587 0.048939 0.3015 0.32195 0.096779 0.15185 0.47228 0.11828 0.0012551 0.012023 0.00053186 0.0020267 0.44429 0.011275 0.17419 -0.048718 0.035556 -0.077198 0.015978 0.1065 0.012693 0.026903
4.1367 0.07468 0.070229 0.056689 0.065652 0 -0.01451 0.14499 -0.13236 -0.10124 0.12478 -0.27583 -0.47094 0.080236 0.064607 0.013909 0.024216 0.19266 0.064979 0.29562 0.29352 0.079018 0.19155 0.41567 0.089594 0.0019567 0.010617 0.00099 0.0010524 0.26992 0.056803 0.10859 -0.022942 0.042345 -0.053326 0.016088 0.069843 0.0043486 0.027106
4.1406 0.082548 0.077322 0.022581 0.058741 0 0.024167 0.15544 -0.095852 -0.056179 0.08412 -0.22853 -0.67791 0.074642 0.061253 0.024413 0.025216 0.16822 0.067751 0.25465 0.2272 0.049341 0.2082 0.30079 0.05218 0.0021241 0.0078659 0.0013491 0.00030147 0.024195 0.092589 0.04241 -0.024825 0.084062 -0.030907 0.016248 0.0185 -0.0068651 0.019173
4.1445 0.09181 0.087386 0.044885 0.06834 0 0.063113 0.13175 -0.032804 -0.031524 0.03135 -0.13659 -0.87607 0.053077 0.055157 0.035011 0.021377 0.12055 0.055898 0.17778 0.12661 0.0097879 0.19923 0.1389 0.0088345 0.0017151 0.0046401 0.0015324 -1.1324e-05 -0.34451 0.10969 0.046005 -0.036858 0.15357 -0.01451 0.016969 -0.041296 -0.021145 0.0035872
4.1484 0.10083 0.097588 0.10927 0.082551 0 0.090747 0.094613 0.041295 -0.015889 -0.0093454 -0.0065978 -1.0649 0.014771 0.043193 0.042305 0.010448 0.048214 0.027141 0.063145 -0.0011505 -0.03716 0.15732 -0.050335 -0.03683 0.00092317 0.0011486 0.001279 -0.00017041 -0.88334 0.11186 0.12854 -0.014614 0.21312 -0.0091585 0.018211 -0.09968 -0.036794 -0.01861
4.1523 0.10668 0.10422 0.16113 0.091493 0 0.10938 0.078519 0.10835 0.028122 -0.020028 0.1355 -1.2428 -0.03444 0.020743 0.043071 -0.0095568 -0.044548 -0.013968 -0.074444 -0.14453 -0.085652 0.081335 -0.24573 -0.080162 4.7473e-06 -0.0028471 0.00046066 -0.00063328 -1.5662 0.11069 0.22755 0.067035 0.23156 -0.012145 0.019344 -0.14472 -0.047888 -0.042605
4.1563 0.10679 0.10496 0.16284 0.09621 0 0.12393 0.098443 0.15997 0.12471 0.0053162 0.25931 -1.4063 -0.086697 -0.012341 0.038243 -0.037096 -0.14573 -0.059894 -0.21692 -0.28876 -0.13189 -0.019006 -0.4322 -0.11987 -0.00089715 -0.0072833 -0.00060474 -0.0016786 -2.2694 0.11442 0.26536 0.18591 0.21087 -0.015958 0.019393 -0.17575 -0.051704 -0.065013
4.1602 0.10084 0.1001 0.12524 0.10424 0 0.12988 0.13355 0.19885 0.25246 0.056002 0.34909 -1.5513 -0.13735 -0.049238 0.028694 -0.0709 -0.23946 -0.10656 -0.35429 -0.41914 -0.17377 -0.13812 -0.60237 -0.15518 -0.0017508 -0.011415 -0.0012976 -0.0032678 -2.8258 0.12128 0.21756 0.2902 0.17673 -0.015909 0.01764 -0.1933 -0.047043 -0.084387
4.1641 0.091029 0.091868 0.085366 0.11825 0 0.11616 0.14664 0.22773 0.35317 0.10695 0.41122 -1.6767 -0.18171 -0.080217 0.015774 -0.10902 -0.31324 -0.14992 -0.47694 -0.5243 -0.20941 -0.26903 -0.75053 -0.18553 -0.0024963 -0.014268 -0.0012483 -0.0050854 -3.1225 0.12319 0.12928 0.34189 0.14929 -0.0074126 0.01438 -0.19915 -0.033451 -0.099713
4.168 0.080471 0.082592 0.065007 0.13058 0 0.080803 0.12042 0.23951 0.3774 0.13396 0.46165 -1.7855 -0.20932 -0.099671 0.0026132 -0.14481 -0.36252 -0.18253 -0.56517 -0.59695 -0.23386 -0.39405 -0.86501 -0.20771 -0.0029747 -0.015444 -0.00072306 -0.0066465 -3.1581 0.11522 0.068158 0.34194 0.12925 0.017268 0.011159 -0.19691 -0.011375 -0.11001
4.1719 0.071035 0.073248 0.058306 0.1294 0 0.041062 0.073214 0.22206 0.32522 0.13314 0.503 -1.8819 -0.22043 -0.10933 -0.0076095 -0.17015 -0.38894 -0.20465 -0.62075 -0.63203 -0.24788 -0.49435 -0.92717 -0.22115 -0.0030309 -0.015396 -0.00037762 -0.0074724 -3.0104 0.10035 0.06336 0.31641 0.11089 0.052014 0.009939 -0.19372 0.012495 -0.11787
4.1758 0.062605 0.063652 0.053657 0.10962 0 0.023118 0.038924 0.17534 0.24396 0.12427 0.51302 -1.9677 -0.2163 -0.11467 -0.014059 -0.18074 -0.39473 -0.21705 -0.64467 -0.6251 -0.25105 -0.5606 -0.91904 -0.22426 -0.0026722 -0.014885 -0.0005866 -0.007354 -2.749 0.085485 0.088368 0.28445 0.099257 0.091604 0.01159 -0.1908 0.03574 -0.12397
4.1797 0.054159 0.053762 0.053202 0.077038 0 0.038419 0.033912 0.12119 0.18576 0.12898 0.45998 -2.041 -0.19854 -0.11831 -0.016322 -0.1733 -0.37889 -0.22045 -0.63755 -0.57324 -0.24281 -0.58559 -0.83384 -0.21542 -0.0020907 -0.014191 -0.0010472 -0.0065418 -2.3832 0.073644 0.097757 0.24415 0.1052 0.13121 0.01504 -0.18841 0.056939 -0.12851
4.1836 0.045383 0.044556 0.063433 0.042458 0 0.069676 0.045408 0.090166 0.16566 0.14308 0.33541 -2.101 -0.16948 -0.11707 -0.014168 -0.14315 -0.33828 -0.21538 -0.59817 -0.478 -0.22134 -0.55878 -0.68066 -0.19145 -0.001532 -0.012861 -0.0010945 -0.0055953 -1.8931 0.06119 0.075204 0.18671 0.12356 0.16371 0.018054 -0.18556 0.075251 -0.13094
4.1875 0.037186 0.037456 0.074337 0.013241 0 0.082629 0.050527 0.093102 0.15698 0.13484 0.17359 -2.1515 -0.137 -0.10513 -0.0090872 -0.091234 -0.27141 -0.20363 -0.53014 -0.3472 -0.18622 -0.48019 -0.48019 -0.15131 -0.0011585 -0.010198 -0.00040775 -0.0048827 -1.2992 0.042338 0.044271 0.11602 0.12564 0.18048 0.019058 -0.17965 0.092514 -0.12932
4.1914 0.030771 0.032891 0.062327 -0.008488 0 0.055141 0.041726 0.10546 0.12282 0.077656 0.033417 -2.2006 -0.10817 -0.079613 -0.0034976 -0.029456 -0.18097 -0.18833 -0.44711 -0.19343 -0.14292 -0.37414 -0.25569 -0.10224 -0.0010212 -0.0059304 0.00063857 -0.0041607 -0.68237 0.015842 0.03583 0.048247 0.083285 0.18364 0.018322 -0.17106 0.11064 -0.1238
4.1953 0.026389 0.029631 0.019983 -0.020743 0 -0.0024067 0.030563 0.08497 0.049512 -0.013476 -0.04813 -2.2545 -0.086129 -0.043367 0.0014828 0.035972 -0.073817 -0.17057 -0.35521 -0.030444 -0.094123 -0.25209 -0.026353 -0.048185 -0.0010772 -0.0004727 0.0013421 -0.0027428 -0.12385 -0.01289 0.050311 -0.0063218 0.0027873 0.17459 0.017392 -0.16085 0.12975 -0.1148
4.1992 0.023029 0.025735 -0.024765 -0.018554 0 -0.054464 0.028801 0.011482 -0.047083 -0.083524 -0.089957 -2.3121 -0.073263 -0.0030074 0.0048386 0.098729 0.039933 -0.15147 -0.26074 0.12908 -0.042781 -0.12581 0.19361 0.0065589 -0.0011528 0.0053067 0.0013597 -0.00023502 0.36637 -0.035642 0.05508 -0.054015 -0.071063 0.15552 0.017485 -0.15047 0.14945 -0.10316
4.2031 0.01921 0.020228 -0.031243 0.0005707 0 -0.069484 0.03144 -0.087656 -0.14009 -0.083048 -0.15223 -2.368 -0.072762 0.034781 0.0048139 0.14775 0.14741 -0.13297 -0.17475 0.27296 0.0055156 -0.01397 0.39185 0.053832 -0.00092049 0.010474 0.00099265 0.0028422 0.84517 -0.047211 0.018761 -0.10572 -0.091938 0.13019 0.018571 -0.14366 0.16651 -0.091569
4.207 0.01401 0.013788 0.0083283 0.027502 0 -0.045789 0.021647 -0.15418 -0.21043 -0.015898 -0.27923 -2.4188 -0.079099 0.065386 0.001613 0.18079 0.2345 -0.11757 -0.10406 0.38842 0.046 0.074837 0.55509 0.089564 -6.6228e-05 0.014282 0.00080685 0.0052634 1.3484 -0.04872 -0.053569 -0.1567 -0.055765 0.10602 0.019926 -0.14203 0.17713 -0.083849
4.2109 0.0074344 0.0077463 0.052643 0.041069 0 -0.012665 -0.0093111 -0.14674 -0.24977 0.060802 -0.44849 -2.4679 -0.087923 0.086451 -0.0040037 0.2006 0.29015 -0.10649 -0.049223 0.4638 0.077339 0.1416 0.66891 0.11422 0.0013599 0.016329 0.0010327 0.0060787 1.8112 -0.046968 -0.12036 -0.18522 -0.0061375 0.086158 0.021218 -0.14433 0.18068 -0.080913
4.2148 4.6513e-05 0.0025266 0.049507 0.02197 0 -0.0068418 -0.050846 -0.07776 -0.25443 0.088141 -0.57523 -2.5214 -0.096261 0.097841 -0.011332 0.20954 0.31173 -0.10066 -0.010472 0.49255 0.098514 0.18708 0.72012 0.12837 0.002748 0.016685 0.0013859 0.0054695 2.09 -0.050704 -0.13928 -0.17544 0.0060343 0.07277 0.022653 -0.14907 0.17738 -0.082839
4.2188 -0.0075519 -0.0027776 -0.0083578 -0.028955 0 -0.044019 -0.082696 -0.0047088 -0.22517 0.05856 -0.57428 -2.5804 -0.1008 0.10188 -0.019335 0.211 0.30603 -0.10114 0.012335 0.47596 0.10842 0.21256 0.70072 0.13314 0.003243 0.015864 0.0014506 0.004598 2.0754 -0.065104 -0.10475 -0.13898 -0.030861 0.068242 0.024079 -0.15371 0.16841 -0.088965
4.2227 -0.014884 -0.0092356 -0.071422 -0.085925 0 -0.10694 -0.093283 0.017881 -0.17323 0.017471 -0.42915 -2.639 -0.098391 0.10224 -0.025268 0.21097 0.28319 -0.10835 0.020392 0.42117 0.10603 0.21934 0.61224 0.13128 0.0024553 0.014452 0.00116 0.0045262 1.7861 -0.086478 -0.052538 -0.10764 -0.081378 0.075771 0.024446 -0.15266 0.15966 -0.094873
4.2266 -0.021412 -0.016645 -0.08229 -0.11465 0 -0.15717 -0.086479 -0.01681 -0.11866 0.012936 -0.20882 -2.6909 -0.092271 0.10074 -0.027754 0.21217 0.24781 -0.11852 0.019758 0.33625 0.096272 0.21383 0.4682 0.12689 0.00093725 0.012582 0.00084184 0.0052268 1.3482 -0.10117 -0.028085 -0.10103 -0.098653 0.091421 0.022707 -0.14519 0.15604 -0.096399
4.2305 -0.02639 -0.02342 -0.035432 -0.098047 0 -0.16067 -0.072141 -0.065268 -0.074406 0.046422 -0.017303 -2.738 -0.084669 0.094599 -0.026228 0.21358 0.19589 -0.13008 0.010511 0.22737 0.080345 0.19561 0.29194 0.12036 -0.00014222 0.0097994 0.00081155 0.0056545 0.88393 -0.092333 -0.048194 -0.10345 -0.065797 0.11336 0.019334 -0.13167 0.15863 -0.092121
4.2344 -0.029028 -0.027918 0.016549 -0.049244 0 -0.10971 -0.054614 -0.073469 -0.031411 0.074798 0.081487 -2.7894 -0.07797 0.077957 -0.020516 0.21328 0.12194 -0.14157 -0.0077466 0.10127 0.059381 0.16392 0.10891 0.11166 3.8842e-05 0.0056519 0.00098404 0.0047945 0.42431 -0.052747 -0.089544 -0.077521 -0.005042 0.1393 0.016507 -0.11304 0.16742 -0.081429
4.2383 -0.028907 -0.029704 0.017888 -0.00041437 0 -0.027798 -0.033069 -0.022495 0.03353 0.058143 0.10212 -2.8517 -0.07652 0.047931 -0.010883 0.20498 0.029978 -0.15128 -0.039223 -0.030294 0.03374 0.11374 -0.06259 0.098857 0.0012153 0.00051026 0.00093397 0.0026467 -0.066469 0.0055063 -0.11196 -0.0034168 0.046597 0.16467 0.016244 -0.091594 0.17949 -0.065033
4.2422 -0.026319 -0.029399 -0.032405 0.022462 0 0.044494 -0.010492 0.058578 0.1278 0.00049969 0.11183 -2.9212 -0.082256 0.009817 -0.00109 0.18286 -0.062874 -0.15935 -0.083574 -0.15034 0.005207 0.047218 -0.21556 0.080837 0.0022601 -0.004271 0.00033463 0.00020219 -0.59047 0.054721 -0.093619 0.096471 0.065539 0.18248 0.018228 -0.071646 0.18572 -0.04966
4.2461 -0.0222 -0.027404 -0.080975 0.01683 0 0.074071 0.0031416 0.11943 0.22091 -0.05803 0.16742 -2.9866 -0.093462 -0.024532 0.0060917 0.14776 -0.13559 -0.16683 -0.13562 -0.24292 -0.024508 -0.029131 -0.34939 0.058925 0.0022048 -0.0072452 -0.00068386 -0.0014881 -1.055 0.069316 -0.047076 0.17395 0.049682 0.19016 0.019829 -0.054281 0.1819 -0.03964
4.25 -0.017605 -0.023147 -0.077114 -0.00044416 0 0.055133 -0.00035606 0.12842 0.26019 -0.084349 0.26844 -3.0428 -0.10858 -0.045002 0.008969 0.10127 -0.17765 -0.17421 -0.19041 -0.30077 -0.053999 -0.11011 -0.45977 0.034639 0.0010903 -0.0080737 -0.0016106 -0.0021802 -1.3233 0.045203 -0.0046085 0.19694 0.010189 0.18633 0.018697 -0.039549 0.16625 -0.037302
4.2539 -0.01303 -0.015916 -0.024497 -0.011402 0 0.011501 -0.01702 0.092709 0.21717 -0.080759 0.36069 -3.098 -0.12544 -0.050891 0.0060577 0.046405 -0.19498 -0.18192 -0.24145 -0.32667 -0.081587 -0.18926 -0.53258 0.010182 -0.00015959 -0.0078101 -0.0019731 -0.0024255 -1.3297 0.0043345 0.011261 0.17511 -0.035234 0.17038 0.015434 -0.026899 0.13818 -0.044354
4.2578 -0.0081373 -0.0064269 0.026282 -0.011093 0 -0.020759 -0.032557 0.047051 0.12115 -0.070226 0.38125 -3.166 -0.13844 -0.050351 -0.0039068 -0.005459 -0.20133 -0.18859 -0.26932 -0.32659 -0.10186 -0.24897 -0.54838 -0.0073243 -0.00066703 -0.0078529 -0.0017015 -0.0028273 -1.1407 -0.021038 0.0048795 0.14505 -0.062972 0.14387 0.013378 -0.013585 0.10232 -0.060345
4.2617 -0.002218 0.0027837 0.033232 -0.0060686 0 -0.018958 -0.035737 0.024892 0.041413 -0.06182 0.30633 -3.2503 -0.14493 -0.051743 -0.015493 -0.043323 -0.20302 -0.19157 -0.27012 -0.30155 -0.1135 -0.28413 -0.49524 -0.015119 -0.00037439 -0.0085285 -0.0011392 -0.003413 -0.90006 -0.012611 -0.0012511 0.13223 -0.050161 0.11775 0.015419 0.0024615 0.07155 -0.075811
4.2656 0.0048908 0.009 0.0050762 -0.002738 0 0.010825 -0.028424 0.035208 0.02791 -0.04083 0.16753 -3.3389 -0.14385 -0.055266 -0.025672 -0.061993 -0.19206 -0.18871 -0.24227 -0.24689 -0.11519 -0.29134 -0.3798 -0.011929 6.8209e-05 -0.0087343 -0.00074361 -0.0037287 -0.70945 0.020812 0.0096876 0.12861 0.0068107 0.097223 0.02092 0.021578 0.051677 -0.085975
4.2695 0.012265 0.01166 -0.013694 0.00016913 0 0.04035 -0.020874 0.059081 0.064939 0.004809 0.028339 -3.4152 -0.13472 -0.05312 -0.031614 -0.057865 -0.15471 -0.17818 -0.18631 -0.1607 -0.10615 -0.26872 -0.22716 0.0027123 8.0097e-05 -0.0070508 -0.00075412 -0.0034304 -0.55631 0.051636 0.032985 0.10616 0.078562 0.086743 0.025939 0.043665 0.047057 -0.086795
4.2734 0.01839 0.013061 0.005059 0.0077633 0 0.042818 -0.018334 0.065131 0.084645 0.056867 -0.058953 -3.4758 -0.11682 -0.037968 -0.028886 -0.025873 -0.087329 -0.15681 -0.10382 -0.052864 -0.084628 -0.21221 -0.069207 0.029309 -0.00028096 -0.0032263 -0.0010619 -0.0026622 -0.35162 0.055689 0.048324 0.04892 0.11656 0.09262 0.026682 0.067897 0.062935 -0.072601
4.2773 0.022424 0.01652 0.042499 0.020168 0 0.014685 -0.015123 0.032722 0.03143 0.076982 -0.085713 -3.5336 -0.093389 -0.011195 -0.016377 0.026066 -0.0043016 -0.12591 -0.010858 0.055321 -0.053691 -0.13077 0.070367 0.062431 -0.00051384 0.0014555 -0.0013236 -0.0018393 -0.034677 0.030058 0.040342 -0.029445 0.091858 0.11345 0.022864 0.091432 0.092895 -0.045214
[truncated: 2,443,779 more chars]
